# Supplementary material for: PTMoreR-enabled cross-species PTM mapping and comparative phosphoproteomics across mammals
Source: Cell Rep Methods. 2024 Sep 9;4(9):100859. doi: 10.1016/j.crmeth.2024.100859 (PMC11440062; doi:10.1016/j.crmeth.2024.100859)
Supplement: Table S2. The 115,179 and 42,997 phosphorylation sites (P-sites) for human and mouse phosphoproteomes obtained from two recent large-scale studies, related to Figure 2 — Two sheet names here are marked as “Human.identified” and “Mouse.identified” respectively. [file mmc2.xlsx]

## Sheet: Description
Table S2. The 115,179 and 42,997 phosphorylation sites (P-sites) for human and mouse phosphoproteomes obtained from two recent large-scale studies. Two sheet names here are marked as “Human.identified” and “Mouse.identified” respectively.

## Sheet: Human.identified
uniprot	position	residue	Seqwindows.Human
A0A075B759	68	T	MCQGGDFTRPNGTGD
A0A087WUL8	364	S	GPEVLQDSLDRCYST
A0A096LP49	519	S	PSSQRPGSPPEKRSP
A0A096LP49	592	S	GKGRGIGSPVSAAKH
A0A096LP49	775	S	RDAPVLLSASPSLGS
A0A096LP49	777	S	APVLLSASPSLGSLE
A0A096LP49	779	S	VLLSASPSLGSLELQ
A0A096LP49	1027	S	DRPWAGWSGGRGIHR
A0A096LP55	11	T	EDEQKMLTESGDPEE
A0A096LP55	13	S	EQKMLTESGDPEEEE
A0A0B4J2A2	68	T	MCQGGDFTRPNGTGD
A0A0C4DH73	27	T	SRCDIQMTQSPSSVS
A0A0C4DH73	29	S	CDIQMTQSPSSVSAS
A0A0C4DH73	31	S	IQMTQSPSSVSASVG
A0A0C4DH73	32	S	QMTQSPSSVSASVGD
A0A0C4DH73	34	S	TQSPSSVSASVGDRV
A0A0C4DH73	36	S	SPSSVSASVGDRVTI
A0A0U1RRE5	40	T	RWDYPEGTPNGGSTT
A0AUZ9	714	S	GRKKRHLSETALGER
A0AV02	662	S	LLLPSCRSLRSPQEQ
A0AV02	665	S	PSCRSLRSPQEQIIL
A0AV96	453	Y	IPAIGAQYSMFPAAP
A0AV96	454	S	PAIGAQYSMFPAAPA
A0AV96	519	T	PFQGRPITPVYTVAP
A0AV96	533	T	PNVQRIPTAGIYGAS
A0AV96	540	S	TAGIYGASYVPFAAP
A0AV96	541	Y	AGIYGASYVPFAAPA
A0AVI2	1287	S	LRNMKKASSPQLLVE
A0AVI2	1288	S	RNMKKASSPQLLVEF
A0AVK6	43	T	QPDFGPLTTPTKPKE
A0AVK6	44	T	PDFGPLTTPTKPKEG
A0AVK6	52	S	PTKPKEGSQGEPWTP
A0AVK6	58	T	GSQGEPWTPTANLKM
A0AVK6	71	S	KMLISAVSPEIRNRD
A0AVK6	102	S	DCIHEHLSGDEFEKS
A0AVK6	346	T	RKPAFKWTGPEISPN
A0AVK6	351	S	KWTGPEISPNTSGSS
A0AVK6	354	T	GPEISPNTSGSSPVI
A0AVK6	355	S	PEISPNTSGSSPVIH
A0AVK6	357	S	ISPNTSGSSPVIHFT
A0AVK6	358	S	SPNTSGSSPVIHFTP
A0AVK6	413	S	SDRRKINSAPSSPIK
A0AVK6	416	S	RKINSAPSSPIKTNK
A0AVK6	417	S	KINSAPSSPIKTNKA
A0AVK6	661	S	LSGKENSSALSPNHR
A0AVK6	664	S	KENSSALSPNHRIYS
A0AVK6	671	S	SPNHRIYSSPIAGVI
A0AVK6	672	S	PNHRIYSSPIAGVIP
A0AVT1	16	S	AHQGEEASCSSWGTG
A0AVT1	18	S	QGEEASCSSWGTGST
A0AVT1	19	S	GEEASCSSWGTGSTN
A0AVT1	33	S	NKNLPIMSTASVEID
A0AVT1	34	T	KNLPIMSTASVEIDD
A0AVT1	36	S	LPIMSTASVEIDDAL
A0AVT1	54	T	QRYVLGDTAMQKMAK
A0AVT1	301	S	PKTVFFESLERQLKH
A0AVT1	737	S	DGSLFWQSPKRPPSP
A0AVT1	743	S	QSPKRPPSPIKFDLN
A0AVT1	818	S	PDHVPISSEDERNAI
A0AVT1	936	T	AIPIVVFTETTEVRK
A0AVT1	938	T	PIVVFTETTEVRKTK
A0AVT1	944	T	ETTEVRKTKIRNGIS
A0AVT1	951	S	TKIRNGISFTIWDRW
A0FGR8	513	S	LTLMPNASNLDKVLT
A0FGR8	684	T	VSKEGRKTSIKSHMS
A0FGR8	685	S	SKEGRKTSIKSHMSG
A0FGR8	688	S	GRKTSIKSHMSGSPG
A0FGR8	691	S	TSIKSHMSGSPGPGG
A0FGR8	693	S	IKSHMSGSPGPGGSN
A0FGR8	699	S	GSPGPGGSNTAPSTP
A0FGR8	701	T	PGPGGSNTAPSTPVI
A0FGR8	704	S	GGSNTAPSTPVIGGS
A0FGR8	705	T	GSNTAPSTPVIGGSD
A0FGR8	736	S	GLHDLGRSSSSLLAS
A0FGR8	737	S	LHDLGRSSSSLLASP
A0FGR8	738	S	HDLGRSSSSLLASPG
A0FGR8	739	S	DLGRSSSSLLASPGH
A0FGR8	743	S	SSSSLLASPGHISVK
A0FGR8	748	S	LASPGHISVKEPTPS
A0FGR8	753	T	HISVKEPTPSIASDI
A0FGR8	755	S	SVKEPTPSIASDISL
A0FGR8	758	S	EPTPSIASDISLPIA
A0FGR8	761	S	PSIASDISLPIATQE
A0FGR8	821	S	IAFSEDGSDPYVRMY
A0FGR8	824	Y	SEDGSDPYVRMYLLP
A0FGR9	697	S	LTVPGPHSPGPIKSP
A0JLT2	192	T	QDPVPPETPSDSDHK
A0JLT2	194	S	PVPPETPSDSDHKKK
A0JLT2	196	S	PPETPSDSDHKKKKK
A0JLT2	226	S	KKKKNRHSPDHPGMG
A0JLT2	234	S	PDHPGMGSSQASSSS
A0JLT2	235	S	DHPGMGSSQASSSSS
A0JLT2	238	S	GMGSSQASSSSSLR_
A0JLT2	239	S	MGSSQASSSSSLR__
A0JNW5	414	S	VKDHNVGSPPKSPTH
A0JNW5	418	S	NVGSPPKSPTHASPQ
A0JNW5	420	T	GSPPKSPTHASPQHT
A0JNW5	423	S	PKSPTHASPQHTQTE
A0JNW5	441	T	PLKGTCRTPSVLSQQ
A0JNW5	752	S	NQVSLNTSQSESSDL
A0JNW5	774	S	KLLKEYYSTESEPLT
A0JNW5	775	T	LLKEYYSTESEPLTN
A0JNW5	884	S	DQANTLKSPVSESVS
A0JNW5	887	S	NTLKSPVSESVSPVV
A0JNW5	889	S	LKSPVSESVSPVVPD
A0JNW5	891	S	SPVSESVSPVVPDYL
A0JNW5	933	S	NHMSDNRSMSVDLSH
A0JNW5	935	S	MSDNRSMSVDLSHIP
A0JNW5	953	S	PLLFKSASDTNLQKG
A0JNW5	955	T	LFKSASDTNLQKGIS
A0JNW5	980	S	GKISEDESSGLVYKS
A0JNW5	981	S	KISEDESSGLVYKSG
A0JNW5	987	S	SSGLVYKSGSGEIGS
A0JNW5	989	S	GLVYKSGSGEIGSET
A0JNW5	1007	S	KDSFYTDSSSILNYR
A0JNW5	1009	S	SFYTDSSSILNYRED
A0JNW5	1021	S	REDSNILSFDSDGNQ
A0JNW5	1058	S	DLLPEAASLSENLDI
A0JNW5	1060	S	LPEAASLSENLDISK
A0JNW5	1066	S	LSENLDISKEETPPV
A0JNW5	1081	S	RTLKSQSSLSGKPKE
A0JNW5	1394	S	YDLKKQRSVTQATQT
A0JNW5	1399	T	QRSVTQATQTSPGVP
A0JNW5	1401	T	SVTQATQTSPGVPWP
A0JNW5	1402	S	VTQATQTSPGVPWPS
A0JNW5	1409	S	SPGVPWPSQSANFPE
A0MZ66	3	S	_____MNSSDEEKQL
A0MZ66	4	S	____MNSSDEEKQLQ
A0MZ66	15	S	KQLQLITSLKEQAIG
A0MZ66	24	Y	KEQAIGEYEDLRAEN
A0MZ66	101	S	NKTLKRISMLYMAKL
A0MZ66	249	S	QNKLKRQSHLLLQSS
A0MZ66	464	S	NKSTSSRSLKSLDPE
A0MZ66	467	S	TSSRSLKSLDPENSE
A0MZ66	473	S	KSLDPENSETELERI
A0MZ66	475	T	LDPENSETELERILR
A0MZ66	487	T	ILRRRKVTAEADSSS
A0MZ66	492	S	KVTAEADSSSPTGIL
A0MZ66	493	S	VTAEADSSSPTGILA
A0MZ66	494	S	TAEADSSSPTGILAT
A0MZ66	496	T	EADSSSPTGILATSE
A0MZ66	502	S	PTGILATSESKSMPV
A0MZ66	504	S	GILATSESKSMPVLG
A0MZ66	506	S	LATSESKSMPVLGSV
A0MZ66	512	S	KSMPVLGSVSSVTKT
A0MZ66	514	S	MPVLGSVSSVTKTAL
A0MZ66	515	S	PVLGSVSSVTKTALN
A0MZ66	532	S	TLEAEFNSPSPPTPE
A0MZ66	534	S	EAEFNSPSPPTPEPG
A0MZ66	537	T	FNSPSPPTPEPGEGP
A0MZ66	561	S	KVTFQPPSSIGCRKK
A0MZ66	562	S	VTFQPPSSIGCRKKY
A0MZ66	619	S	QPENKEDSIENVRET
A0MZ66	626	T	SIENVRETDSSNC__
A0MZ66	628	S	ENVRETDSSNC____
A0MZ66	629	S	NVRETDSSNC_____
A0PJW8	10	S	NEVQDLLSPRKGGHP
A0PJX4	137	S	SQQPIRFSLRSYQTE
A0PK00	69	S	QRCKRHASREEAELV
A1A4G5	114	S	KIEKFSESFERQLCF
A1A4S6	374	S	LGGKEALSHSFNTAI
A1A4S6	376	S	GKEALSHSFNTAIIP
A1A4S6	586	T	DTTFPEPTCLSASPP
A1A4S6	589	S	FPEPTCLSASPPNAP
A1A4S6	591	S	EPTCLSASPPNAPPR
A1A4S6	600	S	PNAPPRQSKRQGQRT
A1A4S6	633	T	PYPSKEDTPTSSLDS
A1A4S6	635	T	PSKEDTPTSSLDSLS
A1A4S6	636	S	SKEDTPTSSLDSLSS
A1A4S6	637	S	KEDTPTSSLDSLSSP
A1A4S6	640	S	TPTSSLDSLSSPSPV
A1A4S6	642	S	TSSLDSLSSPSPVTT
A1A4S6	643	S	SSLDSLSSPSPVTTA
A1A4S6	645	S	LDSLSSPSPVTTAVP
A1A4S6	648	T	LSSPSPVTTAVPGPP
A1A4S6	649	T	SSPSPVTTAVPGPPG
A1A5D9	2	S	______MSSPDGPSF
A1A5D9	3	S	_____MSSPDGPSFP
A1A5D9	8	S	MSSPDGPSFPSGPLS
A1A5D9	21	S	LSGGASPSGDEGFFP
A1A5D9	36	S	FVLERRDSFLGGGPG
A1A5D9	277	S	RRLQRRVSELEEESR
A1A5D9	330	S	SPKTRKASSPQPSPP
A1A5D9	331	S	PKTRKASSPQPSPPE
A1A5D9	348	T	LEPPKKRTSLSPAEI
A1A5D9	349	S	EPPKKRTSLSPAEIL
A1A5D9	351	S	PKKRTSLSPAEILEE
A1IGU5	11	S	HGADEPSSRSGSPDR
A1IGU5	13	S	ADEPSSRSGSPDREG
A1IGU5	15	S	EPSSRSGSPDREGRA
A1IGU5	665	S	GFLARARSPVLWGWS
A1KXE4	5	Y	___MNPVYSPGSSGV
A1KXE4	6	S	__MNPVYSPGSSGVP
A1KXE4	9	S	NPVYSPGSSGVPYAN
A1KXE4	10	S	PVYSPGSSGVPYANA
A1KXE4	62	S	PGTPYKVSCSPTSGA
A1KXE4	64	S	TPYKVSCSPTSGAVP
A1KXE4	187	T	YRAPGTPTYSYVPPQ
A1L020	308	S	ENDFLAGSPDAAIDS
A1L020	338	S	LSTFRQNSLGCIGEC
A1L020	428	S	GPPGAHRSPATSAGP
A1L020	431	T	GAHRSPATSAGPELA
A1L020	432	S	AHRSPATSAGPELAG
A1L020	462	S	LGGGGLRSPGGGRDC
A1L0T0	167	S	LQAVDQLSLFRPLCK
A1L162	63	T	DSNPKKNTQAPLELM
A1L170	16	S	LTPKLQASRSFPHLS
A1L170	18	S	PKLQASRSFPHLSKP
A1L170	30	S	SKPVAPGSAPLGSGE
A1L170	35	S	PGSAPLGSGEPGGPG
A1L170	47	S	GPGLWVGSSQHLKNL
A1L170	48	S	PGLWVGSSQHLKNLG
A1L170	72	S	FLRRKEPSSLGSVGV
A1L170	73	S	LRRKEPSSLGSVGVT
A1L170	196	S	VLPNGEVSLSVPDLI
A1L170	198	S	PNGEVSLSVPDLIHK
A1L170	207	S	PDLIHKDSQDESKLK
A1L170	211	S	HKDSQDESKLKMTEC
A1L170	222	S	MTECRRASSPSLIER
A1L170	223	S	TECRRASSPSLIERN
A1L170	225	S	CRRASSPSLIERNGF
A1L170	237	S	NGFKLSLSPISLAES
A1L170	240	S	KLSLSPISLAESWED
A1L170	244	S	SPISLAESWEDGSPP
A1L170	249	S	AESWEDGSPPPQART
A1L170	256	T	SPPPQARTSSLDNEG
A1L170	257	S	PPPQARTSSLDNEGP
A1L170	258	S	PPQARTSSLDNEGPH
A1L170	270	S	GPHPDLLSFE_____
A1L390	4	S	____MPVSTSLHQDG
A1L390	12	S	TSLHQDGSQERPVSL
A1L390	18	S	GSQERPVSLTSTTSS
A1L390	20	T	QERPVSLTSTTSSSG
A1L390	76	S	LNVKGPLSPFNSRAA
A1L390	423	S	YPNRYRCSPERLKKA
A1L390	432	S	ERLKKAWSSQDEVST
A1L390	433	S	RLKKAWSSQDEVSTN
A1L390	488	S	SRRPSGRSPTSTEKR
A1L390	576	S	TEDLKALSSEEEEEM
A1L390	577	S	EDLKALSSEEEEEMG
A1L390	592	S	GAAQEPESLLPPSVL
A1L390	614	S	ERFVSSFSRRSSVAQ
A1L390	617	S	VSSFSRRSSVAQEDS
A1L390	618	S	SSFSRRSSVAQEDSK
A1L390	631	S	SKSSGFGSPRLVSRS
A1L390	638	S	SPRLVSRSSSVLSLE
A1L390	639	S	PRLVSRSSSVLSLEG
A1L390	640	S	RLVSRSSSVLSLEGS
A1L390	643	S	SRSSSVLSLEGSEKG
A1L390	647	S	SVLSLEGSEKGLARH
A1L390	741	S	FSVRRRESLSYIPKG
A1L390	743	S	VRRRESLSYIPKGLV
A1L390	759	S	NSISRFNSLPRPDPE
A1L390	779	S	GSKRQVGSRPTSWAL
A1L390	782	T	RQVGSRPTSWALFEL
A1L390	783	S	QVGSRPTSWALFELP
A1L390	824	S	IWEGMESSGGSPGKG
A1L390	827	S	GMESSGGSPGKGPGQ
A1L390	894	S	LVKELSSSTQGELVA
A1L390	934	S	YQLARQYSLRIKSNK
A1L390	962	S	APERDGKSPTVPCLQ
A1L390	964	T	ERDGKSPTVPCLQEE
A1L390	1000	S	QLMAQEHSPPKPSSA
A1L390	1011	S	PSSAGEMSPQRFFFN
A1L390	1026	T	PSAVSQRTTSPGGRP
A1L390	1027	T	SAVSQRTTSPGGRPS
A1L390	1028	S	AVSQRTTSPGGRPSA
A1L390	1034	S	TSPGGRPSARSPLSP
A1L390	1037	S	GGRPSARSPLSPTET
A1L390	1040	S	PSARSPLSPTETFSW
A1L390	1042	T	ARSPLSPTETFSWPD
A1L390	1044	T	SPLSPTETFSWPDVR
A1L390	1046	S	LSPTETFSWPDVREL
A1L390	1079	S	RGPPVNRSHSVPENM
A1L390	1081	S	PPVNRSHSVPENMVE
A1L390	1115	S	GGGEAAQSPGPLPQS
A1L390	1154	S	MEKGPLPSPTAGLEE
A1L390	1156	T	KGPLPSPTAGLEESS
A1L390	1162	S	PTAGLEESSGQGPSS
A1L390	1163	S	TAGLEESSGQGPSSP
A1L390	1168	S	ESSGQGPSSPVALLG
A1L390	1169	S	SSGQGPSSPVALLGQ
A1L429	115	S	PEEGEKQSQC_____
A1L4H1	1051	T	APDTSPPTPDPASRT
A1L4K1	5	S	___MEEESGEELGLD
A1L4K1	14	S	EELGLDRSTPKDFHF
A1L4K1	15	T	ELGLDRSTPKDFHFY
A1L4K1	599	S	RTPARELSPSDTHFT
A1L4K1	601	S	PARELSPSDTHFTRC
A1X283	291	S	PPKPGPGSPSHPGAL
A1X283	293	S	KPGPGSPSHPGALDL
A1X283	304	S	ALDLDGVSRQQNAVG
A1X283	491	S	WSKDWKGSKDVLRKA
A1X283	499	S	KDVLRKASSDMSASA
A1X283	500	S	DVLRKASSDMSASAG
A1X283	512	S	SAGYEEISDPDMEEK
A1X283	528	S	SLPPRKESIIKSEGE
A1X283	630	T	PEEKPDATPQNPFLK
A1X283	649	S	VRPKPAPSPKTEPPQ
A1X283	652	T	KPAPSPKTEPPQGED
A1X283	675	S	SKLRPAKSQDKSLLD
A1X283	679	S	PAKSQDKSLLDGEGP
A1X283	720	S	TGKQDGLSPKEISCR
A1X283	768	T	RPPPPKKTSSSSRPL
A1X283	769	S	PPPPKKTSSSSRPLP
A1X283	770	S	PPPKKTSSSSRPLPE
A1X283	811	S	AKPFLSNSLGGQDDT
A1XBS5	232	S	LYAPDYSSRLDIVRA
A1XBS5	241	S	LDIVRANSKSPLQRS
A1XBS5	243	S	IVRANSKSPLQRSLS
A1XBS5	282	T	EDDELDVTEEENFLK
A1YPR0	215	S	PDSFQAGSPGHLGVI
A2A288	329	S	PREPFAHSLPPARGS
A2A288	336	S	SLPPARGSPDLAALR
A2A288	428	S	DLHGDLLSPRRPPDD
A2A2V5	106	S	RSTFSNLSS______
A2A2Y4	409	S	LPKEENISAPLISSS
A2A2Y4	414	S	NISAPLISSSPVKAA
A2A2Y4	415	S	ISAPLISSSPVKAAR
A2A2Y4	416	S	SAPLISSSPVKAARE
A2A2Y4	429	S	REYEDPPSEEEDKIK
A2A3K4	392	S	THLKRRLSYSDSDLK
A2A3K4	394	S	LKRRLSYSDSDLKRA
A2A3K4	413	T	EQGETPQTVPAQILV
A2A3K4	438	S	SHCYIPQSPEPDLHK
A2A3K4	457	S	RSTLSFWSQSKFGGL
A2A3K4	472	S	EGLKDNGSPIFHGRI
A2A3K4	505	S	HSPGEPVSPSFANVH
A2A3K4	534	S	CKTHGVGSPGSVRQN
A2A3K4	547	S	QNSRTPRSPLDCGSS
A2A3N6	7	Y	_MASEVPYASGMPIK
A2A3N6	293	Y	PLSSETQYSVDTRRP
A2A3N6	294	S	LSSETQYSVDTRRPA
A2A3N6	307	Y	PAPQKALYSTAMESI
A2A3N6	323	T	GEARRGGTMETDDHM
A2A3N6	405	S	KKIPLKPSPSKKLRS
A2A3N6	407	S	IPLKPSPSKKLRSGS
A2AJT9	15	S	SPRWKHRSLSPVPRN
A2AJT9	70	Y	IPSRGNIYYQSYEHR
A2AJT9	73	S	RGNIYYQSYEHRSPS
A2AJT9	74	Y	GNIYYQSYEHRSPSP
A2AJT9	78	S	YQSYEHRSPSPNIRN
A2AJT9	80	S	SYEHRSPSPNIRNSL
A2AJT9	100	S	YKPHRGYSPGRGDSN
A2AJT9	139	S	QKVQGGHSPDDHRVR
A2AJT9	192	S	SQSTRRGSEDFETRS
A2AJT9	402	S	KLPDVKPSPINLRKK
A2AJT9	489	S	VKANYFPSPGITLHE
A2RRD8	452	S	DCGKAFNSPSHLIRH
A2RRP1	6	S	__MAAPESGPALSPG
A2RRP1	11	S	PESGPALSPGTAEGE
A2RRP1	14	T	GPALSPGTAEGEEET
A2RRP1	21	T	TAEGEEETILYDLLV
A2RRP1	473	S	EDEGEEDSDSDYEIS
A2RRP1	475	S	EGEEDSDSDYEISAK
A2RRP1	477	Y	EEDSDSDYEISAKAR
A2RRP1	564	S	YQRQWRKSAVNVASI
A2RRP1	1384	S	GGENISASPLTSKAV
A2RTX5	453	S	RDFTEVLSPNMYNSK
A2RTX5	675	S	IHRAILGSVERMIAI
A2RU30	7	S	_MEASVLSPTSWEKR
A2RU30	9	T	EASVLSPTSWEKRRA
A2RU30	10	S	ASVLSPTSWEKRRAW
A2RU30	311	S	HNTPKRNSLDQVVLE
A2RU30	334	S	KQFLQQDSDLGQFSQ
A2RU30	355	T	AEGKKLPTSPYPCVF
A2RU30	356	S	EGKKLPTSPYPCVFC
A2RU30	358	Y	KKLPTSPYPCVFCCE
A2RU30	454	S	LMGRKVKSLDLSITQ
A2RU30	476	S	DRPELRRSLSQQPQD
A2RU30	478	S	PELRRSLSQQPQDTF
A2RU54	128	S	ERLLPAGSPSPGSER
A2RU54	130	S	LLPAGSPSPGSERPR
A2RU67	16	S	LKLPGKKSPDLGEYD
A2RU67	22	Y	KSPDLGEYDPLTQAD
A2RU67	26	T	LGEYDPLTQADSDES
A2RU67	30	S	DPLTQADSDESEDDL
A2RU67	33	S	TQADSDESEDDLVLN
A2RU67	52	S	GGVKNGKSPLGEAPE
A2RU67	62	S	GEAPEPDSDAEVAEA
A2RU67	75	S	EAAKPHLSEVTTEGY
A2RU67	78	T	KPHLSEVTTEGYPSE
A2RU67	79	T	PHLSEVTTEGYPSEP
A2RUB1	130	S	TERNDYGSETDLYGL
A2RUB1	132	T	RNDYGSETDLYGLVS
A2RUB6	757	S	LSQNRGISPEIFHSS
A2RUB6	794	S	HSFSKERSPSSPVPV
A2RUB6	796	S	FSKERSPSSPVPVVK
A2RUB6	797	S	SKERSPSSPVPVVKN
A2RUS2	472	S	THRRMVVSMPNLQDI
A2RUS2	489	S	PELAPRNSSLRLTDT
A2RUS2	490	S	ELAPRNSSLRLTDTA
A2RUS2	502	S	DTAGCRGSSAVLNVT
A2RUS2	503	S	TAGCRGSSAVLNVTP
A2RUS2	509	T	SSAVLNVTPKSPYTF
A2VCL2	837	S	QYSPTSASTSSRYSQ
A2VCL2	838	T	YSPTSASTSSRYSQQ
A2VCL2	839	S	SPTSASTSSRYSQQR
A2VCL2	840	S	PTSASTSSRYSQQRF
A2VDJ0	1007	S	TTEEKQTSPLGSSLP
A2VDJ0	1122	S	ENHLPRNSPQYHQPD
A2VDJ0	1212	S	NLQNLNWSKSRTCRK
A2VDJ0	1276	S	KADAEIASSLPAAQR
A2VDJ0	1321	S	SVRASRGSWGSWSST
A3KMH1	1707	S	ELEPQLGSPQQKPKR
A3KN83	162	S	KDLLKNNSLNELMKL
A3KN83	212	S	INDMKMRSFSPTMKV
A3KN83	214	S	DMKMRSFSPTMKVPV
A3KN83	216	T	KMRSFSPTMKVPVVK
A3KN83	686	T	SLLGIDLTAPSNNSS
A3KN83	689	S	GIDLTAPSNNSSPRD
A3KN83	692	S	LTAPSNNSSPRDSPC
A3KN83	693	S	TAPSNNSSPRDSPCK
A3KN83	697	S	NNSSPRDSPCKENKI
A3KN83	794	S	KEKKKKKSIDPDSIQ
A3KN83	799	S	KKSIDPDSIQSALLA
A3KN83	807	S	IQSALLASGLGSKRP
A3KN83	811	S	LLASGLGSKRPSFSS
A3KN83	815	S	GLGSKRPSFSSTPVI
A3KN83	817	S	GSKRPSFSSTPVISP
A3KN83	818	S	SKRPSFSSTPVISPA
A3KN83	819	T	KRPSFSSTPVISPAP
A3KN83	823	S	FSSTPVISPAPNSTP
A3KN83	828	S	VISPAPNSTPANSNT
A3KN83	829	T	ISPAPNSTPANSNTN
A3KN83	833	S	PNSTPANSNTNSNSS
A3KN83	835	T	STPANSNTNSNSSLI
A3KN83	837	S	PANSNTNSNSSLITS
A3KN83	839	S	NSNTNSNSSLITSQD
A3KN83	840	S	SNTNSNSSLITSQDA
A3KN83	904	S	VVSNDDGSISYESRS
A3KN83	906	S	SNDDGSISYESRSEL
A3KN83	1391	S	PQSITNLSNA_____
A4D161	216	S	DSGIGVPSVEFLESP
A4D161	222	S	PSVEFLESPITAVDS
A4D161	238	S	FLKAFQASSSSSPET
A4D1E1	877	S	RNQESLGSPHICDLG
A4D1P6	256	S	RNASLSQSPRVGFLS
A4D1P6	272	S	LLPQSKKSPSRLSPA
A4D1P6	274	S	PQSKKSPSRLSPAQG
A4D1P6	277	S	KKSPSRLSPAQGPPQ
A4D1P6	287	S	QGPPQPQSSAKKESF
A4D1P6	288	S	GPPQPQSSAKKESFG
A4D1P6	326	S	ATGESGWSQHRQRRL
A4D1S0	47	S	QPEGPESSPSPAGAV
A4D1S0	95	S	GVCPEPPSPGPALVK
A4D1S0	139	S	PVGAAGGSSTPSPRP
A4D1S0	140	S	VGAAGGSSTPSPRPS
A4D1S0	141	T	GAAGGSSTPSPRPST
A4D1S0	143	S	AGGSSTPSPRPSTRF
A4D1S0	158	S	LKVPVPESPAFSRHA
A4D1S0	204	S	CDAEGRASPAEGSAG
A4D1S0	212	S	PAEGSAGSPGSPTCC
A4D1S0	215	S	GSAGSPGSPTCCRCK
A4D2B0	56	S	PQTRGPASSHRESPR
A4D2B0	57	S	QTRGPASSHRESPRG
A4D2B0	61	S	PASSHRESPRGSGGA
A4D2B0	65	S	HRESPRGSGGAEAAL
A4D2B0	252	S	ETEGGGNSQQEPVVG
A4D2H0	138	S	TCEKLNRSNSELEDE
A4D2H0	140	S	EKLNRSNSELEDEIL
A4D2H0	656	S	SLDKMDGSMPSEMES
A4D2P6	264	S	EPPPRRASLLVGGLA
A4FU01	175	S	SNQAQQYSGITLSKA
A4FU01	178	T	AQQYSGITLSKAGQG
A4FU01	180	S	QYSGITLSKAGQGSG
A4FU28	138	S	TCEKLSRSNSELEDE
A4FU28	140	S	EKLSRSNSELEDEIL
A4FU49	217	S	TQTPQQRSVSSQEEE
A4FU49	226	S	SSQEEEHSSPVKAPS
A4FU49	227	S	SQEEEHSSPVKAPSV
A4FU49	269	S	PAPDKVPSPEKTLTL
A4FU49	329	S	TLTVDKPSTPERVFS
A4FU49	336	S	STPERVFSVEESPAL
A4FU49	371	T	PTLEKVLTPELSEEE
A4FU49	375	S	KVLTPELSEEEVSTR
A4QPH2	293	S	KEGLRCRSDSEDECS
A4QPH2	295	S	GLRCRSDSEDECSTQ
A4UGR9	116	S	SEQEAIHSSQVGTSR
A4UGR9	117	S	EQEAIHSSQVGTSRS
A4UGR9	497	S	SMNKMHQSQEESAVT
A4UGR9	621	S	IKVVRGISMEENVKG
A4UGR9	868	S	FQIIRGISAQEIQTG
A4UGR9	940	S	EKVSLMTSSEEIHKG
A4UGR9	1263	T	DKNNYIRTVSVNEIQ
A4UGR9	1469	S	KTQLLNRSTEFHAEK
A4UGR9	1470	T	TQLLNRSTEFHAEKE
A4UGR9	1622	S	LLLKKRQSLVERTVS
A4UGR9	1631	T	VERTVSETDIIPGDV
A4UGR9	2207	S	KPAHLLSSSAPEKHS
A4UGR9	2222	S	GDFMQQYSQKEASNS
A4UGR9	2318	S	LDERKQLSIDSANCL
A4UGR9	2321	S	RKQLSIDSANCLSHT
A4UGR9	2348	S	APLIKSHSFPESSGQ
A4UGR9	2400	S	YNIVKTQSQNQHITE
A4UGR9	2526	S	EQLHLPQSKPISPNF
A4UGR9	2530	S	LPQSKPISPNFKVKT
A4UGR9	2542	T	VKTIKLPTLDHTLNE
A4UGR9	2606	T	PKKEKRVTVQLPTES
A4UGR9	2643	S	DRGKLPGSEEKNQGP
A4UGR9	2717	S	KLPQPYNSLQEEKCL
A4UGR9	2873	S	KPGNKPTSLDETSSK
A4UGR9	2945	S	SLKTRPPSPTFITIE
A4UGR9	2947	T	KTRPPSPTFITIEST
A4UGR9	2969	S	TKNELSQSPKKDSYV
A4UGR9	2996	S	EIHRANTSPSPPRSR
A4UGR9	2998	S	HRANTSPSPPRSRSE
A4UGR9	3042	S	KRSEIIMSPATLRRQ
A4UGR9	3045	T	EIIMSPATLRRQIKI
A4UGR9	3059	S	IETRGRDSPPTITIP
A4UGR9	3239	S	RICSETRSLSEHFSG
A4UGR9	3241	S	CSETRSLSEHFSGMD
A4UGR9	3295	S	AGHILDISDSPKEVR
A5A3E0	733	S	APRAVFPSIVGRPRQ
A5A3E0	789	T	MEKIWHHTFYNELRV
A5A3E0	791	Y	KIWHHTFYNELRVAP
A5A3E0	932	S	QEMATVASSSSLEKS
A5A3E0	939	S	SSSSLEKSYELPDGQ
A5A3E0	940	Y	SSSLEKSYELPDGQV
A5A3E0	949	T	LPDGQVITIGNERFR
A5A3E0	1062	Y	MWISKQEYDESGPSI
A5A3E0	1065	S	SKQEYDESGPSIVHR
A5A3E0	1068	S	EYDESGPSIVHRKCL
A5D6W6	82	S	NPRTIFASHGNFFNI
A5PKW4	133	S	SWDLGGVSPPRPTPA
A5PKW4	190	S	VGADGLYSSLPNGLG
A5PKW4	191	S	GADGLYSSLPNGLGG
A5PKW4	720	S	DEEELRRSLSELADP
A5PKW4	990	S	TEDGLPPSHSSPSLQ
A5PKW4	995	S	PPSHSSPSLQPKPSS
A5PL33	101	S	SLDGERASPEAAAAR
A5PL33	180	T	GGEPSPPTHSPSRRK
A5PL33	182	S	EPSPPTHSPSRRKSH
A5PL33	253	S	RADLGPGSPPWAVKT
A5PL33	288	S	EAQDRHPSPSGVGNR
A5PL33	355	S	QPGRQPLSPSATGDT
A5PL33	432	S	LQPHRSHSEEATREP
A5PL33	447	S	VLPLGLQSCVRDGPS
A5PL33	493	S	GQHPGKGSPPGSSPL
A5PL33	498	S	KGSPPGSSPLQGLEN
A5PLL1	223	T	LAGSNDDTWDPGSPV
A5PLL1	228	S	DDTWDPGSPVRKPAL
A5PLL1	398	S	IGKKKILSPSPSQLS
A5PLL1	400	S	KKKILSPSPSQLSES
A5PLL1	405	S	SPSPSQLSESKELLE
A5PLL1	407	S	SPSQLSESKELLENI
A5PLL1	432	S	AVLERRGSGAFPLDH
A5PLL1	502	S	KMLLRRQSLQTEQIK
A5PLN7	62	S	LRALAPDSPSASRRS
A5YKK6	745	S	PNLGSAFSTPQSPAK
A5YKK6	746	T	NLGSAFSTPQSPAKA
A5YKK6	749	S	SAFSTPQSPAKAFPP
A5YKK6	1008	S	PPVKMQGSITTPGSI
A5YKK6	1010	T	VKMQGSITTPGSIAL
A5YKK6	1011	T	KMQGSITTPGSIALA
A5YKK6	1014	S	GSITTPGSIALAQAQ
A5YKK6	1061	S	VTRPTGVSFKKDVPP
A5YKK6	1703	S	QDGRAYGSPWCNKQI
A5YKK6	2186	T	DLDSYLKTRSPVTFL
A5YKK6	2188	S	DSYLKTRSPVTFLSD
A5YKK6	2191	T	LKTRSPVTFLSDLRS
A5YM69	11	S	EEAQHGASPPISAIE
A5YM69	48	Y	QEDEDPSYKWREEHR
A5YM69	57	S	WREEHRLSATQQSEL
A5YM69	70	Y	ELRDVCDYAIETMPS
A5YM69	100	T	LVAEACDTPEHWEAV
A5YM69	182	Y	DNSGQTRYYSPCEEH
A5YM69	183	Y	NSGQTRYYSPCEEHP
A5YM69	184	S	SGQTRYYSPCEEHPA
A5YM69	193	T	CEEHPAETNQNEGAE
A5YM69	340	S	PEENRADSQDEKSQT
A5YM69	445	S	ESRAEELSPAALSPL
A5YM69	450	S	ELSPAALSPLLEPIR
A5YM69	468	S	QPISLLGSFLTEESP
A5YM69	474	S	GSFLTEESPDKEKLL
A6H8M9	104	T	YKVQLKFTCGNHVME
A6H8Y1	33	S	NPQRGRESPRPPDPA
A6H8Y1	99	S	SQRRKRISSTSSLVK
A6H8Y1	100	S	QRRKRISSTSSLVKS
A6H8Y1	103	S	KRISSTSSLVKSSVS
A6H8Y1	214	T	KKTEKPSTPVQTREQ
A6H8Y1	225	S	TREQEGKSTPNAEDN
A6H8Y1	226	T	REQEGKSTPNAEDNE
A6H8Y1	292	S	RGSTTTYSSFRKNYY
A6H8Y1	293	S	GSTTTYSSFRKNYYS
A6H8Y1	420	S	VNNDPDESMSSRISD
A6H8Y1	422	S	NDPDESMSSRISDTE
A6H8Y1	423	S	DPDESMSSRISDTER
A6H8Y1	426	S	ESMSSRISDTERSQK
A6H8Y1	428	T	MSSRISDTERSQKDA
A6H8Y1	431	S	RISDTERSQKDAQTV
A6H8Y1	774	S	LQPEKNDSFQNVQPD
A6H8Y1	915	T	EICLREKTPEVIDAT
A6H8Y1	938	S	EAGRREISPQKNGPE
A6H8Y1	970	T	ESSPREKTPEVTDAT
A6H8Y1	1317	S	QTGKTDISPRENELE
A6H8Y1	1403	S	TEVQGIQSPDVPEQF
A6H8Y1	1517	T	EAVILPCTQTERNLS
A6H8Y1	1519	T	VILPCTQTERNLSPS
A6H8Y1	1524	S	TQTERNLSPSNSCEP
A6H8Y1	1621	S	EKKVLTVSNSQIETE
A6H8Y1	1623	S	KVLTVSNSQIETEIE
A6H8Y1	1781	S	EETVGDNSPSSVVEE
A6H8Y1	1783	S	TVGDNSPSSVVEEQY
A6H8Y1	1784	S	VGDNSPSSVVEEQYL
A6H8Y1	2043	S	VHECQELSSPVITTS
A6H8Y1	2044	S	HECQELSSPVITTSP
A6H8Y1	2048	T	ELSSPVITTSPASFE
A6H8Y1	2049	T	LSSPVITTSPASFEE
A6H8Y1	2050	S	SSPVITTSPASFEEN
A6H8Y1	2081	T	EKVKENATPTRNTIS
A6H8Y1	2432	T	TSGSTLTTPEPQRQQ
A6H8Y1	2449	S	AAFQSRGSRSPDACM
A6H8Y1	2451	S	FQSRGSRSPDACMDK
A6H8Y1	2471	S	PQDEMIVSDKEERTD
A6NC98	429	S	LELELQRSLEPPPGS
A6NC98	436	S	SLEPPPGSPGEAPLA
A6NC98	507	T	VLEEAPQTPVAFDHS
A6NC98	514	S	TPVAFDHSPQGLVQK
A6NC98	596	S	PEKAGRRSSLQSPAS
A6NC98	597	S	EKAGRRSSLQSPASV
A6NC98	600	S	GRRSSLQSPASVAPP
A6NC98	1253	S	LAEVQALSRENRELL
A6NC98	1345	S	LGADGAGSTESLGGP
A6NC98	1346	T	GADGAGSTESLGGPP
A6NC98	1348	S	DGAGSTESLGGPPET
A6NC98	1366	T	EGREADGTGSPSPAP
A6NC98	1370	S	ADGTGSPSPAPMRRA
A6NC98	1379	S	APMRRAQSSLCLRDE
A6NC98	1380	S	PMRRAQSSLCLRDET
A6NC98	1408	S	PVGRSSESFSPGDTP
A6NC98	1410	S	GRSSESFSPGDTPRQ
A6NC98	1444	S	PGVGWENSAETLQEH
A6NC98	1473	S	EKRPLTPSLSQ____
A6NC98	1475	S	RPLTPSLSQ______
A6NCI8	813	S	QSAASRPSAYKTSSC
A6NCI8	817	T	SRPSAYKTSSCSSLQ
A6NCI8	818	S	RPSAYKTSSCSSLQR
A6NCI8	819	S	PSAYKTSSCSSLQRE
A6NCI8	821	S	AYKTSSCSSLQREPV
A6NCI8	822	S	YKTSSCSSLQREPVS
A6NCL7	44	S	YEEFEDFSSLPDTRS
A6NCL7	45	S	EEFEDFSSLPDTRSI
A6NCL7	49	T	DFSSLPDTRSIASDD
A6NCL7	110	S	TLVRRGVSVEEAQET
A6NCL7	416	S	LQRLRRRSVRPGVVV
A6NCQ9	170	S	DSVLPRRSLAELSEA
A6NCS6	246	S	QDVAACRSSAQEDFQ
A6NCS6	247	S	DVAACRSSAQEDFQE
A6NCS6	286	T	ACDGVVHTPAEPTGD
A6NCS6	294	S	PAEPTGDSR______
A6ND36	4	S	____MAFSQVQCLDD
A6ND36	124	S	LEYWPQKSDRSIPQL
A6ND36	127	S	WPQKSDRSIPQLDLG
A6ND36	356	S	YALVKAKSVDEIAKI
A6ND36	364	S	VDEIAKISSEKQEAK
A6ND36	365	S	DEIAKISSEKQEAKK
A6ND36	610	S	GPGPRRPSVASSVSE
A6ND36	613	S	PRRPSVASSVSEEYF
A6ND36	614	S	RRPSVASSVSEEYFE
A6ND36	616	S	PSVASSVSEEYFEVR
A6ND36	634	S	VPLRRRHSEQVANGP
A6ND36	642	T	EQVANGPTPPPRRQL
A6ND36	650	S	PPPRRQLSAPHITRG
A6ND36	666	S	FVGPQGGSPWAQSRG
A6ND36	688	S	KRMQAQRSTDKEAQG
A6ND36	689	T	RMQAQRSTDKEAQGQ
A6ND36	760	S	RLLPDPGSPRLAQNA
A6ND36	781	S	RATEEHPSPFGIPYS
A6NDB9	72	S	PTSKDPQSPEGQAQA
A6NDB9	124	S	RQGHRPLSQSIVEAG
A6NDB9	126	S	GHRPLSQSIVEAGSV
A6NDB9	143	S	TDLNKRASLPAGLVG
A6NDB9	151	T	LPAGLVGTPPESPSE
A6NDB9	155	S	LVGTPPESPSEPRED
A6NDB9	189	S	EANGPCPSPIPTPEQ
A6NDB9	260	S	GDRKGAGSLELPAWV
A6NDB9	284	S	VWEGVGGSDAEAMGE
A6NDB9	301	T	RVPEVVQTSSPRLQE
A6NDB9	302	S	VPEVVQTSSPRLQER
A6NDB9	303	S	PEVVQTSSPRLQERL
A6NDB9	375	S	GRERGDESPLGAEGA
A6NDB9	412	T	GSEEKPGTGRDEAEM
A6NDB9	420	S	GRDEAEMSPVVERKG
A6NDB9	436	S	EKKLELESRGSAEKL
A6NDB9	439	S	LELESRGSAEKLGTE
A6NDB9	544	S	DLNLEQGSREGSESQ
A6NDB9	548	S	EQGSREGSESQAEEM
A6NDB9	550	S	GSREGSESQAEEMNE
A6NDB9	660	S	PTEGEEASGPKQKTC
A6NDE4	176	S	SAVARSNSWMGSQGP
A6NDE4	474	S	PREAYGSSSYVASIV
A6NDE4	486	S	SIVDGGESRSEKGDS
A6NDE4	488	S	VDGGESRSEKGDSSR
A6NDE8	115	S	PEEGEKQSQC_____
A6NDG6	71	S	GFITNNSSKTRAAYA
A6NDU8	7	S	_MAAAVSSVVRRVEE
A6NDU8	238	S	ENHEVDTSVSGAGCT
A6NE02	42	S	GGEAAGTSINHSQAV
A6NE02	46	S	AGTSINHSQAVLQRL
A6NE82	137	S	AGAERVRSPLEPTPG
A6NEC2	136	T	VTLSFPSTLQTGTGT
A6NEC2	173	Y	TPSGEVRYAAVTQFE
A6NED2	268	S	TELNEDGSQVKRTGG
A6NEF3	482	S	ELNNENKSTLQLEQQ
A6NEF3	483	T	LNNENKSTLQLEQQV
A6NEL2	98	S	EPPAAAPSAGGAAPC
A6NEL2	106	S	AGGAAPCSPRGARRG
A6NEL2	166	S	KGGGSKGSPGQRPPV
A6NEL2	258	S	PVPAVAHSPPATVEA
A6NEL2	267	T	PATVEAATSRASPPA
A6NEL2	268	S	ATVEAATSRASPPAL
A6NEL2	271	S	EAATSRASPPALLPG
A6NEL2	450	S	SVSRKEGSPSRSPQG
A6NEL2	454	S	KEGSPSRSPQGLRNR
A6NEL2	509	S	AGRAKLSSSDEEYLD
A6NEL2	510	S	GRAKLSSSDEEYLDE
A6NEL2	740	S	PVYPLVGSSSPTRKA
A6NEL2	741	S	VYPLVGSSSPTRKAK
A6NEL2	742	S	YPLVGSSSPTRKAKS
A6NEL2	744	T	LVGSSSPTRKAKSKE
A6NEL2	760	T	SRSVTRKTSFAALLK
A6NEL2	761	S	RSVTRKTSFAALLKS
A6NEM1	340	S	ELNNENKSTLQLEQQ
A6NEM1	341	T	LNNENKSTLQLEQQV
A6NEQ0	176	S	SAVARSNSWMGSQGP
A6NEQ0	473	S	DPREACGSSSYVASI
A6NEQ0	474	S	PREACGSSSYVASIV
A6NEQ0	475	S	REACGSSSYVASIVD
A6NEQ0	479	S	GSSSYVASIVDGGES
A6NEQ0	486	S	SIVDGGESRSEKGDS
A6NEQ0	488	S	VDGGESRSEKGDSSR
A6NES4	207	T	ITLATIFTMLRLANE
A6NES4	1623	Y	MKQMSTHYLKKLDFP
A6NF01	17	S	LWKRNGPSSSPFSSP
A6NF01	18	S	WKRNGPSSSPFSSPA
A6NF01	19	S	KRNGPSSSPFSSPAS
A6NF01	22	S	GPSSSPFSSPASSRS
A6NF01	23	S	PSSSPFSSPASSRSQ
A6NF01	26	S	SPFSSPASSRSQTPE
A6NF01	27	S	PFSSPASSRSQTPER
A6NF01	81	T	QNSNSQSTPGSSGQR
A6NF01	84	S	NSQSTPGSSGQRKRK
A6NF01	114	S	PPPQLGYSITAEDLD
A6NF01	127	S	LDLEKKASLQWFNQA
A6NF01	190	T	ESLKKMQTPPSLPPC
A6NF01	210	S	AATTEALSPPKTPNL
A6NF01	281	S	PQATSAPSPAPKQSF
A6NF01	298	S	GTQNTSPSSPAAPAA
A6NF01	299	S	TQNTSPSSPAAPAAS
A6NF01	542	S	PFGSSAKSPLPSYPG
A6NF01	546	S	SAKSPLPSYPGANPQ
A6NF01	547	Y	AKSPLPSYPGANPQP
A6NFI3	6	T	__MAALHTTPDSPAA
A6NFI3	7	T	_MAALHTTPDSPAAQ
A6NFI3	10	S	ALHTTPDSPAAQLER
A6NFI3	100	T	EECPALGTQERLSRG
A6NFI3	105	S	LGTQERLSRGGDAKS
A6NFI3	112	S	SRGGDAKSPVLQEKG
A6NFI3	221	S	EEPWVPDSPRPEEGD
A6NFI3	328	S	EPGANLLSPWAFPAA
A6NFI3	533	T	AAAGPEDTDPGPEGS
A6NFI3	540	S	TDPGPEGSEVGEADG
A6NFI3	565	T	EAAVAAPTPSGKVDP
A6NFI3	882	T	AKHRRGHTGERPFPC
A6NFX1	12	S	PAPAAKGSPQPEPHA
A6NFX1	26	S	APEPGPGSAKRGRED
A6NGB9	149	S	GPLIPPASPRLGNTS
A6NGB9	202	S	PIKTPLVSPPGPLTK
A6NGB9	281	S	GLKAEPASPAQDAQE
A6NGB9	383	S	PPAPPARSPTTELSS
A6NGB9	385	T	APPARSPTTELSSKS
A6NGC4	235	S	QSRPHPPSPGHEKTR
A6NGS2	96	S	ILEEEEESSKEEEED
A6NHG4	29	S	RLCAAAASILGKPAD
A6NHL2	319	Y	CDPRLGKYMACCLLY
A6NHL2	326	Y	YMACCLLYRGDVVPK
A6NHL2	406	Y	DHKFDLMYAKRAFLH
A6NHQ4	15	S	PRLAVPASPRGSPCS
A6NHQ4	22	S	SPRGSPCSPTPRKPC
A6NHQ4	36	S	CRGTQEFSPLCLRAL
A6NHQ4	179	S	ASPPQEPSSRPPSPP
A6NHQ4	180	S	SPPQEPSSRPPSPPA
A6NHQ4	265	T	AKGFALDTPSLRRGP
A6NHR9	13	S	GGGPGGASVGTEEDG
A6NHR9	16	T	PGGASVGTEEDGGGV
A6NHR9	67	S	VCQTLGISPEEKFVI
A6NHR9	293	S	YIRNRKPSDSVHITN
A6NHR9	756	S	KVILHSSSGNKEIIS
A6NHR9	1697	S	ALLKRKLSEQEELKK
A6NHR9	1709	S	LKKKPRRSCTLPNYT
A6NHR9	1974	S	CNDSLRHSPKVETTD
A6NHS7	20	S	LLSMGWTSDSLCSPT
A6NHT5	144	S	KALLRDSSPASGTDR
A6NHT5	147	S	LRDSSPASGTDRDSP
A6NHT5	149	T	DSSPASGTDRDSPEP
A6NHT5	153	S	ASGTDRDSPEPLLKA
A6NHT5	169	S	PDHKELDSKSPDEII
A6NHT5	171	S	HKELDSKSPDEIILE
A6NHT5	180	S	DEIILEESDSEESKK
A6NHT5	182	S	IILEESDSEESKKEG
A6NHT5	185	S	EESDSEESKKEGEAA
A6NI28	376	Y	MDGKEPIYTLPAIIS
A6NI28	377	T	DGKEPIYTLPAIISK
A6NI28	383	S	YTLPAIISKKEEMYL
A6NI28	587	S	IPLPQPQSRSGSRRT
A6NI28	600	S	RTRAICLSTGSRKPR
A6NI28	682	T	KSLGLWTTSPESSSR
A6NI28	683	S	SLGLWTTSPESSSRE
A6NI28	714	S	VTSPGDVSPPIDLVK
A6NI28	789	S	LRLDTASSNGYQRPG
A6NI28	792	Y	DTASSNGYQRPGSVV
A6NI28	797	S	NGYQRPGSVVAAKAQ
A6NI28	811	S	QLFENVGSPKPVSSG
A6NI72	227	Y	TEDPEPNYAGEPYVA
A6NI72	247	S	AVEGDEVSLLEGEAV
A6NI72	321	S	QRSRKRLSQDAYRRN
A6NI72	346	S	QARPGPQSPGSPLEE
A6NI72	349	S	PGPQSPGSPLEEERQ
A6NI79	241	S	VVLSRQLSEDLLLTR
A6NI86	430	S	ELNNENKSTLQLEQQ
A6NI86	431	T	LNNENKSTLQLEQQV
A6NIH7	119	S	EIAKPCVSDQEEDEE
A6NIH7	229	S	PYETRSDSFYFVDNK
A6NIX2	29	S	ELEPGCGSPGRGRRG
A6NIX2	88	S	LSAQPAGSPRASLAG
A6NIX2	96	S	PRASLAGSDGGGGGG
A6NIX2	171	S	ACPAPARSPEPAGPA
A6NIX2	422	S	LQPGPLPSPTVHVTE
A6NJ46	264	S	VLSLGAHSV______
A6NJ78	85	S	DEVVHCLSPQKGQIF
A6NJ78	358	S	MKTSQLGSDHENTEE
A6NJG2	19	T	PTASLAPTSQSLRCA
A6NJG2	22	S	SLAPTSQSLRCAPQP
A6NJL1	294	S	RGDALNLSSPKRSKP
A6NJL1	295	S	GDALNLSSPKRSKPD
A6NJL1	462	S	NVHQRTHSGEKPYKC
A6NJT0	341	S	VESLLSDSPPRRKAA
A6NJT0	443	S	DSAFARRSPDAVASP
A6NJT0	449	S	RSPDAVASPGAPAPA
A6NJU9	1099	S	RAADVEPSSPEPKRR
A6NJU9	1100	S	AADVEPSSPEPKRRR
A6NJZ7	314	S	KSEERPSSPDTSTPG
A6NJZ7	1228	S	APPSAKASPHNPGSC
A6NJZ7	1294	S	KDLLFQKSPQNHRPP
A6NJZ7	1322	S	QHMGTSKSPAPGFIH
A6NJZ7	1615	Y	PMDDQGFYYGELGGH
A6NKD9	161	T	ERAALAATGAASGGG
A6NKD9	165	S	LAATGAASGGGGGGG
A6NKD9	176	S	GGGGGAGSRSSIDSQ
A6NKD9	178	S	GGGAGSRSSIDSQAS
A6NKD9	179	S	GGAGSRSSIDSQASL
A6NKD9	182	S	GSRSSIDSQASLSGP
A6NKD9	185	S	SSIDSQASLSGPLSG
A6NKD9	187	S	IDSQASLSGPLSGGA
A6NKD9	206	S	ARDVGDGSSTSSAGS
A6NKD9	207	S	RDVGDGSSTSSAGSG
A6NKD9	208	T	DVGDGSSTSSAGSGG
A6NKD9	209	S	VGDGSSTSSAGSGGS
A6NKD9	210	S	GDGSSTSSAGSGGSP
A6NKD9	213	S	SSTSSAGSGGSPDHH
A6NKD9	216	S	SSAGSGGSPDHHHHV
A6NKD9	246	S	KAGATRRSLDDLSAP
A6NKD9	251	S	RRSLDDLSAPPHHRS
A6NKD9	258	S	SAPPHHRSIPNGLHD
A6NKD9	270	Y	LHDPSSTYIRQLESK
A6NKD9	298	T	AGSGEFRTLRKGFSP
A6NKD9	372	S	LDRQLQDSCEEDLSE
A6NKF1	41	S	RDAERPPSPRSPLMP
A6NKF1	210	S	QVQEGFGSLRRCYAR
A6NKF1	397	T	AEEEDEGTDRPGSPA
A6NKF1	402	S	EGTDRPGSPA_____
A6NKG5	1027	S	RGFPRDPSTESGEEE
A6NKG5	1028	T	GFPRDPSTESGEEEN
A6NKG5	1030	S	PRDPSTESGEEENEE
A6NKN8	8	T	MSELNTKTSPATNQA
A6NKN8	9	S	SELNTKTSPATNQAA
A6NKN8	12	T	NTKTSPATNQAAGQE
A6NKT7	128	S	AAKLFPGSPAIYKLK
A6NKT7	381	S	VETFANKSGQSALYD
A6NKT7	392	S	ALYDALFSSQSPKDT
A6NKT7	393	S	LYDALFSSQSPKDTS
A6NKT7	395	S	DALFSSQSPKDTSFL
A6NKT7	768	S	GPLYKNGSLRNADSE
A6NKT7	782	S	EIKHSTPSPTKYSLS
A6NKT7	789	S	SPTKYSLSPSKSYKY
A6NKT7	793	S	YSLSPSKSYKYSPKT
A6NKT7	794	Y	SLSPSKSYKYSPKTP
A6NKT7	797	S	PSKSYKYSPKTPPRW
A6NKT7	800	T	SYKYSPKTPPRWAED
A6NKT7	810	S	RWAEDQNSLLKMIRQ
A6NKT7	897	T	LRPAANVTPTKGSSN
A6NKT7	899	T	PAANVTPTKGSSNTE
A6NKT7	919	S	EGFSIPVSADGFKFG
A6NKT7	928	S	DGFKFGISEPGNQEK
A6NKT7	978	S	TFADVAKSTSGEGFQ
A6NKT7	979	T	FADVAKSTSGEGFQF
A6NKT7	980	S	ADVAKSTSGEGFQFG
A6NKT7	1006	S	AGEKLFSSQYGKMAN
A6NKT7	1017	T	KMANKANTSGDFEKD
A6NKT7	1018	S	MANKANTSGDFEKDD
A6NKT7	1028	Y	FEKDDDAYKTEDSDD
A6NKT7	1030	T	KDDDAYKTEDSDDIH
A6NKT7	1033	S	DAYKTEDSDDIHFEP
A6NKT7	1178	T	LLDIPLQTPHKLVDT
A6NKT7	1185	T	TPHKLVDTGRAAKLI
A6NKT7	1232	S	GTGAAGASDTTIKPN
A6NKT7	1262	S	REDALDDSVSSSSVH
A6NKT7	1264	S	DALDDSVSSSSVHAS
A6NKT7	1265	S	ALDDSVSSSSVHASP
A6NKT7	1266	S	LDDSVSSSSVHASPL
A6NKT7	1267	S	DDSVSSSSVHASPLA
A6NKT7	1271	S	SSSSVHASPLASSPV
A6NKT7	1275	S	VHASPLASSPVRKNL
A6NKT7	1276	S	HASPLASSPVRKNLF
A6NKT7	1305	S	SALSLSKSPAKLNQS
A6NKT7	1312	S	SPAKLNQSGTSVGTD
A6NKT7	1314	T	AKLNQSGTSVGTDEE
A6NKT7	1315	S	KLNQSGTSVGTDEES
A6NKT7	1318	T	QSGTSVGTDEESDVT
A6NKT7	1322	S	SVGTDEESDVTQEEE
A6NKT7	1325	T	TDEESDVTQEEERDG
A6NKT7	1472	S	KTAQEKDSLITPHVS
A6NKT7	1475	T	QEKDSLITPHVSRSS
A6NKT7	1479	S	SLITPHVSRSSTPRE
A6NKT7	1481	S	ITPHVSRSSTPRESP
A6NKT7	1482	S	TPHVSRSSTPRESPC
A6NKT7	1483	T	PHVSRSSTPRESPCG
A6NKT7	1487	S	RSSTPRESPCGKIAV
A6NKT7	1500	T	AVAVLEETTRERTDV
A6NKT7	1535	S	TTTKAVVSPPKFVFG
A6NKT7	1543	S	PPKFVFGSESVKRIF
A6NKT7	1545	S	KFVFGSESVKRIFSS
A6NKT7	1563	S	KPFAFGNSSATGSLF
A6NKT7	1564	S	PFAFGNSSATGSLFG
A6NKT7	1566	T	AFGNSSATGSLFGFS
A6NKT7	1573	S	TGSLFGFSFNAPLKS
A6NKT7	1580	S	SFNAPLKSNNSETSS
A6NKT7	1583	S	APLKSNNSETSSVAQ
A6NKT7	1586	S	KSNNSETSSVAQSGS
A6NKT7	1587	S	SNNSETSSVAQSGSE
A6NKT7	1591	S	ETSSVAQSGSESKVE
A6NKT7	1593	S	SSVAQSGSESKVEPK
A6NKT7	1595	S	VAQSGSESKVEPKKC
A6NKT7	1605	S	EPKKCELSKNSDIEQ
A6NKT7	1608	S	KCELSKNSDIEQSSD
A6NKT7	1613	S	KNSDIEQSSDSKVKN
A6NKT7	1614	S	NSDIEQSSDSKVKNL
A6NKT7	1622	S	DSKVKNLSASFPTEE
A6NKT7	1638	T	SINYTFKTPEKEPPL
A6NKU9	60	S	KRECLDESDDEPEKE
A6NLC5	120	S	QPPLPPDSPRYCMIS
A6NLC5	158	S	APHSHRMSPEEVSAH
A6NM28	399	T	PGSAVAATSPPRPST
A6NM28	400	S	GSAVAATSPPRPSTA
A6NM28	405	S	ATSPPRPSTAARPSR
A6NM28	406	T	TSPPRPSTAARPSRP
A6NMD2	77	S	ATLKDLESPCQERAV
A6NMD2	260	S	QQRMRKMSQEICTLK
A6NMD2	536	Y	AADGIAAYSNYNNGH
A6NMD2	537	S	ADGIAAYSNYNNGHR
A6NMD2	539	Y	GIAAYSNYNNGHRKF
A6NMD2	553	S	FLAAAHNSADEPGPG
A6NMK8	17	S	PVLLKRNSLESVEFV
A6NMK8	100	S	RNIAIQTSPSLRKHF
A6NMK8	304	S	SKETCVPSSPRTHSS
A6NMK8	305	S	KETCVPSSPRTHSSP
A6NMY6	2	S	______MSTVHEILC
A6NMY6	3	T	_____MSTVHEILCK
A6NMY6	12	S	HEILCKLSLEGDHST
A6NMY6	18	S	LSLEGDHSTPPSAYG
A6NMY6	19	T	SLEGDHSTPPSAYGS
A6NMY6	22	S	GDHSTPPSAYGSVKA
A6NMY6	24	Y	HSTPPSAYGSVKAYT
A6NMY6	26	S	TPPSAYGSVKAYTNF
A6NMY6	30	Y	AYGSVKAYTNFDAER
A6NMY6	31	T	YGSVKAYTNFDAERD
A6NMY6	89	S	ELASALKSALSGHLE
A6NMY6	92	S	SALKSALSGHLETVI
A6NMY6	105	T	VILGLLKTPAQYDAS
A6NMY6	109	Y	LLKTPAQYDASELKA
A6NMY6	112	S	TPAQYDASELKASMK
A6NMY6	117	S	DASELKASMKGLGTD
A6NMY6	123	T	ASMKGLGTDEDSLIE
A6NMY6	127	S	GLGTDEDSLIEIICS
A6NMY6	134	S	SLIEIICSRTNQELQ
A6NMY6	153	T	VYKEMYKTDLEKDII
A6NMY6	161	S	DLEKDIISDTSGDFR
A6NMY6	163	T	EKDIISDTSGDFRKL
A6NMY6	164	S	KDIISDTSGDFRKLM
A6NMY6	215	S	TDVPKWISIMTERSV
A6NMY6	234	S	KVFDRYKSYSPYDML
A6NMY6	236	S	FDRYKSYSPYDMLES
A6NMY6	238	Y	RYKSYSPYDMLESIR
A6NMY6	314	S	FKRKYGKSLYYYIQQ
A6NMY6	316	Y	RKYGKSLYYYIQQDT
A6NMY6	317	Y	KYGKSLYYYIQQDTK
A6NMY6	318	Y	YGKSLYYYIQQDTKG
A6NMY6	333	Y	DYQKALLYLCGGDD_
A6NMZ7	480	Y	VRVGAVQYADSWDLE
A6NMZ7	493	Y	LEFEINKYSNKQDLG
A6NMZ7	816	S	DVVFVIDSSGSIDYD
A6NMZ7	817	S	VVFVIDSSGSIDYDE
A6NMZ7	819	S	FVIDSSGSIDYDEYN
A6NMZ7	825	Y	GSIDYDEYNIMKDFM
A6NNA2	197	S	ECSCGSSSPLRKKKK
A6NNA2	330	S	AHGGRPGSAHSPPDK
A6NNA2	333	S	GRPGSAHSPPDKPSS
A6NNA2	339	S	HSPPDKPSSPSPRVR
A6NNA2	340	S	SPPDKPSSPSPRVRD
A6NNA2	342	S	PDKPSSPSPRVRDKA
A6NNA2	447	S	GPGPEPGSERGHGGH
A6NNC1	202	S	TAFQRINSALHVEDK
A6NNM3	314	S	KSEERPSSPDTSTPG
A6NNM3	1228	S	APPSAKASPHNPGSC
A6NNM3	1294	S	KDLLFQKSPQNHRPP
A6NNM3	1322	S	QHMGTSKSPAPGFIH
A6NNM3	1615	Y	PMDDQGFYYGELGGH
A6NNZ2	274	T	MPGFAPLTSRGSQQY
A6NNZ2	275	S	PGFAPLTSRGSQQYR
A6NNZ2	278	S	APLTSRGSQQYRALT
A6NNZ2	281	Y	TSRGSQQYRALTVAE
A6QL63	65	S	SMHSRHNSFDTVNTA
A6QL63	68	T	SRHNSFDTVNTALVE
A6QL64	478	S	TGQKANVSPEQPPLF
A6QL64	1032	T	KPPTLKATSDEEDSV
A6QL64	1033	S	PPTLKATSDEEDSVL
A7E2V4	48	S	WRGWRKQSAGPNSPT
A7E2V4	53	S	KQSAGPNSPTGGGGG
A7E2V4	55	T	SAGPNSPTGGGGGGG
A7E2V4	437	S	AVLDPALSPQRRREL
A7E2V4	558	S	GLGEGVPSSQRGPRR
A7E2V4	559	S	LGEGVPSSQRGPRRL
A7E2V4	567	S	QRGPRRLSAEGGDKA
A7E2V4	593	S	KALGGAGSGSKGSAG
A7E2V4	598	S	AGSGSKGSAGGGSKR
A7E2V4	1037	S	SSRPTTASQRSPSKH
A7E2V4	1040	S	PTTASQRSPSKHGGP
A7E2V4	1042	S	TASQRSPSKHGGPSA
A7E2V4	1048	S	PSKHGGPSAPGALQP
A7E2V4	1058	S	GALQPLTSGSAGPAQ
A7E2V4	1060	S	LQPLTSGSAGPAQPG
A7E2V4	1088	S	TEKNVPESSPHSPCE
A7E2V4	1089	S	EKNVPESSPHSPCEG
A7E2V4	1092	S	VPESSPHSPCEGLPS
A7E2V4	1104	T	LPSEAALTPRPEGKV
A7E2V4	1130	S	YNGRGWGSPGRPKKK
A7E2V4	1146	S	TGMASIDSSAPETTS
A7E2V4	1151	T	IDSSAPETTSDSSPT
A7E2V4	1152	T	DSSAPETTSDSSPTL
A7E2V4	1153	S	SSAPETTSDSSPTLS
A7E2V4	1155	S	APETTSDSSPTLSRR
A7E2V4	1156	S	PETTSDSSPTLSRRP
A7E2V4	1158	T	TTSDSSPTLSRRPLR
A7E2V4	1160	S	SDSSPTLSRRPLRGG
A7E2V4	1265	S	TSIFTHPSSSGGHQG
A7E2V4	1266	S	SIFTHPSSSGGHQGP
A7E2V4	1267	S	IFTHPSSSGGHQGPH
A7E2V4	1836	S	SLEMATFSP______
A7E2Y1	413	Y	RVRVGNEYVTKGQSV
A7E2Y1	1390	T	EADAIQRTEELEEAK
A7E2Y1	1782	T	ELKKEQDTSAHLERM
A7E2Y1	1783	S	LKKEQDTSAHLERMK
A7KAX9	43	S	EKFRKMKSSVHSEED
A7KAX9	44	S	KFRKMKSSVHSEEDD
A7KAX9	47	S	KMKSSVHSEEDDFVP
A7KAX9	587	S	ASLSRPKSLLVSSPS
A7KAX9	591	S	RPKSLLVSSPSTKLL
A7KAX9	592	S	PKSLLVSSPSTKLLT
A7KAX9	594	S	SLLVSSPSTKLLTLE
A7KAX9	595	T	LLVSSPSTKLLTLEE
A7KAX9	613	S	RTQAQVNSPIVTENK
A7KAX9	682	S	RKLQRNESEPSEMKA
A7KAX9	703	S	RAEGTLRSAKSEESL
A7KAX9	706	S	GTLRSAKSEESLTSL
A7KAX9	709	S	RSAKSEESLTSLHAV
A7KAX9	711	T	AKSEESLTSLHAVDG
A7KAX9	712	S	KSEESLTSLHAVDGD
A7KAX9	730	S	FRPRRPRSSSDALSA
A7KAX9	731	S	RPRRPRSSSDALSAS
A7KAX9	732	S	PRRPRSSSDALSASF
A7KAX9	821	S	SGASFLDSPGYSKDK
A7KAX9	851	S	QTPGSTASSEPVSPL
A7KAX9	852	S	TPGSTASSEPVSPLQ
A7KAX9	856	S	TASSEPVSPLQEKLS
A7KAX9	871	S	PFFTLDLSPTEDKSS
A7KAX9	892	S	EKVVYAFSPKIGRKL
A7KAX9	902	S	IGRKLSKSPSMSISE
A7KAX9	904	S	RKLSKSPSMSISEPI
A7KAX9	952	S	ERDATNRSPTQIVKM
A7KAX9	954	T	DATNRSPTQIVKMKT
A7KAX9	1085	S	ATTEDNLSSSYSAVA
A7KAX9	1088	Y	EDNLSSSYSAVALDK
A7KAX9	1089	S	DNLSSSYSAVALDKA
A7KAX9	1181	S	EKSDDHVSFPEDQSG
A7KAX9	1196	S	KNSMPTVSFLDQDQS
A7KAX9	1203	S	SFLDQDQSPPRFYSG
A7KAX9	1220	S	PPSYLGASVDKLHHP
A7KAX9	1234	S	PLEFADKSPTPPNLP
A7KAX9	1236	T	EFADKSPTPPNLPSD
A7KAX9	1401	S	LLHLRAESVPAHPCG
A7KAX9	1520	Y	KLEQHQVYGARSEPP
A7KAX9	1537	Y	MGLRYNTYVAPGRNA
A7KAX9	1557	Y	KPCSRVEYVSSLSSS
A7KAX9	1585	S	PTIRRVQSLHAPPSS
A7KAX9	1612	Y	PPDDEPAYCPRPLYQ
A7KAX9	1618	Y	AYCPRPLYQYKPYQS
A7KAX9	1620	Y	CPRPLYQYKPYQSSQ
A7KAX9	1630	S	YQSSQARSDYHVTQL
A7KAX9	1675	T	CDVDAYGTVQLRPLH
A7KAX9	1702	Y	RLQGKSLYSYAGLAP
A7KAX9	1720	S	ANVTGYFSPNDHNVV
A7KAX9	1739	Y	AADVKHTYTSWDLED
A7KAX9	1788	Y	QDDLGGIYVIHLRSK
A7KAX9	1794	S	IYVIHLRSKSDPGKT
A7KAX9	1796	S	VIHLRSKSDPGKTGL
A7KAX9	1820	S	RHAAKAISPEGEDRF
A7KAX9	1930	S	SGVKYAASGQESLRL
A7KAX9	2021	S	QSSVTVVSQYDNLED
A7KAX9	2023	Y	SVTVVSQYDNLEDYH
A7KAX9	2029	Y	QYDNLEDYHSLPQHQ
A7KAX9	2031	S	DNLEDYHSLPQHQRG
A7KAX9	2060	T	FPHPQSRTYATALGQ
A7KAX9	2061	Y	PHPQSRTYATALGQG
A7MBM2	1173	S	QPLARRRSPSFDTST
A7MBM2	1175	S	LARRRSPSFDTSTAT
A7MBM2	1235	S	CPALQTSSPYKQAGP
A7MBM2	1252	S	KTRARQDSQGEEAEP
A7MBM2	1263	S	EAEPLPASPEAPAHS
A7MBM2	1270	S	SPEAPAHSPKAKAAD
A7MBM2	1373	S	RGGPGDGSPVVLPNS
A7MCY6	335	S	RSGGQRHSPLSQRHS
A7MCY6	338	S	GQRHSPLSQRHSPAP
A7MCY6	342	S	SPLSQRHSPAPQCPS
A7MCY6	349	S	SPAPQCPSPSPPARA
A7MCY6	351	S	APQCPSPSPPARAAP
A7MCY6	365	S	PPCPPCQSPVPQRRS
A7MCY6	372	S	SPVPQRRSPVPPCPS
A7MCY6	385	S	PSPQQRRSPASPSCP
A7MCY6	388	S	QQRRSPASPSCPSPV
A7MCY6	393	S	PASPSCPSPVPQRRS
A7MCY6	400	S	SPVPQRRSPVPPSCQ
A7MCY6	415	S	SPSPQRRSPVPPSCP
A7MCY6	420	S	RRSPVPPSCPAPQPR
A7MCY6	504	S	YGPGRPLSPRRAFEG
A7MCY6	534	S	AVPTSPPSPEVGTIR
A7MD48	350	S	GAMLENLSPTSRGRE
A7MD48	352	T	MLENLSPTSRGRESR
A7MD48	363	S	RESRGFQSPCLECAE
A7XYQ1	313	S	DARRKAPSPVATAGQ
A7XYQ1	321	S	PVATAGQSQGPGPSA
A7XYQ1	583	S	KPSGHSLSPRDSKQG
A7XYQ1	594	S	SKQGSSKSADSPPGC
A7XYQ1	597	S	GSSKSADSPPGCSGQ
A7XYQ1	629	S	DLTRRAGSPPGPPGA
A8CG34	2	S	______MSPAAAAAG
A8CG34	76	S	LSREPRGSRPLSSFV
A8CG34	80	S	PRGSRPLSSFVQKAR
A8CG34	81	S	RGSRPLSSFVQKARH
A8CG34	161	S	PARPAPRSTPPSPPT
A8CG34	162	T	ARPAPRSTPPSPPTH
A8CG34	165	S	APRSTPPSPPTHRVH
A8CG34	180	T	HFYPSLPTPLLRPSG
A8CG34	186	S	PTPLLRPSGRPSPRD
A8CG34	190	S	LRPSGRPSPRDRGTL
A8CG34	246	S	RNSRMVCSPVTVRIA
A8CG34	260	S	APPDRRFSRSAIPEQ
A8CG34	262	S	PDRRFSRSAIPEQII
A8CG34	270	S	AIPEQIISSTLSSPS
A8CG34	271	S	IPEQIISSTLSSPSS
A8CG34	272	T	PEQIISSTLSSPSSN
A8CG34	274	S	QIISSTLSSPSSNAP
A8CG34	275	S	IISSTLSSPSSNAPD
A8CG34	277	S	SSTLSSPSSNAPDPC
A8CG34	278	S	STLSSPSSNAPDPCA
A8CG34	291	S	CAKETVLSALKEKKK
A8CG34	322	S	NKRRRHDSSGSGHSA
A8CG34	323	S	KRRRHDSSGSGHSAF
A8CG34	325	S	RRHDSSGSGHSAFEP
A8CG34	328	S	DSSGSGHSAFEPLVA
A8CG34	348	S	SFVPKPGSLKRGLNS
A8CG34	355	S	SLKRGLNSQSSDDHL
A8CG34	357	S	KRGLNSQSSDDHLNK
A8CG34	358	S	RGLNSQSSDDHLNKR
A8CG34	366	S	DDHLNKRSRSSSMSS
A8CG34	368	S	HLNKRSRSSSMSSLT
A8CG34	369	S	LNKRSRSSSMSSLTG
A8CG34	370	S	NKRSRSSSMSSLTGA
A8CG34	372	S	RSRSSSMSSLTGAYT
A8CG34	373	S	SRSSSMSSLTGAYTS
A8CG34	375	T	SSSMSSLTGAYTSGI
A8CG34	392	S	SSRNAITSSYSSTRG
A8CG34	393	S	SRNAITSSYSSTRGI
A8CG34	395	S	NAITSSYSSTRGISQ
A8CG34	410	S	LWKRNGPSSSPFSSP
A8CG34	411	S	WKRNGPSSSPFSSPA
A8CG34	412	S	KRNGPSSSPFSSPAS
A8CG34	415	S	GPSSSPFSSPASSRS
A8CG34	416	S	PSSSPFSSPASSRSQ
A8CG34	419	S	SPFSSPASSRSQTPE
A8CG34	420	S	PFSSPASSRSQTPER
A8CG34	441	S	EEELCHHSSSSTPLA
A8CG34	442	S	EELCHHSSSSTPLAA
A8CG34	443	S	ELCHHSSSSTPLAAD
A8CG34	444	S	LCHHSSSSTPLAADK
A8CG34	445	T	CHHSSSSTPLAADKE
A8CG34	474	T	QNSNSQSTPGSSGQR
A8CG34	477	S	NSQSTPGSSGQRKRK
A8CG34	507	S	PPPQLGYSITAEDLD
A8CG34	520	S	LDLEKKASLQWFNQA
A8CG34	583	T	ESLKKMQTPPSLPPC
A8CG34	603	S	AATTEALSPPKTPSL
A8CG34	670	T	TATKPQATSAPSPAP
A8CG34	674	S	PQATSAPSPAPKQSF
A8CG34	691	S	GTQNTSPSSPAAPAA
A8CG34	692	S	TQNTSPSSPAAPAAS
A8CG34	935	S	PFGSSAKSPLPSYPG
A8CG34	939	S	SAKSPLPSYPGANPQ
A8CG34	940	Y	AKSPLPSYPGANPQP
A8CG34	965	T	GAAKPALTPSFGSSF
A8CG34	970	S	ALTPSFGSSFTFGNS
A8CG34	971	S	LTPSFGSSFTFGNSA
A8CG34	973	T	PSFGSSFTFGNSAAP
A8K0R7	316	S	GPRRRACSETLAESR
A8K0R7	318	T	RRRACSETLAESRTA
A8K0R7	348	S	AAGEQRASPSKARLK
A8K0R7	574	S	NLEARRGSIGAALSS
A8K0R7	670	S	HLNHQQPSPTSVLPT
A8K0R7	672	T	NHQQPSPTSVLPTEV
A8K0Z3	217	S	KLFDAPLSISKREQL
A8K0Z3	219	S	FDAPLSISKREQLEQ
A8K0Z3	340	S	QGARQDDSSSSASPS
A8K0Z3	343	S	RQDDSSSSASPSVQG
A8K0Z3	345	S	DDSSSSASPSVQGAP
A8K5M9	30	S	PRRLRRQSSVLSQAS
A8K5M9	31	S	RRLRRQSSVLSQAST
A8K855	4	S	____MAISPRSDATF
A8K855	200	S	FGNHIEGSPERDPSP
A8K855	206	S	GSPERDPSPVPKPSP
A8K855	212	S	PSPVPKPSPKITRKT
A8K979	302	S	MKSICANSPIKAQQD
A8K979	478	S	SKSIVYKSPHTTIYN
A8MPP1	44	S	GKIGIFESPTGTGKS
A8MPP1	46	T	IGIFESPTGTGKSLS
A8MPP1	104	T	SCEGAAGTPRPAGEP
A8MPP1	202	Y	EELVLAEYESDEEKK
A8MPP1	204	S	LVLAEYESDEEKKVA
A8MQ03	12	Y	EMVVKNPYAHISIPR
A8MQ03	16	S	KNPYAHISIPRAHLR
A8MQ03	91	Y	WQQPGNPYSSSQRQA
A8MQ03	92	S	QQPGNPYSSSQRQAG
A8MQ03	93	S	QPGNPYSSSQRQAGL
A8MQ03	94	S	PGNPYSSSQRQAGLT
A8MQ27	271	S	RERPRPASSPALLEA
A8MRT5	1065	S	RAADVEPSSPEPKRR
A8MRT5	1066	S	AADVEPSSPEPKRRR
A8MT19	493	S	KVVSLLDSTSSMHNK
A8MT19	495	S	VSLLDSTSSMHNKSA
A8MT19	496	S	SLLDSTSSMHNKSAT
A8MT19	501	S	TSSMHNKSATYSVGM
A8MT19	503	T	SMHNKSATYSVGMQK
A8MT19	505	S	HNKSATYSVGMQKTY
A8MT19	549	S	TNKNRQKSASTLCLP
A8MT19	551	S	KNRQKSASTLCLPSV
A8MT19	552	T	NRQKSASTLCLPSVG
A8MTJ3	47	S	GAGESGKSTIVKQMK
A8MTJ3	48	T	AGESGKSTIVKQMKI
A8MTJ3	206	S	FDVGGQRSERKKWIH
A8MTJ6	287	S	TLLRPSHSPEPPEGT
A8MTQ0	9	S	PSPRPRGSPPPAPSG
A8MU46	16	S	SEDGTTVSPAADNPE
A8MU46	299	S	KAPERRVSAPARPRG
A8MU93	52	S	QRRSEGPSLSPSGKR
A8MU93	54	S	RSEGPSLSPSGKRLP
A8MUH7	363	T	SLADPLDTPPDSKEG
A8MUU9	321	S	PTASLTRSPPTASLT
A8MV72	204	S	KDPAVLGSSRSSPPR
A8MV72	205	S	DPAVLGSSRSSPPRA
A8MVS5	196	S	PATLDDHSGTTATPS
A8MVS5	198	T	TLDDHSGTTATPSNS
A8MVS5	199	T	LDDHSGTTATPSNSR
A8MVS5	201	T	DHSGTTATPSNSRTR
A8MVS5	203	S	SGTTATPSNSRTRKR
A8MVS5	205	S	TTATPSNSRTRKRPT
A8MVS5	212	T	SRTRKRPTSTSSSPE
A8MVS5	213	S	RTRKRPTSTSSSPET
A8MVS5	214	T	TRKRPTSTSSSPETP
A8MVS5	215	S	RKRPTSTSSSPETPE
A8MVS5	216	S	KRPTSTSSSPETPEF
A8MVS5	217	S	RPTSTSSSPETPEFS
A8MVS5	220	T	STSSSPETPEFSTFR
A8MVU1	202	Y	TEDPEPNYAGEPYVA
A8MVU1	222	S	AVEGDEVSLLEGEAV
A8MVU1	296	S	QRSRKRLSQDAYRRN
A8MVU1	321	S	QARPGPQSPGSPLEE
A8MVU1	324	S	PGPQSPGSPLEEERQ
A8MVW0	357	S	QHRKLQLSGPSDGNK
A8MVW0	369	T	GNKRDQATSMSQLHL
A8MVW0	410	S	SSSRDLASSRDDFFR
A8MVW0	411	S	SSRDLASSRDDFFRT
A8MVW0	422	S	FFRTKPRSASRPAAE
A8MVW0	424	S	RTKPRSASRPAAEPS
A8MVW0	446	S	AGLKGARSAEGPGGL
A8MVW0	512	S	DQLARPPSLGQAGQL
A8MVW0	664	S	SLDGRSNSQVRHSYI
A8MVW0	669	S	SNSQVRHSYIDLQAG
A8MVW0	735	S	EDTEPSSSESRTGLC
A8MVW0	737	S	TEPSSSESRTGLCSP
A8MVW0	781	S	RGDSSRSSASELRRD
A8MVW0	783	S	DSSRSSASELRRDSL
A8MVW0	789	S	ASELRRDSLTSPEDE
A8MVW0	791	T	ELRRDSLTSPEDELG
A8MVW0	792	S	LRRDSLTSPEDELGA
A8MVX0	681	T	QPLPKSATSPAGSSS
A8MW92	224	T	ETSTCIATPDVEKKE
A8MW92	313	S	PMLEQAISPKPQSQK
A8MW92	341	T	KPALLSSTLSSGKAR
A8MW92	343	S	ALLSSTLSSGKARSK
A8MW92	344	S	LLSSTLSSGKARSKK
A8MW92	356	S	SKKCKHESGDSSGCI
A8MW92	368	S	GCIKPPKSPLSPELI
A8MW92	371	S	KPPKSPLSPELIQVE
A8MW92	394	T	SSSVINKTSPPQPVN
A8MW92	395	S	SSVINKTSPPQPVNP
A8MW92	427	S	TLPMPDDSVEKVSSP
A8MW92	432	S	DDSVEKVSSPSPATD
A8MW92	433	S	DSVEKVSSPSPATDG
A8MW92	435	S	VEKVSSPSPATDGKV
A8MW92	583	Y	KKSKQHDYSDYEDSS
A8MW92	584	S	KSKQHDYSDYEDSSL
A8MW92	586	Y	KQHDYSDYEDSSLEF
A8MW92	589	S	DYSDYEDSSLEFLER
A8MWS1	118	T	NPLVIMVTGVHRKPS
A8MWX3	230	S	KLFDAPLSISKREQL
A8MWX3	232	S	FDAPLSISKREQLEQ
A8MWX3	353	S	QGARQDDSSSSASPS
A8MWX3	356	S	RQDDSSSSASPSVQG
A8MWX3	358	S	DDSSSSASPSVQGAP
A8MXV4	29	T	AGWSRPETATPPSRP
A8MXV4	31	T	WSRPETATPPSRPPP
A8MYA2	24	S	EGGKKAGSRTASPGA
A8MYA2	26	T	GKKAGSRTASPGAPG
A8MYA2	28	S	KAGSRTASPGAPGAH
A8MYA2	65	S	PEGFSFESESELIEQ
A8MYA2	201	T	KGPTRLPTHDSDSAD
A8MYA2	204	S	TRLPTHDSDSADESS
A8MYA2	206	S	LPTHDSDSADESSDL
A8MYA2	281	S	AVGELEDSPQKKMQS
A8MYA2	420	S	RPGLPRLSVRRGEFS
A8MYA2	448	S	TSEPSAYSPGGLVPR
A8MYZ6	210	S	QLQAPERSPDDSSPS
A8MYZ6	214	S	PERSPDDSSPSAPAP
A8MYZ6	215	S	ERSPDDSSPSAPAPG
A8MYZ6	274	S	ALEALAPSSPLMYPS
A8MYZ6	275	S	LEALAPSSPLMYPSP
A8MZ97	153	S	TSVTRTPSVVESQKR
A8MZF0	59	S	APEVGSNSQDGDATP
A8MZF0	67	S	QDGDATPSPPRAQPL
A8MZF0	131	S	PTCRSLESSPHSLVP
A8MZF0	132	S	TCRSLESSPHSLVPM
A8MZF0	162	S	AAEAERVSSPAWASS
A8MZF0	163	S	AEAERVSSPAWASSP
A8MZF0	168	S	VSSPAWASSPTPPSG
A8MZF0	169	S	SSPAWASSPTPPSGP
A8MZF0	261	S	DAVLYRMSVAEAQGR
A8MZF0	278	T	GPSGGEHTPASLTRL
A8TX70	859	S	QFGALKYSDQPNILF
A8TX70	867	Y	DQPNILFYLNTYSNR
A8TX70	870	T	NILFYLNTYSNRSAI
A8TX70	871	Y	ILFYLNTYSNRSAII
A8TX70	2255	S	NYEKDQKSAEIASLT
A9YTQ3	101	S	QPAAGAPSPGDSCPL
A9YTQ3	458	S	SPISHPPSPSPSAYS
B0FP48	245	S	SGPEEAGSVRRYTTH
B0I1T2	72	Y	RYQGRELYERPPHLY
B0I1T2	205	Y	ERNFHAFYQLLRGSE
B0I1T2	325	S	PRDLVLRSLLARTVA
B0I1T2	527	S	YAGDVTYSVEGFIDK
B0I1T2	548	Y	QDFKRLLYNSTDPTL
B0I1T2	578	T	KRPLTAGTLFKNSMV
B0I1T2	583	S	AGTLFKNSMVALVEN
B0I1T2	689	S	GDVAFGHSKLFIRSP
B0I1T2	695	S	HSKLFIRSPRTLVTL
B0I1T2	842	S	WARDYLSSATDNPTA
B0I1T2	848	T	SSATDNPTASSLFAQ
B0I1T2	850	S	ATDNPTASSLFAQRL
B0I1T2	851	S	TDNPTASSLFAQRLK
B0I1T2	892	T	RNRALLLTDQHLYKL
B0I1T2	992	S	RGVRRLISVEPRPEQ
B0I1T2	1010	S	DFRCARGSFTLLWPS
B0I1T2	1012	T	RCARGSFTLLWPSR_
B0YJ81	12	S	TEAAAAGSGSRAAGW
B0YJ81	22	S	RAAGWAGSPPTLLPL
B0YJ81	30	S	PPTLLPLSPTSPRCA
B0YJ81	32	T	TLLPLSPTSPRCAAT
B1AJZ9	717	S	KRMQELESLLAQQKK
B1AK53	342	S	RVLSRDPSAELEAKQ
B1AK53	611	S	PPLPEAASSPPPAPP
B1AK53	612	S	PLPEAASSPPPAPPL
B1AK53	642	S	SSTGSTKSFNMMSPT
B1AK53	647	S	TKSFNMMSPTGDNSE
B1AK53	649	T	SFNMMSPTGDNSELL
B1AK53	696	S	DSPLPSVSPALSPVR
B1AK53	700	S	PSVSPALSPVRSPTP
B1ANS9	884	T	EEKQVVLTASIDGSV
B1ANS9	886	S	KQVVLTASIDGSVRL
B2RBV5	18	S	EPREEPGSPLSPAPR
B2RBV5	21	S	EEPGSPLSPAPRAGR
B2RPK0	14	S	KKPRGKMSSYAFFVQ
B2RPK0	15	S	KPRGKMSSYAFFVQT
B2RPK0	16	Y	PRGKMSSYAFFVQTC
B2RPK0	22	T	SYAFFVQTCREEHKK
B2RPK0	121	S	KGEHPGLSIGDVAKK
B2RTY4	40	S	PIPARKNSTAAEVIE
B2RTY4	41	T	IPARKNSTAAEVIES
B2RTY4	48	S	TAAEVIESLINKLHL
B2RTY4	812	S	GIRQSRLSSGTSLLD
B2RTY4	813	S	IRQSRLSSGTSLLDK
B2RTY4	1219	S	VIESNRISRESSVDC
B2RTY4	1230	S	SVDCLKESPNKQQER
B2RTY4	1240	S	KQQERAQSQSGVDLQ
B2RTY4	1258	S	LVRERPRSLEDLHQK
B2RTY4	1299	S	VRSLGGISPSEDRRW
B2RTY4	1301	S	SLGGISPSEDRRWST
B2RTY4	1307	S	PSEDRRWSTELVPEG
B2RTY4	1308	T	SEDRRWSTELVPEGL
B2RTY4	1317	S	LVPEGLQSPRGTPDS
B2RTY4	1349	S	SKLESVISDEGDLQF
B2RTY4	1358	S	EGDLQFPSPKISSSP
B2RTY4	1362	S	QFPSPKISSSPKFDS
B2RTY4	1363	S	FPSPKISSSPKFDSR
B2RTY4	1364	S	PSPKISSSPKFDSRD
B2RTY4	1438	S	TNSQLDTSIQRNKLL
B2RTY4	1733	S	AKLHKTMSQGEITKL
B2RTY4	1829	S	FKENKEPSPKAKRKR
B2RTY4	2293	S	RGNYPGPSSPVVVRL
B2RTY4	2294	S	GNYPGPSSPVVVRLP
B2RTY4	2425	S	QLKKQQDSLDVVDSS
B2RTY4	2464	S	SPFYRAASGNEALGM
B2RU33	7	S	_MVTEVCSMPAASAV
B2RU33	12	S	VCSMPAASAVKKPFD
B2RUZ4	6	S	__MQPQESHVHYSRW
B2RUZ4	10	Y	PQESHVHYSRWEDGS
B2RUZ4	17	S	YSRWEDGSRDGVSLG
B2RUZ4	22	S	DGSRDGVSLGAVSST
B2RUZ4	27	S	GVSLGAVSSTEEASR
B2RUZ4	28	S	VSLGAVSSTEEASRC
B2RUZ4	29	T	SLGAVSSTEEASRCR
B2RUZ4	33	S	VSSTEEASRCRRISQ
B2RXF0	4	S	____MAGSDVDSEGP
B2RXF5	328	S	DSTRARLSPDGVAPT
B2RXH8	31	S	NTLVVKKSDVEAIFS
B2RXH8	38	S	SDVEAIFSKYGKIAG
B2RXH8	158	S	NTSRRGKSGFNSKSG
B2RXH8	196	S	QIKQKVDSLLENLEK
B4DJY2	2	S	______MSQYAPSPD
B4DJY2	7	S	_MSQYAPSPDFKRAL
B4DS77	337	S	EDEPRAFSPEHGPAK
B5ME19	6	T	__MSRFFTTGSDSES
B5ME19	7	T	_MSRFFTTGSDSESE
B5ME19	9	S	SRFFTTGSDSESESS
B5ME19	11	S	FFTTGSDSESESSLS
B5ME19	13	S	TTGSDSESESSLSGE
B5ME19	15	S	GSDSESESSLSGEEL
B5ME19	16	S	SDSESESSLSGEELV
B5ME19	18	S	SESESSLSGEELVTK
B5ME19	31	Y	TKPVGGNYGKQPLLL
B5ME19	39	S	GKQPLLLSEDEEDTK
B5ME19	166	S	YKQNPEQSADEDAEK
B5ME19	178	S	AEKNEEDSEGSSDED
B5ME19	181	S	NEEDSEGSSDEDEDE
B5ME19	182	S	EEDSEGSSDEDEDED
B5ME19	525	T	KAHQRQLTPPEGSSK
B5ME19	530	S	QLTPPEGSSKSEQDQ
B5ME19	531	S	LTPPEGSSKSEQDQA
B5ME19	533	S	PPEGSSKSEQDQAEN
B5ME19	755	S	GDWKTCHSFIINEKM
B5ME19	866	S	QLAEKLGSLVENNER
B5ME19	882	Y	FDHKQGTYGGYFRDQ
B5ME19	910	S	GGYRQQQSQTAY___
B7U540	405	S	GRSRDGLSPQARHDF
B7Z1M9	128	S	AQSRLHVSAPDLRLC
B7Z6K7	87	S	RTPMAGVSPKKAHPC
B7ZBB8	9	S	EPIGARLSLEAPGPA
B7ZBB8	60	S	QLGDRPLSPKEEAAP
B7ZBB8	84	S	RRRCRARSFSLPADP
B7ZBB8	86	S	RCRARSFSLPADPIL
B7ZBB8	166	S	AVLSRLRSFPMRAED
B7ZW38	25	T	VFIGNLNTLVVKKSD
B7ZW38	31	S	NTLVVKKSDVEAIFS
B7ZW38	38	S	SDVEAIFSKYGKIAG
B7ZW38	158	S	NTSRRGKSGFNSKSG
B7ZW38	196	S	QIKQKVDSLLENLEK
B9A064	192	S	EQWKSHRSYSCQVTH
B9A064	194	S	WKSHRSYSCQVTHEG
C4AMC7	215	S	KLFDAPLSISKREQL
C4AMC7	217	S	FDAPLSISKREQLEQ
C4AMC7	338	S	QGARQDDSSSSASPS
C4AMC7	341	S	RQDDSSSSASPSVQG
C4AMC7	343	S	DDSSSSASPSVQGAP
C4AMC7	366	S	GRATLLESIRQAGGI
C9J069	109	S	GLTPAPASPPVLPRR
C9J069	448	S	DSRHYSRSWDNILAP
C9J069	468	S	DPLGRGRSYENLLGR
C9J069	498	T	PVVVNLSTSPRRYAA
C9J069	499	S	VVVNLSTSPRRYAAL
C9J069	509	S	RYAALSLSETSLTEK
C9J069	512	S	ALSLSETSLTEKGRA
C9J069	856	S	KVALAAGSPARPPPA
C9J6K1	15	S	VCFPAMGSPTMHRKA
C9J6K1	17	T	FPAMGSPTMHRKAGA
C9J798	562	S	LDLQRTLSLQAPPVK
C9J798	588	S	KGPLMSSSFKKLYFS
C9J798	759	T	AEAGTVPTSPGKVPE
C9J798	760	S	EAGTVPTSPGKVPED
C9J798	786	S	LREAHSSSPAGSPPS
C9J798	790	S	HSSSPAGSPPSEPNC
C9J7I0	24	S	ETNKENSSSVTVSDP
C9J7I0	25	S	TNKENSSSVTVSDPE
C9J7I0	27	T	KENSSSVTVSDPEME
C9J7I0	29	S	NSSSVTVSDPEMENK
C9JG80	1070	S	RAADVEPSSPEPKRR
C9JG80	1071	S	AADVEPSSPEPKRRR
C9JH25	533	S	AGAPLGGSGFKGATP
C9JH25	641	S	WAKLFRLSPGHAAPL
C9JH25	707	S	AAANPAPSPASSPCS
C9JH25	714	S	SPASSPCSDYTVDFR
C9JH25	716	Y	ASSPCSDYTVDFRPP
C9JH25	717	T	SSPCSDYTVDFRPPS
C9JH25	724	S	TVDFRPPSPINLRRS
C9JH25	731	S	SPINLRRSIEEALCS
C9JH25	766	S	LGLYRTASLGTGGRA
C9JH25	820	S	SSSMLLCSSPDRPPR
C9JH25	821	S	SSMLLCSSPDRPPRC
C9JH25	891	S	CRQIDELSVGSDTID
C9JH25	894	S	IDELSVGSDTIDL__
C9JI98	10	S	AAPAVCASQGSPPGA
C9JI98	13	S	AVCASQGSPPGAPSA
C9JI98	124	S	RKLSRRWSAPAAAGQ
C9JI98	154	S	PPPPAAGSRRVRLQL
C9JI98	175	S	PGAAGAGSE______
C9JLW8	2	T	______MTSSPVSRV
C9JLW8	3	S	_____MTSSPVSRVV
C9JLW8	4	S	____MTSSPVSRVVY
C9JLW8	16	T	VVYNGKRTSSPRSPP
C9JLW8	17	S	VYNGKRTSSPRSPPS
C9JLW8	18	S	YNGKRTSSPRSPPSS
C9JLW8	21	S	KRTSSPRSPPSSSEI
C9JLW8	24	S	SSPRSPPSSSEIFTP
C9JLW8	25	S	SPRSPPSSSEIFTPA
C9JLW8	26	S	PRSPPSSSEIFTPAH
C9JLW8	30	T	PSSSEIFTPAHEENV
C9JLW8	41	Y	EENVRFIYEAWQGVE
C9JQL5	7	T	_MNHTVQTFFSPVNS
C9JQL5	10	S	HTVQTFFSPVNSGQP
C9JQL5	14	S	TFFSPVNSGQPPNYE
C9JQL5	20	Y	NSGQPPNYEMLKEEH
C9JRZ8	8	S	MATFVELSTKAKMPI
C9JRZ8	9	T	ATFVELSTKAKMPIV
C9JRZ8	190	Y	NQVECHPYLTQEKLI
C9JRZ8	192	T	VECHPYLTQEKLIQY
C9JRZ8	215	S	TAYSPLGSPDRPWAK
C9JRZ8	244	T	IAAKHKKTTAQVLIR
C9JTQ0	193	S	ARGSNSDSPPGRPAP
C9JTQ0	203	S	GRPAPAASPEHRRPS
D6RF30	77	S	ATLKDLESPCQERAV
D6RF30	260	S	QQRMRKMSQEICTLK
D6RF30	434	S	ESREAMSSFMDHLKE
D6RF30	511	Y	AADGIAAYSNYNNGH
D6RF30	512	S	ADGIAAYSNYNNGHR
D6RF30	514	Y	GIAAYSNYNNGHRKF
D6RGH6	167	S	LDPRALQSPPLRPPD
E5RHQ5	1122	S	RAADVEPSSPEPKRR
E5RHQ5	1123	S	AADVEPSSPEPKRRR
E7ERA6	18	S	AVPPPRRSSSIASMP
E7ERA6	19	S	VPPPRRSSSIASMPR
E7ERA6	20	S	PPPRRSSSIASMPRS
E7ERA6	39	T	GSPRSPGTPGSERVA
E7ERA6	150	T	CCQPLPTTPGREPGF
E7ETH6	205	S	NSKTECVSPFQCGGA
E7EU14	77	S	VDSLDIESMTIEGEY
E7EU14	79	T	SLDIESMTIEGEYSG
E7EW31	40	S	SYYTAPGSPEPPDVG
E7EW31	74	S	AQPRLSVSAQNSRQR
E7EW31	179	S	ELRPRGPSPAAPAQF
E7EW31	218	S	ELRPRPQSPPRAAGA
E7EW31	234	T	RPRLLLRTGSLDESL
E7EW31	236	S	RLLLRTGSLDESLGP
E7EW31	260	S	TALARKLSPEAPAPS
E7EW31	277	S	TFGSTGRSEPETRET
E7EW31	306	S	PLRVRDNSAPAKAPR
E7EW31	372	S	RTVQRARSPPFECRI
E7EW31	411	S	VRGPRCPSPQNLSPW
E7EW31	426	S	DRTTRRVSSPLFPEA
E7EW31	427	S	RTTRRVSSPLFPEAS
E7EW31	470	S	QCVAGERSPSLEAPS
E7EW31	472	S	VAGERSPSLEAPSLW
E7EW31	776	T	VPDGDGRTSPLGGAR
E7EW31	777	S	PDGDGRTSPLGGARS
E7EW31	789	S	ARSSSQRSPVGPAGV
E7EW31	803	S	VRSPRPGSPQMQASP
E7EW31	811	S	PQMQASPSPGIAPKP
E7EW31	820	T	GIAPKPKTPPTAPEP
E7EW31	823	T	PKPKTPPTAPEPAAA
E7EW31	855	S	PAQPRAASAPPTDRS
E7EW31	859	T	RAASAPPTDRSPQSP
E7EW31	862	S	SAPPTDRSPQSPSQG
E7EW31	865	S	PTDRSPQSPSQGARR
E7EW31	867	S	DRSPQSPSQGARRQP
E9PAV3	193	S	TNLNKVPSEVVPNPK
E9PAV3	585	S	SSPEIPLSPEATLAK
E9PAV3	738	S	PKSVPSPSLPPAGTP
E9PAV3	744	T	PSLPPAGTPPGTKKV
E9PAV3	765	S	SALAPVASSPKECPT
E9PAV3	800	S	SPSPLGVSVSPQTKR
E9PAV3	802	S	SPLGVSVSPQTKRPP
E9PAV3	855	S	DSPATTHSPTPPSPK
E9PAV3	857	T	PATTHSPTPPSPKGA
E9PAV3	860	S	THSPTPPSPKGAPTP
E9PAV3	874	S	PSAVTPLSPKGVTLP
E9PAV3	915	S	APALSMTSSSPKKAR
E9PAV3	916	S	PALSMTSSSPKKARA
E9PAV3	917	S	ALSMTSSSPKKARAT
E9PAV3	933	S	APKGIPASPSPKGAP
E9PAV3	935	S	KGIPASPSPKGAPTP
E9PAV3	946	T	APTPPAATPPSPKGG
E9PAV3	949	S	PPAATPPSPKGGPAT
E9PAV3	972	S	PPAATPPSPKGGPAT
E9PAV3	1010	T	PSPKGAPTPPAVTPP
E9PAV3	1015	T	APTPPAVTPPSPKGS
E9PAV3	1018	S	PPAVTPPSPKGSPAA
E9PAV3	1034	T	PFPKGASTPPAATPP
E9PAV3	1039	T	ASTPPAATPPSPKGS
E9PAV3	1042	S	PPAATPPSPKGSPAA
E9PAV3	1059	T	LPKGAPTTPAATLPS
E9PAV3	1066	S	TPAATLPSPKGGPAT
E9PAV3	1112	S	PPAATPPSPKGGLAT
E9PAV3	1132	T	APTTPAATPPSPKGG
E9PAV3	1135	S	TPAATPPSPKGGLAT
E9PAV3	1265	T	PPPKGAPTPPAATPP
E9PAV3	1293	T	APNPAVVTPPSPKGG
E9PAV3	1296	S	PAVVTPPSPKGGPAT
E9PAV3	1304	S	PKGGPATSPPKGAPT
E9PAV3	1326	T	SPKGSPGTPPPKGAP
E9PAV3	1385	T	HKGGPAMTPPSPKRG
E9PAV3	1388	S	GPAMTPPSPKRGPAI
E9PAV3	1404	S	SPKGDPTSPAVIPLS
E9PAV3	1411	S	SPAVIPLSPKKAPAT
E9PAV3	1418	T	SPKKAPATPVTREGA
E9PAV3	1429	S	REGAATPSKGDLTPP
E9PAV3	1434	T	TPSKGDLTPPAVTPV
E9PAV3	1471	T	DPTLPAVTPPSPKEP
E9PAV3	1474	S	LPAVTPPSPKEPPAP
E9PAV3	1486	T	PAPKQVATSSSPKKA
E9PAV3	1487	S	APKQVATSSSPKKAP
E9PAV3	1488	S	PKQVATSSSPKKAPA
E9PAV3	1489	S	KQVATSSSPKKAPAT
E9PAV3	1519	T	SPKEVPATPSSRRDP
E9PAV3	1580	S	TPSSKEASSPPAVTP
E9PAV3	1581	S	PSSKEASSPPAVTPS
E9PAV3	1606	T	LLIPPAVTSPSPKEA
E9PAV3	1615	T	PSPKEAPTPPAVTPP
E9PAV3	1620	T	APTPPAVTPPSPEKG
E9PAV3	1623	S	PPAVTPPSPEKGPAT
E9PAV3	1638	T	PAPKGTPTSPPVTPS
E9PAV3	1639	S	APKGTPTSPPVTPSS
E9PAV3	1653	S	SLKDSPTSPASVTCK
E9PAV3	1710	S	GPQTKKSSATSPPIC
E9PAV3	1712	T	QTKKSSATSPPICPD
E9PAV3	1713	S	TKKSSATSPPICPDP
E9PAV3	1962	S	TRVTIRKSKNILFVI
E9PAV3	1977	S	TKPDVYKSPASDTYI
E9PAV3	1980	S	DVYKSPASDTYIVFG
E9PAV3	1982	T	YKSPASDTYIVFGEA
E9PAV3	1983	Y	KSPASDTYIVFGEAK
E9PAV3	1995	S	EAKIEDLSQQAQLAA
E9PAV3	2014	S	KVQGEAVSNIQENTQ
E9PAV3	2020	T	VSNIQENTQTPTVQE
E9PAV3	2022	T	NIQENTQTPTVQEES
E9PAV3	2024	T	QENTQTPTVQEESEE
E9PAV3	2029	S	TPTVQEESEEEEVDE
E9PAV3	2037	T	EEEEVDETGVEVKDI
E9PAV3	2049	S	KDIELVMSQANVSRA
E9PAV3	2054	S	VMSQANVSRAKAVRA
E9PAV3	2066	S	VRALKNNSNDIVNAI
E9PB15	157	S	MDDLDDDSDSADDAT
E9PB15	159	S	DLDDDSDSADDATSN
E9PRG8	65	S	ARANITLSGKKRRKL
F5H284	68	T	MCQGGDFTRPNGTGD
F5H4A9	153	S	RDEAAAGSQDSLLDS
F8W1W9	17	S	TLRNPGSSGRKERPE
H0YKK7	458	S	ELNNENKSTLQLEQQ
H0YKK7	459	T	LNNENKSTLQLEQQV
H3BSY2	77	S	ATLKDLESPCQERAV
H3BSY2	260	S	QQRMRKMSQEICTLK
H3BSY2	383	S	EPNNENKSTLQLEQQ
H3BSY2	384	T	PNNENKSTLQLEQQV
H3BSY2	497	S	QKIHHLLSEPGGRAK
H3BSY2	536	Y	AADGIAAYSNYNNGH
H3BSY2	537	S	ADGIAAYSNYNNGHR
H3BSY2	539	Y	GIAAYSNYNNGHRKF
H3BSY2	553	S	FLAAAHNSADEPGPG
H7BZ55	36	T	EDTILSPTASREDRA
I3L1I5	67	S	GRDSLFSSLAGSQDL
I3L1I5	71	S	LFSSLAGSQDLSRRR
I3L1I5	83	S	RRRSWERSRSCSESW
I3L1I5	85	S	RSWERSRSCSESWRR
I3L1I5	94	S	SESWRRLSLDASAVD
I3L1I5	98	S	RRLSLDASAVDEEPC
I3L1I5	131	S	TWTQGCLSGGGTPAE
I3L1I5	146	S	SPGKECDSPKKRGRS
I3L1I5	153	S	SPKKRGRSRSVPVSF
I3L1I5	155	S	KKRGRSRSVPVSFYE
I3L273	270	T	TTYYQNATDVPRTSD
I6L899	41	S	RNRKTNGSIPETATS
I6L899	77	S	ATLKDLESPCQERAV
I6L899	88	S	ERAVVLDSTSVKISR
I6L899	89	T	RAVVLDSTSVKISRL
I6L899	90	S	AVVLDSTSVKISRLK
I6L899	150	Y	EELNTDLYHMERSLR
I6L899	185	S	GELERALSAVIATEK
I6L899	230	S	QLTQLKESFQQLQLE
I6L899	260	S	HQRMSKMSQEICTLK
I6L899	282	S	WVEQLEWSLSKLKNQ
I6L899	382	S	ELNNENKSTLQLEQQ
I6L899	383	T	LNNENKSTLQLEQQV
I6L899	457	S	ESREAMSSFMDHLKE
I6L899	496	S	QKIHHLLSEPGGRAK
I6L899	535	Y	AADGIAAYSNYNNGH
I6L899	536	S	ADGIAAYSNYNNGHR
I6L899	538	Y	GIAAYSNYNNGHRKF
I6L899	552	S	FLAAAHNSADEPGPG
K7EJ46	4	S	____MAVSTEELEAT
K7EJ46	5	T	___MAVSTEELEATV
O00116	42	S	GRRLRVLSGHLLGRP
O00116	65	S	CKARRAASAATAAPT
O00116	68	T	RRAASAATAAPTATP
O00116	72	T	SAATAAPTATPAAQE
O00116	74	T	ATAAPTATPAAQESG
O00116	80	S	ATPAAQESGTIPKKR
O00116	82	T	PAAQESGTIPKKRQE
O00116	149	S	HKTTSKASLNPSDTP
O00116	155	T	ASLNPSDTPPSVVNE
O00116	589	S	AFNYRGISDPLTVFE
O00116	645	Y	MLKSVKEYVDPNNIF
O00124	144	S	DEGTSQTSFETSNRE
O00124	167	S	KPLTEFPSPAEQPTC
O00139	61	S	IDLESIFSLNPDLVP
O00139	75	S	PDEEIEPSPETPPPP
O00139	78	T	EIEPSPETPPPPASS
O00139	100	S	KNRRTVASIKNDPPS
O00139	135	S	SSAQQNGSVSDISPV
O00139	137	S	AQQNGSVSDISPVQA
O00139	140	S	NGSVSDISPVQAAKK
O00139	207	S	MIRDFRGSLDYRPLT
O00139	484	S	EGAEINKSLLALKEC
O00139	585	S	ETQWGVGSSPQRDDL
O00139	586	S	TQWGVGSSPQRDDLK
O00139	604	S	EQNEEEVSPQLFTFH
O00139	635	S	HRAVFQESIRWLEDE
O00141	56	S	CKHPEVQSILKISQP
O00141	74	S	ELMNANPSPPPSPSQ
O00141	78	S	ANPSPPPSPSQQINL
O00141	80	S	PSPPPSPSQQINLGP
O00141	255	S	IEHNSTTSTFCGTPE
O00141	256	T	EHNSTTSTFCGTPEY
O00141	397	S	TEEPVPNSIGKSPDS
O00141	401	S	VPNSIGKSPDSVLVT
O00141	410	S	DSVLVTASVKEAAEA
O00148	13	Y	VENDLLDYDEEEEPQ
O00148	25	S	EPQAPQESTPAPPKK
O00148	26	T	PQAPQESTPAPPKKD
O00148	37	S	PKKDIKGSYVSIHSS
O00148	38	Y	KKDIKGSYVSIHSSG
O00148	40	S	DIKGSYVSIHSSGFR
O00148	43	S	GSYVSIHSSGFRDFL
O00148	171	T	CPHVVVGTPGRILAL
O00148	183	S	LALVRNRSFSLKNVK
O00148	185	S	LVRNRSFSLKNVKHF
O00148	265	Y	LHGLQQYYVKLKDSE
O00148	426	S	ISTYIEQSR______
O00151	34	T	PLAISRVTPGSKAAL
O00151	90	S	RSEHKVWSPLVTEEG
O00151	94	T	KVWSPLVTEEGKRHP
O00151	118	S	QEVLHIGSAHNRSAM
O00151	123	S	IGSAHNRSAMPFTAS
O00151	128	T	NRSAMPFTASPASST
O00151	130	S	SAMPFTASPASSTTA
O00151	133	S	PFTASPASSTTARVI
O00151	141	T	STTARVITNQYNNPA
O00151	144	Y	ARVITNQYNNPAGLY
O00151	151	Y	YNNPAGLYSSENISN
O00151	152	S	NNPAGLYSSENISNF
O00151	153	S	NPAGLYSSENISNFN
O00151	186	S	LDHAQPPSSLVIDKE
O00151	187	S	DHAQPPSSLVIDKES
O00151	197	Y	IDKESEVYKMLQEKQ
O00151	213	S	LNEPPKQSTSFLVLQ
O00151	214	T	NEPPKQSTSFLVLQE
O00151	215	S	EPPKQSTSFLVLQEI
O00151	250	S	PVTKVAASIGNAQKL
O00151	287	T	HPECYVCTDCGTNLK
O00151	291	T	YVCTDCGTNLKQKGH
O00151	306	Y	FFVEDQIYCEKHARE
O00151	316	T	KHARERVTPPEGYEV
O00151	321	Y	RVTPPEGYEVVTVFP
O00154	181	Y	LEVPPVVYSRQEQEE
O00154	182	S	EVPPVVYSRQEQEEE
O00154	194	Y	EEEGRKRYEAQKLER
O00154	327	S	QKRYRAASAFFTYVS
O00159	29	S	PCKLALGSDGVRVTM
O00159	343	S	KYLTRLLSVEGSTLR
O00159	408	S	LASKDVESPSWRSTT
O00159	410	S	SKDVESPSWRSTTVL
O00159	592	S	CFDRSELSDKKRPET
O00159	648	Y	LIRHQVKYLGLLENL
O00159	736	S	ALEVRRQSLATKIQA
O00159	739	T	VRRQSLATKIQAAWR
O00159	864	S	WKYCRSISPEWKQQL
O00159	916	S	RVLQALGSEPIQYAV
O00159	1034	T	GGPGRDGTIDFTPGS
O00159	1038	T	RDGTIDFTPGSELLI
O00159	1041	S	TIDFTPGSELLITKA
O00159	1062	S	VVAPRLNSR______
O00160	607	Y	RVKHQVEYLGLKENI
O00160	641	T	YAILTPETWPRWRGD
O00160	734	S	KKERRRNSINRNFVG
O00160	767	S	ERVDFADSVTKYDRR
O00160	922	S	VGDGLPKSSKPTRKG
O00160	923	S	GDGLPKSSKPTRKGM
O00160	1001	S	RPRARPPSEHNTEFL
O00160	1005	T	RPPSEHNTEFLNVPD
O00160	1023	S	AGMQRKRSVGQRPVP
O00161	5	S	___MDNLSSEEIQQR
O00161	6	S	__MDNLSSEEIQQRA
O00161	20	S	AHQITDESLESTRRI
O00161	23	S	ITDESLESTRRILGL
O00161	24	T	TDESLESTRRILGLA
O00161	34	S	ILGLAIESQDAGIKT
O00161	41	T	SQDAGIKTITMLDEQ
O00161	43	T	DAGIKTITMLDEQKE
O00161	101	T	ESGKAYKTTWGDGGE
O00161	102	T	SGKAYKTTWGDGGEN
O00161	110	S	WGDGGENSPCNVVSK
O00161	136	S	QPTTGAASGGYIKRI
O00161	139	Y	TGAASGGYIKRITND
O00161	144	T	GGYIKRITNDAREDE
O00161	157	T	DEMEENLTQVGSILG
O00161	161	S	ENLTQVGSILGNLKD
O00165	153	S	ESDARSESPQPAPDW
O00165	189	S	REDNDLDSQVSQEGL
O00165	192	S	NDLDSQVSQEGLGPV
O00167	257	S	RGRSKRSSDPSPAGD
O00167	260	S	SKRSSDPSPAGDNEI
O00168	79	T	EPDEEEGTFRSSIRR
O00168	82	S	EEEGTFRSSIRRLST
O00168	83	S	EEGTFRSSIRRLSTR
O00170	40	T	KATFHYRTLHSDDEG
O00170	43	S	FHYRTLHSDDEGTVL
O00170	132	S	AQMREHSSLGHADLD
O00170	159	S	MEMLKVESPGTYQQD
O00170	162	T	LKVESPGTYQQDPWA
O00178	6	S	__MATERSRSAMDSP
O00178	8	S	MATERSRSAMDSPVP
O00178	12	S	RSRSAMDSPVPASMF
O00178	17	S	MDSPVPASMFAPEPS
O00178	24	S	SMFAPEPSSPGAARA
O00178	25	S	MFAPEPSSPGAARAA
O00178	44	S	RLHGGFDSDCSEDGE
O00178	47	S	GGFDSDCSEDGEALN
O00178	69	S	TSKLVLVSPTSEQYD
O00178	72	S	LVLVSPTSEQYDSLL
O00178	580	S	LLQTTNNSPMNSKPQ
O00178	584	S	TNNSPMNSKPQQIKM
O00178	633	S	GAGQPAASSNLQPQP
O00178	634	S	AGQPAASSNLQPQPK
O00178	643	S	LQPQPKPSSGGRRRG
O00178	644	S	QPQPKPSSGGRRRGG
O00178	664	T	KSQGACVTPASGC__
O00180	300	S	IIEHDQLSFSSITDQ
O00180	302	S	EHDQLSFSSITDQAA
O00180	303	S	HDQLSFSSITDQAAG
O00182	286	S	RNTQIDNSWGSEERS
O00186	322	T	KKATEGKTSLSALTQ
O00186	323	S	KATEGKTSLSALTQL
O00186	464	S	KPLRKDRSAEETFQL
O00186	508	S	CPAVWNGSGAVSARQ
O00186	512	S	WNGSGAVSARQKPRA
O00186	521	Y	RQKPRANYLEDRKNG
O00186	587	S	NKPKDKVSLIKDE__
O00192	198	S	EGPEPRDSPSYGSLS
O00192	200	S	PEPRDSPSYGSLSRG
O00192	201	Y	EPRDSPSYGSLSRGL
O00192	203	S	RDSPSYGSLSRGLGM
O00192	228	T	GPGDGCFTLPGHREA
O00192	259	Y	ERFQAEPYGLEDDTR
O00192	265	T	PYGLEDDTRSLAADD
O00192	267	S	GLEDDTRSLAADDEG
O00192	282	Y	GPELEPDYGTATRRR
O00192	284	T	ELEPDYGTATRRRPE
O00192	286	T	EPDYGTATRRRPECG
O00192	322	T	RPAFPMVTAPLAQPE
O00192	332	S	LAQPERGSMGSLDRL
O00192	335	S	PERGSMGSLDRLVRR
O00192	343	S	LDRLVRRSPSVDSAR
O00192	345	S	RLVRRSPSVDSARKE
O00192	602	S	AEPGPLGSAVGSQRR
O00192	606	S	PLGSAVGSQRRRRDD
O00192	864	S	KGPKGALSPGGFDDS
O00192	871	S	SPGGFDDSTLPLVDK
O00192	872	T	PGGFDDSTLPLVDKS
O00192	879	S	TLPLVDKSLEGEKTG
O00192	885	T	KSLEGEKTGSRDVIP
O00192	887	S	LEGEKTGSRDVIPMD
O00192	902	S	ALGPDGYSTVDRRER
O00192	903	T	LGPDGYSTVDRRERR
O00192	915	S	ERRPRGASSAGEASE
O00192	916	S	RRPRGASSAGEASEK
O00193	2	S	______MSAARESHP
O00193	15	S	HPHGVKRSASPDDDL
O00193	17	S	HGVKRSASPDDDLGS
O00193	24	S	SPDDDLGSSNWEAAD
O00193	25	S	PDDDLGSSNWEAADL
O00193	82	S	KINEELESQYQQSMD
O00193	84	Y	NEELESQYQQSMDSK
O00193	87	S	LESQYQQSMDSKLSG
O00193	90	S	QYQQSMDSKLSGRYR
O00193	147	S	SESEKEESAEELQAA
O00194	18	S	KLLALGDSGVGKTTF
O00194	83	S	AGQERFRSLTTAFFR
O00194	85	T	QERFRSLTTAFFRDA
O00194	122	Y	SQLQANAYCENPDIV
O00194	203	S	DTVNGGNSGNLDGEK
O00203	25	T	TELGQEATSTISPSG
O00203	26	S	ELGQEATSTISPSGA
O00203	29	S	QEATSTISPSGAFGL
O00203	274	Y	EDNGKNFYESDDDQK
O00203	276	S	NGKNFYESDDDQKEK
O00203	609	S	KPAPLLESPFKDRDH
O00203	661	T	IELAKEWTPAGKAKQ
O00203	750	S	NSKAKGKSDSEDGEK
O00203	752	S	KAKGKSDSEDGEKEN
O00203	839	S	ALPTPALSPSLMADL
O00204	318	S	EDPEEDGSPDPEPSP
O00204	337	T	KPSLEPNTSLEREPR
O00204	338	S	PSLEPNTSLEREPRP
O00204	347	S	EREPRPNSSPSPSPG
O00204	348	S	REPRPNSSPSPSPGQ
O00204	350	S	PRPNSSPSPSPGQAS
O00204	352	S	PNSSPSPSPGQASET
O00213	205	S	GPREHSKSASLLFGM
O00213	347	S	TFPAQSLSPEPLPQE
O00220	424	S	NKTGRNASIHTLLDA
O00220	463	S	YLEDGTGSAVSLE__
O00220	466	S	DGTGSAVSLE_____
O00221	155	Y	DEAEESQYDSGIESL
O00221	157	S	AEESQYDSGIESLRS
O00221	167	S	ESLRSLRSLPESTSA
O00221	177	S	ESTSAPASGPSDGSP
O00221	180	S	SAPASGPSDGSPQPC
O00221	183	S	ASGPSDGSPQPCTHP
O00221	188	T	DGSPQPCTHPPGPVK
O00231	14	S	VEFQRAQSLLSTDRE
O00231	17	S	QRAQSLLSTDREASI
O00231	18	T	RAQSLLSTDREASID
O00231	23	S	LSTDREASIDILHSI
O00231	29	S	ASIDILHSIVKRDIQ
O00231	79	S	YVRPFLNSISKAKAA
O00231	415	Y	SKVVDSLYNKAKKLT
O00232	332	S	GMELRKGSLESPATD
O00232	335	S	LRKGSLESPATDVFG
O00233	2	S	______MSDEEARQS
O00233	9	S	SDEEARQSGGSSQAG
O00233	13	S	ARQSGGSSQAGVVTV
O00233	41	Y	EAQIKANYDVLESQK
O00233	62	Y	PLVDCEGYPRSDVDL
O00233	127	S	MSRKLGQSESQGPPR
O00244	44	S	NKKVCIESEHSMDTL
O00244	47	S	VCIESEHSMDTLLAT
O00244	50	T	ESEHSMDTLLATLKK
O00244	61	T	TLKKTGKTVSYLGLE
O00255	399	S	EERPGEQSQGTQSQG
O00255	402	T	PGEQSQGTQSQGSAL
O00255	492	S	RRGPRRESKPEEPPP
O00255	546	T	TAQVPAPTASPPPEG
O00255	548	S	QVPAPTASPPPEGPV
O00255	598	S	QMKKQKVSTPSDYTL
O00255	599	T	MKKQKVSTPSDYTLS
O00257	90	S	VPTFARRSNVLTGLQ
O00257	182	S	GGHKEAPSPTCPDLG
O00257	291	S	VAEGEARSPSHKKRA
O00257	293	S	EGEARSPSHKKRAAD
O00257	345	S	PQPQDAGSRKLSPTK
O00257	349	S	DAGSRKLSPTKEAFG
O00257	351	T	GSRKLSPTKEAFGEQ
O00257	415	S	HVRKRCLSETHGERE
O00257	417	T	RKRCLSETHGEREPC
O00257	432	S	KKRLTARSISTPTCL
O00257	434	S	RLTARSISTPTCLGG
[truncated: 113,180 more rows]

## Sheet: Mouse.identified
Leading proteins	Positions within proteins	Amino acid	Sequence window1
A0A087WP46	1088	S	AFPHRALSVEDVGAP
A0A087WP46	1046	S	HQHRRATSFQNLHSL
A0A087WP46	976	S	GNKKRRSSITSALGL
A0A087WP46	1005	S	LGPSRSYSVEQLQPS
A0A087WPF7	1235	S	TLGGRPGSPRRTTPL
A0A087WPV9	114	S	TSKEFRKSPVASCFG
A0A087WQ24	42	S	EALLEVKSPAFDKNE
A0A087WQ24	52	S	FDKNENISPQAEADE
A0A087WQ44	273	S	LGSSSAASSPPPPVS
A0A087WQ44	274	S	GSSSAASSPPPPVSR
A0A087WQ44	2827	S	STLVPGVSEVSASPR
A0A087WQ44	579	S	RSEVDGGSGPPTPGP
A0A087WQ44	3001	S	LPIPGTISSPGGGNL
A0A087WQ44	3002	S	PIPGTISSPGGGNLE
A0A087WQ44	2885	S	LGTTTGGSPENGEGT
A0A087WQ44	3058	S	RPPKNPPSPRPSQHP
A0A087WQ44	1859	S	TLRSGPPSPLPTATS
A0A087WQ44	1940	S	ASPIGPRSPGPSHPI
A0A087WQ89	81	S	HRQAALASPAVPEPS
A0A087WQ89	18	S	RSCEREESLRRSRGL
A0A087WQ89	166	S	ELQLQRRSIYGDAEV
A0A087WR45	848	S	APFPRAASAPPTDRL
A0A087WR45	376	S	RTVPRARSPPFHSRG
A0A087WR45	692	S	VVPHPYESPEPSLHA
A0A087WR45	494	S	VGLSRDSSLPALLPR
A0A087WR45	576	S	AVRGGQRSPDVDTPE
A0A087WR45	668	S	HKLPALESPAPAHYT
A0A087WR45	440	S	AWENRNASVEEVVSR
A0A087WR45	422	S	SKIVWRRSSPAFPGG
A0A087WR45	423	S	KIVWRRSSPAFPGGT
A0A087WR45	451	S	VVSRRTPSPPPLPQW
A0A087WR45	396	S	SRVVRPRSPSPPQQA
A0A087WR45	398	S	VVRPRSPSPPQQAPN
A0A087WR45	234	S	RLLLRTGSLDESLSR
A0A087WR45	784	S	ARTSTQCSPLESTGT
A0A087WR45	798	S	TRPPRPGSPQACPNS
A0A087WSS9	86	S	IGKDENISPQVKGHE
A0A087WSS9	42	S	EALSEVKSPAFDKNE
A0A087WRI3	176	S	FGIRSRPSTPFFDLL
A0A087WRI3	26	S	QPVHRTVSQICPPPR
A0A087WRP6	86	S	IGKDGNISPQVKGDE
A0A087WRU1	40	S	LKLLGVVSPVKKPSV
A0A087WSD2	1218	S	KDLNTTSSTSYQRDQ
A0A087WSD2	714	S	DILTKDRSSQETAYQ
A0A087WSD2	735	S	LVTQNRPSQDSQYKE
A0A087WSD2	339	S	LLDYENASVTRFKTP
A0A087WSD2	474	S	VLLIKDTSPQGTPYQ
A0A087WSD2	197	S	EAVFFFPSEGAQNTE
A0A087WSD2	972	S	REDEGQQSDKEQPPE
A0A087WSD2	503	S	QGTLSQESPSQWTLS
A0A087WSD2	299	S	PPLTPYPSENIPSQK
A0A087WSD2	304	S	YPSENIPSQKDSTTD
A0A087WSD2	704	S	ETPPQKLSFQDILTK
A0A087WSD2	837	S	KKPTRRLSLSLPGKH
A0A087WSD2	839	S	PTRRLSLSLPGKHGQ
A0A087WSD2	3	S	_____MESPSEEKRR
A0A087WSD2	5	S	___MESPSEEKRRNH
A0A087WSD2	1131	S	QGSRQQDSESGVLIE
A0A087WSD2	1133	S	SRQQDSESGVLIEDV
A0A087WSD2	1147	S	VNEDDVQSREREPEN
A0A087WSD2	867	S	SEKPRRYSEDLQSKT
A0A087WSD2	853	S	QVHPKRYSVDLQVKS
A0A087WSD2	952	S	EQIKDQKSIENLLPE
A0A087WSD2	1050	S	WQPISQRSQDWISQG
A0A087WSD2	355	S	SHNSLHFSPANLSSQ
P0DPB4	327	S	TSLDTPLSPMSKQSS
A0A0A6YVU8	405	S	KDEEEDMSLD_____
A0A0A6YVU8	211	S	SSSSSSRSQSAAVTP
A0A0A6YVU8	213	S	SSSSRSQSAAVTPSS
A0A0A6YXW6	303	S	WKQGDQYSCMVGHEA
A0A0A6YY25	567	S	KEPVEPFSPLVMRSE
A0A0A6YY25	430	S	ILLSASHSPDHPMVK
A0A0A6YY25	443	S	VKSEFGSSPMLTGKE
A0A0A6YY25	583	S	TESFEPLSPLVMPSE
A0A0A6YY25	174	S	LPVTQTPSPLGAVRL
A0A0A6YY83	974	S	VNEKLSDSPSMGRYR
A0A0A6YY83	1185	S	MPVDERGSQEKLANG
A0A0A6YY83	1212	S	LNKKLTSSYETFSAA
A0A0A6YY83	1000	S	ARHYKSSSPLPTVQL
A0A0A6YY83	1011	S	TVQLHPQSPTAGKKH
A0A0A6YY83	989	S	SVNGGPGSPDLARHY
A0A0A6YY83	1243	S	KTGEYKPSPVNTLTR
A0A0A6YY83	1121	S	ERTTPDGSVGEAEHM
A0A0A6YY83	1078	S	PQDPHQGSLQSCYDS
A0A0A6YY83	192	S	EPGGGGGSGEGRRLG
A0A0B4J1F9	479	S	QRAELQDSLLDEEQR
A0A0B4J1F9	195	S	GRDAEEFSEVEEQQR
A0A0B4J1F9	377	S	RIREPDESITQRWQW
A0A0B4J1F9	186	S	EKEPLGWSKGRDAEE
A0A0B4J1F9	1583	S	FANVPVRSSPLYEYI
A0A0B4J1F9	659	S	PIQQLEDSQERERRQ
A0A0B4J1F9	402	S	NKVYSRPSRQEQRLR
A0A0G2JEB6	660	S	LPLSGLKSPPLSQSE
A0A0G2JEB7	201	S	PGLQLLTSPPDINTD
A0A0G2JEB7	141	S	NSAGRKISDPDKDLG
A0A0G2JG52	961	S	HEDAPDTSPKDIHHR
A0A0G2JG52	241	S	AAKELLHSSPGNRSR
A0A0G2JG52	242	S	AKELLHSSPGNRSRQ
A0A0G2JG52	881	S	KPGVGEASPPSTPEH
A0A0G2JG52	4	S	____MPLSPPSQGDP
A0A0G2JG52	258	S	SAETPARSPGEEALP
A0A0G2JG52	489	S	RVPEAVPSSPGSGSR
A0A0G2JG52	490	S	VPEAVPSSPGSGSRA
A0A0G2JG52	396	S	KSQKSTDSPGADAVA
A0A0G2JG52	372	S	GTDDCEDSDDMEKRS
A0A0G2JG52	1079	S	KKARVPNSPAPHFAM
A0A0G2JGR8	54	S	MAHRQTTSPVPVTSK
A0A0J9YUD5	1206	S	DMPVKPYSDGEGGME
A0A0J9YUD5	1218	S	GMEDENRSVSGFLHF
A0A0J9YUD5	1220	S	EDENRSVSGFLHFDT
A0A0N4SUS7	65	S	AAVHRPASPVNPEAA
A0A0N4SVR5	205	S	ELREKLRSPVVDKGP
A0A0U1RNF2	9	S	ASSSRESSFSSCSSS
A0A0U1RNF2	16	S	SFSSCSSSCDLDDEG
A0A0U1RNF2	247	S	IENLRRRSCDLAGVE
A0A0U1RNG7	46	S	AKSLKEPSQEALPVN
A0A0U1RQ45	128	S	DTTAVQLSPAASAAS
A0A140LHZ9	653	S	MTTPARMSPVDFHTP
A0A140LI67	679	S	WIQKLSCSENELCVP
A0A140LI88	63	S	GMQKGIHSPEIQLGL
A0A140LIQ5	97	S	NLKRFNSSPLALPRL
A0A140LIU8	203	S	AAAQARLSDEEGAEG
A0A140LIU8	262	S	VIDEARLSDEGALDG
A0A140LIW3	1055	S	RADNLHLSPPEDRFP
A0A140LIW3	1450	S	PKSKCAESPTLGEPS
A0A140LIW3	509	S	YVGSVGTSPRKSSRC
A0A140LIW3	1178	S	SCQPRSQSPLRPLAT
A0A140LIW3	584	S	PDDFDAASLDHEPCA
A0A140LIW3	1290	S	CSCQLRSSPVQQGPG
A0A140LIX9	600	S	QTAPQLTSPPRALRP
A0A140LJ72	8470	S	HRLAYYLSHLDLRKL
A0A1B0GQY9	443	S	PSDEPVLSPQLHQKV
A0A1B0GR13	365	S	KKKKDTDSTGSGSGA
A0A1B0GR13	368	S	KDTDSTGSGSGASMV
A0A1B0GR13	373	S	TGSGSGASMVSKKGK
A0A1B0GR13	459	S	TESTDADSESEGDST
A0A1B0GR13	523	S	DSTSDSYSKAGRRKN
A0A1B0GR13	495	S	KNTASSESESDLGVN
A0A1B0GR13	497	S	TASSESESDLGVNKK
A0A1B0GR13	610	S	PCEPFRASPKPVHVC
A0A1B0GR13	536	S	KNVRRSDSESEDSSG
A0A1B0GR91	118	S	WGIHGHQSPPSCAAE
A0A1B0GRJ3	146	S	QDRKAQKSPLSLWKA
A0A1B0GRQ0	57	S	STLNAQPSIRVVVTQ
A0A1B0GSF9	31	S	GGEPKVESGTEAADD
A0A1B0GSJ4	103	S	APPEGRGSPLASLEQ
A0A1B0GSK3	50	S	EASYRKASLPCPFPA
A0A1B0GSK3	116	S	KMQEFSESFERHLCL
A0A1B0GSX1	139	S	QQSCRVCSKPPILPG
A0A1B0GT45	254	S	SKPAKAPSPTSPCQP
A0A1B0GT45	689	S	SGVLKDISFTQDTGL
A0A1B0GT45	13	S	YHGAHSCSGTNFRKC
A0A1B0GT45	796	S	NLDLSQDSGLRSPAA
A0A1B0GT45	800	S	SQDSGLRSPAAIQDA
A0A1B0GT45	725	S	PGFHKNPSLTTNPGF
A0A1B0GT45	701	S	TGLQKNPSLIPNPQL
A0A1B0GT45	317	S	KQNSACTSPQTPPKS
A0A1B0GT45	814	S	AGVLRSHSALDAIQH
A0A1B0GT45	983	S	SDSYKSSSLINATET
A0A1B0GT45	682	S	TPSLAKDSGVLKDIS
A0A1B0GT45	976	S	VPDLIQDSDSYKSSS
A0A1D5RLM8	5408	S	KDLRGSFSDHLKHKE
A0A1D5RM53	102	S	TKAHLLPSPREKGPL
A0A1D5RM53	32	S	GGQKLSCSEEFLTRI
A0A1D5RM53	56	S	FIARSRLSPLPNKEK
A0A1D5RMD1	784	S	TKLSKAPSLAQLITC
A0A1D5RMD1	834	S	FLSSSKASVQLWQHL
A0A1D5RMD1	524	S	SYLGRCGSQGNLDTI
A0A1D5RMD1	489	S	VVAGNTPSQVHLNST
A0A1D5RMD1	170	S	TKETQFPSFDNLVPS
A0A1D5RMD1	1171	S	AELDRKPSAELLMSV
A0A1D5RMD1	333	S	QATTSPTSPVIRLPA
A0A1D5RMD1	318	S	APQARPTSPATVMKM
A0A1D5RMD1	970	S	TALSQALSREVLGPS
A0A1D5RMD1	473	S	TTEAVASSPRCSPQS
A0A1D5RMD1	957	S	TLLVKTLSQGEVRTA
A0A1D5RMD1	824	S	DHRSKTQSQTFLSSS
A0A1D5RMD1	430	S	SSKTSPSSPTVKPSP
A0A1D5RMD1	515	S	TTVVKVNSQSYLGRC
A0A1D5RMD1	797	S	TCLAKVPSQAQLATE
A0A1D5RMD1	1347	S	QPVSRWASASQQNTL
A0A1D5RMD1	1349	S	VSRWASASQQNTLLS
A0A1D9BZF0	71	S	ASCVVIDSESDSDNT
A0A1D9BZF0	73	S	CVVIDSESDSDNTSD
A0A1D9BZF0	225	S	ETEAKGESESEAKGE
A0A1D9BZF0	209	S	ESEAKGESESEAKGE
A0A1D9BZF0	211	S	EAKGESESEAKGEME
A0A1D9BZF0	118	S	IDDDDDGSPDLKNTK
A0A1D9BZF0	90	S	NTTVCEISSGDETSD
A0A1D9BZF0	91	S	TTVCEISSGDETSDI
A0A1D9BZF0	128	S	LKNTKQKSDEPQMSV
A0A1L1SQU7	4297	S	RNNLDRNSFEGSAIP
A0A1L1SQU7	4567	S	KQGAGENSPCREPYT
A0A1L1SR47	731	S	LQSTKEASKDILQDY
A0A1L1SR47	721	S	SSKLPLGSGQLQSTK
A0A1L1SU27	554	S	LEAAELGSPGKRFLA
A0A1W2P6U8	1122	S	EPGLQSLSPKESVEG
A0A1W2P6U8	1126	S	QSLSPKESVEGIQIP
A0A1W2P6U8	771	S	NPTERAPSLQITAPG
A0A1W2P6U8	580	S	QARFTPSSPQPPQIP
A0A1W2P6U8	1936	S	VLWRGMRSPELTARS
A0A1W2P6U8	4140	S	SSIIQQYSGTRLGVK
A0A1W2P6U8	4476	S	RIETTQMSDVSAKRQ
A0A1W2P6U8	3857	S	KEMKIKDSNQELMCQ
A0A1W2P6U8	4659	S	HVQERIVSNPLLKET
A0A1W2P6U8	4154	S	KKTSSKLSDILQKVT
A0A1W2P6U8	597	S	VPDSSRMSPEPLENA
A0A1W2P6U8	652	S	VLDSSRMSPEPSENA
A0A1W2P6U8	4181	S	PALMKSESSLEILYT
A0A1W2P6U8	4182	S	ALMKSESSLEILYTR
A0A1W2P6U8	2124	S	ILGQGSQSPEPQWQS
A0A1W2P6U8	1225	S	PQLQHVKSMEVNLGP
A0A1W2P6U8	2432	S	PHLQGVKSSEGISGD
A0A1W2P6U8	195	S	LSVSRNRSTPLPTFQ
A0A1W2P6U8	1621	S	RIKSTVVSPSNSLKR
A0A1W2P6U8	2707	S	PYLQGIHSKEFVPGS
A0A1W2P709	10	S	ASTMSVCSDTRTNSS
A0A1W2P709	186	S	CKPCSSLSLLCRPVC
A0A1W2P728	10	S	ASTMSVCSDARTNSS
A0A1W2P728	203	S	PSCCRPTSSVSLLCR
A0A1W2P728	204	S	SCCRPTSSVSLLCRP
A0A1W2P728	206	S	CRPTSSVSLLCRPAC
A0A1W2P7T6	195	S	PNCCRPASCVSLLCR
A0A1W2P860	7	S	_MATSTMSVCSSDLS
A0A1W2P872	462	S	RRVTITGSPAATQAA
A0A1W2P884	15	S	PEAGGRDSPSGARSF
A0A1W2P884	351	S	GSSRQSYSPPGFQDF
A0A1W2P884	207	S	GPSCLHDSMELLKLE
A0A1W2P8B8	305	S	LSESIPDSPKKTRSA
A0A1Y7VJ29	119	S	ARAPRRTSIAFKDPP
A0A1Y7VJE6	72	S	TPMPRRVSIQEPPAS
A0A1Y7VJE6	200	S	SPQASIRSFESFVWD
A0A1Y7VJE6	32	S	DSLKVTLSLLDATQG
A0A1Y7VLQ2	95	S	PGLRVPASPAGAPEP
A0A1Y7VLQ2	103	S	PAGAPEPSPGETRAA
A0A1Y7VMD6	50	S	EKSAREDSETDLEIE
A0A1Y7VN40	1109	S	GTYVQGASD______
A0A286YCV9	1649	S	VPRAPLLSEPASAVP
A0A286YCV9	1409	S	SNKGRWESQQDVSQT
A0A286YCV9	658	S	CRGVDRLSFHSPSAQ
A0A286YCV9	661	S	VDRLSFHSPSAQQRL
A0A286YCV9	732	S	DANRKRGSLLSEPAI
A0A286YCV9	1709	S	LGRLEVTSDSEDASE
A0A286YCV9	1390	S	SMNRLSGSRQELSPS
A0A286YCV9	1395	S	SGSRQELSPSHSLGS
A0A286YCV9	1798	S	VGTGRRRSSGLQPQG
A0A286YCV9	1799	S	GTGRRRSSGLQPQGA
A0A286YCV9	1380	S	KLSRRSISSPSMNRL
A0A286YCV9	1816	S	VRRSATISGSATNLA
A0A286YCV9	1818	S	RSATISGSATNLASL
A0A286YCV9	1512	S	TEEAQQGSPGPSGAL
A0A286YCX6	273	S	TMTSSKNSDSNLLSL
A0A286YCX6	259	S	NSIQNQESYEDGPCT
A0A286YCX6	971	S	TAALTPLSPSTSENC
A0A286YCX6	1090	S	ATVCRSNSLEDEEGR
A0A286YCZ6	54	S	QKEEVPTSTADYIFH
A0A286YCZ6	45	S	VKRRFFASPQKEEVP
A0A286YD83	49	S	TLQPGRLSLHREPWG
A0A2I3BQG2	748	S	QSPCAPASPKSKFVP
A0A2I3BQG2	863	S	SPGNFLSSPTPKGSF
A0A2I3BQG2	838	S	PCKETVESPTFPAPL
A0A2I3BQG2	728	S	TVPEPPPSPSSPRRK
A0A2I3BQG2	44	S	DRPWGSQSCPDLAQG
A0A2I3BRL8	88	S	VEQATKPSFESGRRG
A0A2I3BRL8	91	S	ATKPSFESGRRGLPP
A0A2I3BRL8	323	S	GYGGSRDSYSSSRSD
A0A2I3BRL8	281	S	SGGSYRDSYESYGNS
A0A2I3BRL8	205	S	SRRDVYLSPRDDGYS
A0A2I3BRL8	246	S	TYRDYSHSSSRDDYP
A0A2I3BRL8	248	S	RDYSHSSSRDDYPSR
A0A2I3BRL8	58	S	FAFVTFESPADAKDA
A0A2I3BRL8	349	S	QERGLPPSMERGYPP
A0A2I3BRN2	15	S	PGAREPQSPRPQALS
A0A2I3BRN2	266	S	PKLVASVSESGLQAQ
A0A2I3BRN2	122	S	AAVQRSHSDLVHSTQ
A0A2R8VHF7	150	S	WPLGASFSPGIVQRK
A0A2R8VJU7	332	S	WVNLAPVSPGQLMAP
A0A2R8VKG2	1607	S	AADPFDTSSGSVQLI
A0A2R8VKG2	1887	S	LPEMVMGSPPPPVPP
A0A2R8VKG2	1786	S	ARQAKGHSETSTLSS
A0A2R8VKG2	1792	S	HSETSTLSSQPSIDE
A0A2R8VKG2	1793	S	SETSTLSSQPSIDEV
A0A2R8VKG2	1796	S	STLSSQPSIDEVRQQ
A0A2R8VKG2	1843	S	PYSEVVTSAPGTMTR
A0A2R8VKG2	1584	S	RKRNVTASDEEEGAG
A0A2R8VKG2	1595	S	EGAGLFDSAGKAAAD
A0A2R8VKG2	1726	S	SVYRSRQSLNSPSPG
A0A2R8VKG2	1729	S	RSRQSLNSPSPGETE
A0A2R8VKG2	1731	S	RQSLNSPSPGETEMD
A0A2R8VKG2	1903	S	TGPVAVASLRRSTSD
A0A2R8VKG2	2025	S	RSRYQQSSPSRLPRQ
A0A338P6G2	165	S	TLGSAEQSFLQLEQE
A0A338P6I9	32	S	LGWHRIKSSPVFQVP
A0A338P6K9	592	S	RGQTLQSSIPSPDPK
A0A338P6K9	595	S	TLQSSIPSPDPKSYA
A0A338P6K9	632	S	QALQSQASLESSSQR
A0A338P6K9	41	S	RVPAAASSPSCSGSS
A0A338P6K9	43	S	PAAASSPSCSGSSPS
A0A338P6K9	48	S	SPSCSGSSPSLKASY
A0A338P6S8	1334	S	KEPTAPASEEEFGTT
A0A338P6S8	401	S	PLEKPRGSWASSEEP
A0A338P6S8	404	S	KPRGSWASSEEPWVV
A0A3B2W3J6	81	S	GDTRSSLSVSMARLL
A0A3Q4EGK1	537	S	GSKAGGHSSTQLPKE
A0A3Q4EGK1	274	S	VVSRRARSYSQLTSP
A0A3Q4EGK1	280	S	RSYSQLTSPSREQTH
A0A3Q4EGK1	396	S	KPPRREGSQGWCRTS
A0A3Q4EGK1	380	S	QSQQSTHSKERSHSP
A0A3Q4EGK1	59	S	AAPVAAASPASLKIT
A0A3Q4EGK1	517	S	KSLHGKPSPTRTKTS
A0A3Q4EGK1	80	S	SSSVHPKSPNLFMSP
A0A3Q4EGK1	86	S	KSPNLFMSPSSSKST
A0A3Q4EGK1	448	S	SGSSQSRSPSIDTAH
A0A3Q4EGK1	456	S	PSIDTAHSPSRTPIK
A0A3Q4EGK1	498	S	LSQSRTSSKDREPTQ
A0A3Q4EGK1	265	S	VFENFHKSPVVSRRA
A0A494BAR6	541	S	EMEPSSQSPPKTEPT
A0A494BAR6	557	S	SQPGRRPSPTLDPDY
A0A494BAR6	565	S	PTLDPDYSPREKN__
A0A571BDQ7	1142	S	TSASRGSSLGLYHPN
A0A571BDR6	76	S	NALSRTGSVPVAVLK
A0A571BE33	1029	S	VVKKCVSSSHALVDF
A0A571BE33	1030	S	VKKCVSSSHALVDFR
A0A571BE98	37	S	VRLHRVESISDLHSG
A0A571BEE2	543	S	DDKKDATSSQETLLS
A0A571BEE2	544	S	DKKDATSSQETLLST
A0A571BEE2	465	S	KGSKDKVSATESGGE
A0A571BEE2	469	S	DKVSATESGGEKAGS
A0A571BEG0	686	S	PILRRMASKDHSIFS
A0A571BEN1	397	S	EGATKADSAEYSAMT
A0A571BEN1	564	S	SGRIRAESYPDSSTL
A0A571BEN1	149	S	FDLEVHESTGTTPNI
A0A571BEN1	23	S	APPPEEWSLGESPAG
A0A571BEN1	27	S	EEWSLGESPAGGEEQ
A0A571BEN1	598	S	EAGEAHASIKIKVVD
A0A571BEN1	859	S	NQINIRNSETDTIIF
A0A571BEN1	165	S	IRSAFKRSGEGQEDA
A0A571BEN1	178	S	DAGELDFSGLLKRRE
A0A571BEN1	353	S	VEMEVEVSEDDANVK
A0A571BEN1	794	S	ASEPKYYSQPILVKE
A0A571BEP9	7	S	_MAYSCCSGNFSSRS
A0A571BEP9	59	S	VRSGCQESCIEPIRC
A0A571BEP9	148	S	SLDFGSRSCSSLAYG
A0A571BEP9	151	S	FGSRSCSSLAYGSRS
A0A571BEP9	119	S	QRSCVVPSPCQKPCY
A0A571BEP9	54	S	QLSSSVRSGCQESCI
A0A571BEP9	141	S	CQGTYAGSLDFGSRS
A0A571BEV3	7	S	_MSDDNLSPRPSSLD
A0A571BF50	11	S	DNEEILNSPDQVRKG
A0A571BF58	7484	S	AADADEVSFKDGDAI
A0A571BF58	219	S	LFYPYNDSPELRRVA
A0A571BF58	6386	S	KHVKERGSCHAVPDT
A0A571BF58	503	S	KFTQVTDSPVLVQAQ
A0A571BF58	513	S	LVQAQVNSKQLSDLN
A0A571BF58	990	S	PDTLKFTSIEDAPIT
A0A571BF58	1238	S	KFTSIVDSPVMVQAK
A0A571BF58	2943	S	KFTSVTDSLEQVLAK
A0A571BF58	1723	S	EKLKFTYSMDTMEQA
A0A571BF58	4020	S	GHHIGAQSVEDDPRI
A0A571BF58	2420	S	WLRGIGWSPLGSLEA
A0A571BF58	7419	S	DQRLSTYSDGGAFFS
A0A571BF58	5015	S	NDRLYKESYHKSKAK
A0A571BF58	608	S	GKMIGALSINDDPKM
A0A571BF58	432	S	ILGHYVGSFEDPYHT
A0A571BF58	679	S	MLGHYVGSFEDPYHT
A0A571BF58	7255	S	NISSVLYSDSFRKQI
A0A571BF58	7257	S	SSVLYSDSFRKQIQG
A0A571BF58	7392	S	RSRDQSRSASALSIS
A0A571BF58	7394	S	RDQSRSASALSISGG
A0A571BF58	7397	S	SRSASALSISGGEEK
A0A571BF58	7399	S	SASALSISGGEEKSE
A0A571BF58	7405	S	ISGGEEKSEHSEAAD
A0A571BF58	7408	S	GEEKSEHSEAADQRL
A0A571BF58	7447	S	LPQQRSSSVATQQTT
A0A571BF58	7456	S	ATQQTTLSSIPSHPS
A0A571BF58	7457	S	TQQTTLSSIPSHPST
A0A571BF58	7460	S	TTLSSIPSHPSTAGK
A0A571BF58	7463	S	SSIPSHPSTAGKIFR
A0A571BF58	2596	S	EKWKTKYSSPVDMLG
A0A571BF58	7359	S	VWRTNPGSVFDYDPA
A0A571BF58	5162	S	AKGKYIFSPDTPYIS
A0A571BF63	1213	S	LPLAHAASLPEERRS
A0A571BF63	251	S	KLKGSHSSFDEAYFR
A0A571BF63	1011	S	CLPSTSPSPEMHRRK
A0A571BF63	1253	S	PKLWTSLSPTPAGRS
A0A571BG01	264	S	QREKITTSPTAWDVS
A0A571BGC3	568	S	TLLKRILSDSGLQLE
A0A571BGC3	4307	S	LLSVIHKSLKSLQLA
A0A571BGC3	4310	S	VIHKSLKSLQLAIKG
A0A5F8MPE6	138	S	GKNLLKPSSKAVADA
A0A5F8MPE6	139	S	KNLLKPSSKAVADAY
A0A5F8MPH2	108	S	GMLNKQQSEEDVLRL
A0A5F8MPP0	688	S	HRIVRRASSAGESNA
A0A5F8MPP0	689	S	RIVRRASSAGESNAC
A0A5F8MPP0	1251	S	GQSPLYNSLGRKAIS
A0A5F8MPP0	1304	S	QKSPRGASQQDLPSG
A0A5F8MPP0	1278	S	SSILINKSLDSINYP
A0A5F8MPP0	1083	S	NQILKVKSPELEQPP
A0A5F8MPQ6	305	S	TGVWEADSLKKEMYG
A0A5F8MPU3	1265	S	LNSQVLLSPVVKNSP
A0A5F8MPU3	865	S	NKLSRDPSFVLAKSS
A0A5F8MPU3	1386	S	INYEEKDSDVNLSQS
A0A5F8MPU3	1667	S	ETVKEIMSFVNNFNH
A0A5F8MPU3	1799	S	ERQLKGISQEIISLH
A0A5F8MPU3	1807	S	QEIISLHSPSIPLKH
A0A5F8MPU3	1166	S	PNVQGASSVTENINT
A0A5F8MPU3	818	S	SSNASQLSGSNRLSH
A0A5F8MPU3	754	S	NKLITDSSFNTTKPS
A0A5F8MPU3	899	S	NKLSHDPSFVSARSS
A0A5F8MPU3	919	S	SHDPSIISARSSDPI
A0A5F8MPU3	713	S	SDRKNKLSLDSVFNS
A0A5F8MPU3	720	S	SLDSVFNSANSLNTK
A0A5F8MPU3	793	S	SSNTTKPSDTKLFSD
A0A5F8MPU3	1362	S	SSEARMDSQNQLLTP
A0A5F8MPU3	1598	S	RMFLEKLSETEVKNL
A0A5F8MPU3	1207	S	SKNLQDLSDELFSKS
A0A5F8MPU3	1153	S	IDSSDKQSKLEWLPN
A0A5F8MPU3	1271	S	LSPVVKNSPQDLLPE
A0A5F8MPU3	1292	S	SDIEDYVSEKLLEAA
A0A5F8MPU3	12	S	PPGNRRVSINNPQET
A0A5F8MPU3	1726	S	MSPVRSKSELGQDIA
A0A5F8MPU3	1224	S	YTNDEGYSPPPSVHS
A0A5F8MPU3	738	S	ASDNPVVSLTKLSDS
A0A5F8MPU3	513	S	RKSIVFSSDEELMPK
A0A5F8MPU3	1916	S	QANPLTRSPERPSDI
A0A5F8MPU3	541	S	NRRKMEKSPHFSDVL
A0A5F8MPU3	457	S	KVLDQNYSEVFLPKS
A0A5F8MPU3	1001	S	NKLYRVPSIISGMSS
A0A5F8MPU3	1007	S	PSIISGMSSNPKLSR
A0A5F8MPU3	848	S	NKVSRDPSIVSTISS
A0A5F8MPV0	819	S	STTHLHDSQKRGWIK
A0A5F8MPV9	70	S	TNPPSTASPESLRVG
A0A5F8MPV9	80	S	SLRVGGLSPAPAKLP
A0A668KM50	138	S	RVVQRISSISSTDPG
A0A668KM50	107	S	RSGSRRFSLTLRSVS
A0A668KM50	299	S	SQGRSKISVATQIYP
A0A6I8MWX0	687	S	ASSSSASSQSHSSTS
A0A6I8MWX0	694	S	SQSHSSTSEEDSSAA
A0A6I8MWX0	750	S	PSALTEGSEEEDTSD
A0A6I8MWX0	488	S	PAPKVAASSEHTPSA
A0A7N9VR94	286	S	HRETRDMSPTSTDTE
A0A7N9VR94	2692	S	KQEAKDTSFKLPSVK
A0A7N9VR94	2697	S	DTSFKLPSVKLPSFN
A0A7N9VR94	3383	S	SRDTTQRSPVHVQPT
A0A7N9VR94	2832	S	TTELHVRSPSTTAEL
A0A7N9VR94	2834	S	ELHVRSPSTTAELVR
A0A7N9VR94	3449	S	TFFDARESFSPEEEE
A0A7N9VR94	326	S	FGMTSGQSPDTSEQK
A0A7N9VR94	503	S	MPKFKMPSFGVSAPG
A0A7N9VR94	507	S	KMPSFGVSAPGKPSL
A0A7N9VR94	513	S	VSAPGKPSLEASLEV
A0A7N9VR94	1713	S	MPKFKMPSFGVSAPG
A0A7N9VR94	3202	S	IQGSRGESQEVALPS
A0A7N9VR94	91	S	RSWWKRGSGDSAAFT
A0A7N9VR94	2766	S	KGRSRKLSFSMPRLA
A0A7N9VR94	3416	S	FPKLGFSSSPTKKPR
A0A7N9VR94	3417	S	PKLGFSSSPTKKPRN
A0A7N9VR94	2702	S	LPSVKLPSFNWSPKK
A0A7N9VR94	2706	S	KLPSFNWSPKKAAES
A0A7N9VR94	456	S	EIGIARLSLKDTPEE
A0A7N9VR94	3186	S	LEQSLEASPISKVRV
A0A7N9VR94	2592	S	PSLSIVDSPHESQGS
A0A7N9VR94	252	S	RRTQDRFSWPKFQTL
A0A7N9VR94	549	S	DLSVQLPSADLELKA
A0A7N9VR94	2981	S	SKVEAHISLETPEEG
A0A7N9VR94	2990	S	ETPEEGTSVKPVESP
A0A7N9VR94	2996	S	TSVKPVESPTYADVV
A0A7N9VR94	3198	S	VRVHIQGSRGESQEV
A0A7N9VR94	597	S	LPKVQMPSLKMPKVD
A0A7N9VR94	3215	S	PSRMERWSADPLAPG
A0A8I4SYN6	58	S	EIRRYQKSTELLIRK
A0JLY1	347	S	LIIARDISEADAELE
A0JLY1	151	S	ERVKRFHSGLLLSRV
A0JP43	1389	S	IPPLPKKSATSIYAI
A0JP43	1397	S	ATSIYAISSERSIRE
A0JP43	1398	S	TSIYAISSERSIREK
A0JP43	291	S	QQRSRRVSLTGQGQG
A1A535	355	S	DIFRMSNSFTNIAKL
A1A5B6	560	S	GRLLRQASLDGLQQL
A1EGX6	57	S	PAPKATHSIGNIPGS
A1EGX6	1020	S	LLKEHRLSQVADISE
A1EGX6	1026	S	LSQVADISEKELEST
A1EGX6	186	S	KEQQTYFSELEIIIR
A1EGX6	1041	S	TLTSDKMSEGIDSVP
A1EGX6	1046	S	KMSEGIDSVPEDVSG
A1EGX6	757	S	QVPQAKESPGQVLPL
A1EGX6	275	S	EIPIQAPSPAEETSA
A1EGX6	314	S	VEAPADISPTLVQGA
A1EGX6	958	S	EESPKRASVDVQPLS
A1EGX6	25	S	YRRRRRPSQPMVDKS
A1EGX6	199	S	IRSIPGSSMTKSKEE
A1EGX6	161	S	IDRSQQTSCTGDWSL
A1EGX6	390	S	GKVQHPLSEETSKEV
A1L317	63	S	LSGGSKGSMGGGFGS
A1L317	72	S	GGGFGSCSVRGGFGA
A1L317	468	S	VSKNVVLSDSGSCAG
A1L3P4	657	S	PRRFMGNSSEDALDR
A1L3P4	658	S	RRFMGNSSEDALDRE
A1L3P4	687	S	LVLPMDDSEPALNSL
A1L3P4	693	S	DSEPALNSLDDTRHS
A1L3P4	700	S	SLDDTRHSPA_____
A1L3P4	545	S	HIRVGVDSDQEHLGV
A1L3T7	325	S	DSECRLVSPSPTGRF
A1L3T7	24	S	GTVGRSASFAGFSSA
A2A259	744	S	RKGELAPSPGMGEPA
A2A3V1	671	S	NHCKDIASETDEHLS
A2A3V1	678	S	SETDEHLSPTDGESY
A2A3V1	704	S	DSQHIRKSPVSSSLR
A2A3V1	343	S	EARQELDSSGEWEER
A2A3V1	423	S	TPGTALKSPEEEELN
A2A432	149	S	PQPRDSASPSTSSFC
A2A432	82	S	PGTSGFSSPNPSAAS
A2A472	363	S	RASLVSKSPPDQGEA
A2A472	234	S	GIAHGSPSPPGSKSA
A2A472	509	S	SSGSGSRSPGPSNPS
A2A484	464	S	KAPSSHFSASEESMD
A2A484	469	S	HFSASEESMDFLDKS
A2A484	674	S	TPAKDKASPEPEKDF
A2A484	553	S	SAPVPLISPKRQIRS
A2A484	28	S	APKRRFPSPPHSSNG
A2A484	429	S	GGAGRRISLSDMPRS
A2A484	410	S	LNFDMTASPKILLSK
A2A484	763	S	STSAGNQSPPETPVL
A2A484	656	S	EVKEEAKSNSPVSEK
A2A484	658	S	KEEAKSNSPVSEKPD
A2A484	436	S	SLSDMPRSPTSTNSS
A2A484	448	S	NSSVHTGSDVEQDPE
A2A484	490	S	TKTGQAGSLSGSPKP
A2A484	492	S	TGQAGSLSGSPKPFS
A2A484	494	S	QAGSLSGSPKPFSPQ
A2A484	499	S	SGSPKPFSPQAPTPI
A2A484	520	S	TSTSTTGSILNLNLD
Q64526	4	S	____MTNSCCSPCCQ
A2A4P0	484	S	TKQSMDMSPIKIVKN
A2A591	10	S	CCVARCCSVPTGPAT
A2A591	21	S	GPATTICSSDKSCRC
A2A5F7	143	S	SGGPGLGSPGIHGDN
A2A5F7	794	S	AGRGQSPSPHGPPRG
A2A5K6	976	S	RDGSEVLSPTKTHHM
A2A5K6	835	S	TSTGGQPSPEDTTPR
A2A5N3	342	S	FGFVCFSSPEEATKA
A2A5R2	214	S	ELEKPMQSKPQSPVI
A2A5R2	218	S	PMQSKPQSPVIQATA
A2A5R2	227	S	VIQATAGSPKFSRLK
A2A5R2	1532	S	NASERGQSQLSNPTD
A2A5R2	1535	S	ERGQSQLSNPTDDSW
A2A5R2	1518	S	DVDLDRQSLSSIDRN
A2A5R2	1521	S	LDRQSLSSIDRNASE
A2A5R2	356	S	DDRQSLSSADNLEPD
A2A5R2	621	S	LDMARRCSVTSVEST
A2A5X5	330	S	YIVKRCRSVSCEPIS
A2A5X5	340	S	CEPISCPSPSCQPAC
A2A5X5	352	S	PACCRPGSSASAICQ
A2A5X5	355	S	CRPGSSASAICQPAC
A2A5X5	483	S	PSEIKPASPITREAA
A2A654	1302	S	LDDVSIQSPGPNCQR
A2A654	755	S	RDSHTPVSVHEEIGD
A2A654	2264	S	LQPSAPHSPRPQQGQ
A2A654	1766	S	VTKLSTPSPDTGVDT
A2A654	1665	S	VEDMETESPEVKRVI
A2A654	2462	S	QSSVQGQSPVRVQSP
A2A654	2468	S	QSPVRVQSPPLTRIR
A2A654	228	S	PRVHRPRSPILEEKD
A2A654	1312	S	PNCQRQNSVESDLDA
A2A654	2804	S	APPAPPRSPPPSTHS
A2A654	1388	S	LPASVPKSPRDRDAR
A2A690	1549	S	RGPQYRASPPAESMS
A2A690	169	S	CSYGAVTSPTSTLES
A2A690	1462	S	DSAYISSSPLGSHQV
A2A690	1534	S	GQSKEYPSPPPSPLR
A2A690	1521	S	QGASYRFSPPPVGGQ
A2A690	268	S	YLMPRPNSVAATSSA
A2A690	1446	S	QGLPVIQSPPSSPAH
A2A690	1981	S	DSRQGQTSPIKPKRP
A2A690	400	S	MRQIASDSPHASPKH
A2A690	404	S	ASDSPHASPKHVDAN
A2A690	1831	S	CDELSPVSPTQGGYP
A2A690	1726	S	PQIGRSQSASYYPVC
A2A690	1744	S	LDLERSSSQLGSPDV
A2A690	1583	S	QLPGRPKSPLSKMAQ
A2A690	1651	S	MASKYQSSQGDMGVS
A2A699	410	S	SSRDLASSRDDFFRA
A2A699	785	S	ASELRRDSLTSPEDE
A2A699	788	S	LRRDSLTSPEDELGA
A2A699	475	S	AFLHEPPSPPPSFDH
A2A699	666	S	SNSQVRHSYIDLQAG
A2A699	445	S	AGLKSARSVEGPGGL
A2A6A1	503	S	ESRETSESPMCESNP
A2A6A1	1179	S	RGEEQEHSEPEEGSP
A2A6A1	1185	S	HSEPEEGSPRSSDAP
A2A6A1	1018	S	KGSWGHESPEERRSG
A2A6A1	648	S	EPGGSHMSETEDTGR
A2A6A1	735	S	SEPPGSGSPAPPRRR
A2A6A1	1037	S	IRSKIYRSQSPHYFQ
A2A6A1	1039	S	SKIYRSQSPHYFQSG
A2A6A1	1206	S	EEAAGPLSDPPPEEP
A2A6P4	10	S	RRGGDTGSGCGPGRP
A2A6P4	62	S	RGAAPRRSPSPAAMS
A2A6P4	64	S	AAPRRSPSPAAMSER
A2A6T1	407	S	DLLGGEESPGEGKAG
A2A6T1	397	S	RPISRDSSWRDLLGG
A2A6T1	393	S	VQTSRPISRDSSWRD
A2A6T1	318	S	HAVRKSCSDTALNAI
A2A6T1	179	S	DAFRLHSSSLELGPR
A2A716	166	S	TQMLTAGSASALPGV
A2A716	221	S	ESLHRIPSAPVIPTH
A2A716	267	S	RVGRLHGSVPNLSRY
A2A716	212	S	ELHRLLQSLESLHRI
A2A791	121	S	RRAAHQESDNENEIQ
A2A791	1543	S	AKAKSEDSDAELSD_
A2A791	1548	S	EDSDAELSD______
A2A791	1242	S	GGELASASPCSDSLG
A2A791	242	S	IGSELGNSFASNIRI
A2A791	1065	S	EEKEKTLSQGESQTS
A2A791	1072	S	SQGESQTSEQELFLD
A2A7B5	792	S	RDERETGSPPCFDEY
A2A7B5	1256	S	REEELNDSSEELYTT
A2A7B5	1269	S	TTIKIMASGIKTKEP
A2A7B5	638	S	SKKRRTASPPVLPKI
A2A7B5	735	S	RFKRRTSSPPSSPQH
A2A7B5	738	S	RRTSSPPSSPQHSPA
A2A7B5	739	S	RTSSPPSSPQHSPAL
A2A7B5	777	S	KLESRSDSPAWSLSG
A2A7B5	781	S	RSDSPAWSLSGRDER
A2A7B5	623	S	TDDLLKESPSSTNCE
A2A7B5	330	S	PTETSEGSPGATPPP
A2A7F4	1037	S	KREHQGYSPEPSICA
A2A7F4	41	S	ARGHRPASPASGAPG
A2A7F4	1266	S	SKISGISSPIGSHRE
A2A7F4	631	S	QRGIYPKSPTGSLEQ
A2A7Q9	707	S	PQVHGAPSPSAHKNL
A2A7S8	838	S	KPLRRALSGRASPVT
A2A7S8	842	S	RALSGRASPVTAPSS
A2A7S8	883	S	IPEAEPRSPQSPASK
A2A7S8	886	S	AEPRSPQSPASKASF
A2A7S8	320	S	LRTLSRCSLLSASPA
A2A7S8	325	S	RCSLLSASPASVRSL
A2A7S8	667	S	PVASKDESPPPSPPP
A2A7S8	671	S	KDESPPPSPPPSYHP
A2A7S8	340	S	GRFSSASSPRPRSRN
A2A7S8	377	S	TLSSKGGSEGQPEGS
A2A7S8	543	S	GLAVAPASPGKAQPP
A2A7S8	402	S	PGGSGRGSPSGGSTA
A2A7S8	404	S	GSGRGSPSGGSTAET
A2A7S8	407	S	RGSPSGGSTAETSDT
A2A7S8	143	S	STFRPHDSFPKSGKS
A2A7S8	909	S	LQLERPVSPEAQADL
A2A7S8	952	S	PPVARKPSVGVPPPS
A2A7S8	959	S	SVGVPPPSPSLPRTE
A2A7S8	961	S	GVPPPSPSLPRTESL
A2A7S8	502	S	GTWGSGLSPGGSRRP
A2A7S8	560	S	DRVTSLRSPGASVSS
A2A7S8	812	S	LQMVRLRSVGASTGI
A2A7S8	112	S	ISIYSQKSYMTESST
A2A7S8	117	S	QKSYMTESSTAEDAL
A2A7S8	118	S	KSYMTESSTAEDALS
A2A7S8	967	S	PSLPRTESLTAPSTN
A2A7S8	610	S	PKVPAPFSPPPSKSK
A2A7S8	213	S	LGTGVRVSLQALEAE
A2A7Y5	307	S	YRIHRRKSFDASDTL
A2A863	1490	S	TLTRDYHSLTRTEHS
A2A863	1511	S	RDYSTLTSLSSQDSR
A2A863	1513	S	YSTLTSLSSQDSRGA
A2A863	1514	S	STLTSLSSQDSRGAV
A2A863	773	S	LRENLMASDHLDTPM
A2A863	1787	S	QRLEAGGSLTRHVTQ
A2A863	1071	S	LELQEVDSLLRGRQV
A2A863	1451	S	MDFAYPGSANSLHRM
A2A863	1454	S	AYPGSANSLHRMTAA
A2A863	1470	S	VAYGTHLSPHLSHRV
A2A863	1806	S	RTLTASGSLSTHMDQ
A2A863	1479	S	HLSHRVLSTSSTLTR
A2A863	1182	S	LLDSKVPSVELTNLY
A2A870	206	S	ERKPAPKSPGAAAGQ
A2A884	1991	S	LGPHLCGSPRLELSC
A2A884	1480	S	VSDPKELSPLSHSTL
A2A884	555	S	HTFRGSYSFDDHVAD
A2A884	1032	S	CFLVRQASLNRPPEA
A2A884	2324	S	EPRTRQGSPELLGRG
A2A884	2030	S	YSPTRRWSLGQAESP
A2A884	2036	S	WSLGQAESPPQTVLP
A2A884	975	S	REMRRSASEQSPNVP
A2A884	915	S	VPLSRSPSQESSISL
A2A884	2209	S	ESPSASVSPVAKVSK
A2A884	2053	S	WALAGPCSPSADKSG
A2A891	515	S	VSTNIRHSPPAERSF
A2A891	1205	S	QWQREAMSPPEIPKG
A2A891	1268	S	KLLCTALSLEQPNIR
A2A891	1285	S	SPRSKQPSPETISPS
A2A8L1	560	S	PPPFDYGSGDEDGKS
A2A8L1	1556	S	PNTPVPASPAQLPPA
A2A8L5	1296	S	QSIGLKDSLLAHSSD
A2A8R0	137	S	VGEEKCGSLTCLPDE
A2A8R0	640	S	CLALAPDSPDNDLRA
A2A8R0	328	S	EERTAEDSLPSDLSL
A2A8R0	28	S	QNEDETVSPTLLDTK
A2A8T7	106	S	RNFVVQDSSPRGEAS
A2A8T7	181	S	ERNVPFCSLPTLAHG
A2A8T7	89	S	PEDQNSDSLWELDLS
A2A8U2	454	S	GRLSRALSLGTIPPL
A2A8U2	441	S	FRSPRRVSPSSLPGR
A2A8U2	466	S	PPLTRTDSGYLFSGS
A2A8Z1	324	S	SASVLTHSSSGNSLK
A2A8Z1	325	S	ASVLTHSSSGNSLKR
A2A8Z1	326	S	SVLTHSSSGNSLKRP
A2A8Z1	329	S	THSSSGNSLKRPDTT
A2A935	934	S	HHPFNFRSPPPTLSD
A2A974	393	S	SVSRELSSPVTFPDG
A2A995	573	S	VSNGFSVSLPDLGPR
A2A995	585	S	GPRSQDDSQDGIIYD
A2A9A2	204	S	LQAGRPDSPQPPPGK
A2A9C3	3230	S	TPGSLVGSPREASGM
A2A9C3	1641	S	PQHHRSTSESSASFP
A2A9F4	137	S	EHNGVPPSPDRAPPS
A2A9F4	201	S	EPPPTRHSLPSTFTN
A2A9F4	213	S	FTNSPRGSEEYYSFH
A2A9F4	179	S	YPYRHATSPVPDVDS
A2A9F4	158	S	LKTSMGSSFSYPDVK
A2A9F4	160	S	TSMGSSFSYPDVKLK
A2A9H6	3632	S	KRSSVKSSAESSEVA
A2A9H6	3635	S	SVKSSAESSEVAETP
A2A9H6	3636	S	VKSSAESSEVAETPR
A2A9K7	672	S	NSDSRAHSPQPLPFD
A2A9K7	505	S	AREEDCYSETEAEDP
A2A9K7	302	S	SLPLNPPSPRVPSEG
A2A9K7	522	S	EAGSRSASPGPAQAW
A2A9K7	533	S	AQAWSDTSPVASPLQ
A2A9K7	549	S	PRTSFNSSPDSSDRA
A2A9R3	325	S	AQAEAVGSPGTSAKD
A2A9T0	500	S	ELYGRPLSPRRAFEG
A2A9T0	352	S	APACPSPSPPARPPP
A2A9T0	365	S	PPCAPCQSPAAQRRS
A2A9T0	385	S	PSPQQRRSPASPSCP
A2A9T0	393	S	PASPSCPSPVPQRRS
A2A9T0	415	S	SPSPQRRSPVPPSCP
A2AAE1	4124	S	PGSSGLGSPLGRSRH
A2AAE1	2287	S	AGMPVKESPRKESLL
A2AAE1	3196	S	NRLQTKASPGSSSYL
A2AAE1	1436	S	SRGSIYHSVEGPLAV
A2AAE1	2368	S	RGSVVQESPVTKSGH
A2AAE1	4308	S	EGVSQHLSPESSRKA
A2AAE1	3562	S	DLKKLGASEGTINQE
A2AAE1	628	S	GIPAECQSGQKTVKP
A2AAE1	4613	S	TNNLEKNSQEQLLDA
A2AAE1	1290	S	ISGTSPVSPNTQDKS
A2AAE1	1355	S	SDENVLDSPKQRRSF
A2AAE1	1361	S	DSPKQRRSFGSFPYT
A2AAE1	1364	S	KQRRSFGSFPYTPSA
A2AAE1	1323	S	TRLGSTKSLTAAFYG
A2AAE1	2737	S	FGPAGVRSPTEPTCR
A2AAE1	1301	S	QDKSVGQSPLRSPLK
A2AAE1	1305	S	VGQSPLRSPLKRQAS
A2AAE1	1971	S	DINGNSVSDEQDEGV
A2AAE1	1681	S	TTFSENLSPKQDIRG
A2AAE1	3653	S	EIRVDAASPGPRVTF
A2AAE1	2755	S	ENEQDNNSLTKTQRK
A2AAE1	2601	S	LSRYTAGSASPTPTF
A2AAE1	2603	S	RYTAGSASPTPTFKT
A2AAJ9	236	S	RAEGIPPSPPGAGTR
A2AAJ9	5778	S	KAGGPGISPLASKHE
A2AAJ9	5706	S	SREPTLDSISELPEE
A2AAJ9	7150	S	GGELYMQSPALRARD
A2AAJ9	3321	S	VLVVRKASLKDSGEY
A2AAJ9	8108	S	QATTRKFSLESRGGY
A2AAJ9	4960	S	SVEWRKGSLQLFPCA
A2AAJ9	5037	S	ARLCCQLSEAEPGTP
A2AAJ9	6618	S	LDKRLKLSPEWGPTE
A2AAJ9	6512	S	LQVPGGDSDEETKTP
A2AAJ9	6522	S	ETKTPSASPRHGRSR
A2AAJ9	6904	S	RNMMKLSSIDLNDQV
A2AAJ9	5699	S	LARKRRMSREPTLDS
A2AAJ9	393	S	RLTVRNVSADDDAVY
A2AAJ9	5732	S	EETAPDLSEGYSTAD
A2AAJ9	6887	S	ICKPRRDSRTDTFSY
A2AAJ9	7910	S	EVPGRSHSLDNPPVT
A2AAJ9	7921	S	PPVTTGPSPEACKEQ
A2AAJ9	7721	S	LLQGPPDSPSLGVAR
A2AAJ9	3802	S	HFVRRLRSKEATEGD
A2AAJ9	7760	S	RAKSLPPSPVTHSPL
A2AAJ9	5753	S	EADLSHTSSDDESRA
A2AAJ9	5754	S	ADLSHTSSDDESRAG
A2AAJ9	7889	S	SLMTKTPSFETALRL
A2AAJ9	135	S	FRCRVGGSPQPAVSW
A2AAY5	551	S	MEPLRGSSPKPPGMI
A2AAY5	499	S	KEAPRKASSDLSAST
A2AAY5	528	S	SLPPRKESIIKSEEE
A2AAY5	768	S	PPPKKTSSSPLSCRP
A2AAY5	769	S	PPKKTSSSPLSCRPL
A2AAY5	290	S	LPPKLGPSSPAHSGA
A2AAY5	291	S	PPKLGPSSPAHSGAL
A2AB59	215	S	RCPPRAESPKQVDDP
A2AB59	181	S	AGHFKASSVAGSWVC
A2AB59	297	S	TSRASVGSGESLETE
A2AB59	458	S	APRSVRKSSQDSDTP
A2AB59	459	S	PRSVRKSSQDSDTPA
A2AB59	462	S	VRKSSQDSDTPAQAS
A2AB59	469	S	SDTPAQASPPEEKIK
A2AB59	249	S	AAAPPRLSPVWETHT
A2AB59	133	S	RTGGQRNSLAPGGPA
A2AB59	155	S	APVRPAQSLDDLARG
A2AB59	632	S	DVRQNAASPSLSPGG
A2AB59	636	S	NAASPSLSPGGLESD
A2AB62	355	S	RPSKLASSPPTLVQK
A2AB62	283	S	LCRAGGRSPYTQIPN
A2AB62	93	S	GPDDRSQSSADDSLL
A2AB62	94	S	PDDRSQSSADDSLLP
A2AB62	52	S	QPQIGQQSQSDLGAA
A2ABG4	382	S	IRRPKLPSSEIHPEE
A2ABG4	117	S	PRRRRTTSLGALYQP
A2ABU4	376	S	EKPGAPGSPLNVRCL
A2ABU4	259	S	GKDAGFDSEIFKRSM
A2ABU4	39	S	QKEERQHSLQMGSSV
A2ABU4	45	S	HSLQMGSSVQRRTYR
A2ABU4	686	S	SEAGVGESSAATQPV
A2ABU4	6	S	__MTLPHSPGSAGEP
A2ABU4	9	S	TLPHSPGSAGEPQAS
A2ABU4	350	S	FYTIRVSSPFGPQEQ
A2ABV5	1117	S	RAGNWPGSPQVSGPS
A2ABV5	1121	S	WPGSPQVSGPSPATR
A2ABV5	1133	S	ATRLPGMSPANPSLH
A2ABV5	1141	S	PANPSLHSPVPDVSH
A2ABV5	1149	S	PVPDVSHSPRAGTSS
A2ABV5	992	S	NEDDNPPSPIGGDMM
A2ABX0	511	S	GVCMGLTSPGRTAEE
A2ABX0	310	S	ASAVAPHSPLPRGLK
A2ABX0	452	S	TGQPLPLSPKIVYTP
A2ABX0	248	S	STRSTPPSPTYEHGL
A2ABX0	191	S	TSPVSRVSPAANLPE
A2AD83	457	S	DSHTSKASPARQLTY
A2AD83	340	S	HERQCRSSPDILSDV
A2ADB2	17	S	FTSAHKNSPRPQGTD
A2ADB2	35	S	RDLPSSHSPAIVPDH
A2ADM8	1474	S	RKTLRAHSAESCAEE
A2ADM8	239	S	GAPERALSPGALPAL
A2ADM8	1342	S	SQTSRPMSPGMSSKT
A2ADM8	425	S	TVLSKQGSIDLPMPY
A2ADM8	782	S	QTVLRRSSDGSVALQ
A2ADM8	493	S	VPVTRSNSLPFVEGS
A2ADM8	1507	S	VLLPGRPSPGKQSPG
A2ADY9	194	S	QERIRLFSADPFDLE
A2ADY9	120	S	PRTQAQHSSPGEMAS
A2ADY9	121	S	RTQAQHSSPGEMASS
A2ADY9	128	S	SPGEMASSPQGLDNP
A2AEV7	373	S	AAAGGAGSPPAPLAP
A2AEV7	277	S	DLKSRRNSVASPTSP
A2AEV7	355	S	FAARTRRSNSSEALL
A2AEV7	357	S	ARTRRSNSSEALLVD
A2AEV7	390	S	AGPPVCKSSEVLYER
A2AEY4	483	S	TRKIRPPSPIPVSSK
A2AEY4	276	S	KITIEVPSPPKLEES
A2AEY4	613	S	PTKTFLESPEVQKAE
A2AEY4	469	S	ALGCRPPSPLKALQT
A2AF33	2	S	______MSDKPDLSE
A2AF33	8	S	MSDKPDLSEVETFDK
A2AF47	1237	S	HGIKREDSRGSLIPE
A2AF47	1240	S	KREDSRGSLIPEGAT
A2AF47	12	S	RKFTKRLSKPGTAAE
A2AF47	23	S	TAAELRQSVSEAVRG
A2AF53	333	S	ARVVITQSPGKYVLP
A2AF73	345	S	SFTEPKMSQEHLERK
A2AF73	407	S	SPIARRRSSLAEDQA
A2AF73	408	S	PIARRRSSLAEDQAF
A2AF73	498	S	NLHSILTSPSTRRTS
A2AG50	401	S	TVLPREESLEKRMAD
A2AG50	248	S	STVAISYSPDRALGS
A2AG50	170	S	LELKKKCSWAGSPGP
A2AG50	357	S	AKPTYLGSPVKYYFP
A2AG50	685	S	VLDGKSNSLDDSTED
A2AG50	699	S	DVQSMDVSPVSKEEL
A2AG50	315	S	AASGGHGSPLRRCEP
A2AG58	592	S	ENIFHMASPTERNHQ
A2AG58	410	S	FSKQFDTSPKPEEKC
A2AG58	78	S	HRSYVNRSPSPNVKP
A2AG58	80	S	SYVNRSPSPNVKPVE
A2AG58	205	S	QEESYPQSPRRGSED
A2AGB2	191	S	ELNSRPLSSNLLDKL
A2AGB2	516	S	LIYSLSLSPRRINQA
A2AGB2	441	S	KNPTTMTSAPEDPVT
A2AGB2	456	S	FFKNRPVSQPVEHLA
A2AGB2	144	S	HSLPRRKSVGWCLEH
A2AGD7	36	S	LYPFRVSSTGDLADT
A2AGH6	636	S	APGPRPPSPFDDPTD
A2AGH6	699	S	MPCEGKGSPSPEKPD
A2AGH6	2176	S	RQLQQQLSNTQPQPS
A2AGL3	2760	S	LESKGGGSHPLLVPY
A2AGT5	1861	S	YEYKKKYSDTDIEPF
A2AGT5	816	S	FQKMQGQSPPAPTRG
A2AGX3	29	S	VVKTEVCSPLRDQEY
A2AHC3	1069	S	VHFVEPLSPTGVPGH
A2AHC3	788	S	KDDASGRSSPCLSTT
A2AHC3	415	S	GKGASTFSPSHPLLP
A2AHC3	469	S	DKKNRPVSQPTSFAL
A2AHC3	481	S	FALHHAASCDVDPSS
A2AHC3	374	S	TKRSFLGSPAAMSPA
A2AHC3	499	S	VSLARSISKDSLASN
A2AHC3	1133	S	PPSTHPRSPSDPGGE
A2AHC3	550	S	AIIRTDVSPPSPQMP
A2AHC3	553	S	RTDVSPPSPQMPRTS
A2AHC3	560	S	SPQMPRTSPQAPGLV
A2AHC3	1407	S	TPSHRVESLEALPIL
A2AHC3	716	S	EGRWYVGSQSPSSHD
A2AHC3	718	S	RWYVGSQSPSSHDSE
A2AHG0	290	S	TAGYSSGSSGGGSGY
A2AHG0	118	S	ERPGRYPSEDKVLAN
A2AHJ4	1576	S	KRKLLSASEEDESMG
A2AHJ4	693	S	PNMDIPSSPNIGLRR
A2AHL1	22	S	KGMNISKSEITTEAS
A2AHL1	36	S	SLKPSRRSLPCLAQS
A2AHL1	7	S	_MVHHSGSIQSFKQQ
A2AI08	297	S	PSLHPPPSPGTPSAT
A2AI08	196	S	SQPAPPISPVPVAQR
A2AI08	501	S	TFIDEVDSEEEAFQE
A2AI08	184	S	NRSLAPASPVRLSQP
A2AI08	457	S	VRWQRPASPPPFLPA
A2AIG8	483	S	RQVLEGQSQVVEDAS
A2AIG8	490	S	SQVVEDASPCHAQEP
A2AIP0	223	S	HKDPKPLSPLPRPTF
A2AIP0	88	S	RGHERLSSSIIPGYT
A2AIP0	66	S	TLLPPIQSPRSPVIS
A2AIR5	986	S	FHRALNTSFVEEKQP
A2AIV2	222	S	EDYFEPISPDRNSVP
A2AIV2	173	S	KEDQFNGSPPRPQPR
A2AIV2	1574	S	ELERSFLSEPSSPGR
A2AIV2	1577	S	RSFLSEPSSPGRSKT
A2AIV2	1578	S	SFLSEPSSPGRSKTT
A2AIV2	138	S	VISHDRDSPPPPPPP
A2AIV8	461	S	GVLADRESPEQPFMA
A2AIV8	2	S	______MSDYENDDE
A2AIW0	238	S	SDTDSRISPASPAGS
A2AIW0	241	S	DSRISPASPAGSPNA
A2AIW0	245	S	SPASPAGSPNADFAA
A2AJ15	102	S	LPAPQKESAEQEGFA
A2AJ88	341	S	GRAKRQMSYGPEEQL
A2AJ88	379	S	PLLKRSCSVPLPSNH
A2AJA9	109	S	GLATAPASPPVLQRR
A2AJA9	794	S	THAAPLGSYARELAA
A2AJA9	468	S	DPLGRGRSYENLLGR
A2AJA9	319	S	SEEPPRPSPRRGGSY
A2AJA9	499	S	VVVNLSTSPRRYAAL
A2AJA9	593	S	DLVIDSRSPAQAPEP
A2AJA9	398	S	TYPHPRSSPPWADWG
A2AJA9	448	S	DSRHYSRSWDNILAP
A2AJA9	854	S	KVALAAGSPTRPPPA
A2AJA9	509	S	RYAALSLSETSLTEK
A2AJA9	512	S	ALSLSETSLTEKGRA
A2AJB1	289	S	KVKKRKTSVADIQYQ
A2AJB1	308	S	TLVERVKSAVQCSHL
A2AJB7	170	S	IALKHGFSETDIHIL
A2AJI0	544	S	KEPAAPASPAPSPVP
A2AJI0	548	S	APASPAPSPVPSPTP
A2AJI0	552	S	PAPSPVPSPTPAQPQ
A2AJI0	468	S	PKSKARPSSPSTTWH
A2AJI0	469	S	KSKARPSSPSTTWHR
A2AJI0	254	S	KTSGSRCSVSAVNLP
A2AJI0	256	S	SGSRCSVSAVNLPKH
A2AJI0	805	S	AHQENGFSPKGTAGD
A2AJI0	519	S	EEAKESPSPSGPEDK
A2AJI0	401	S	RKPGAGGSPALARRR
A2AJI0	454	S	ASIRPRLSTGSELSP
A2AJI0	457	S	RPRLSTGSELSPKSK
A2AJI0	460	S	LSTGSELSPKSKARP
A2AJI0	496	S	ALPPKPPSPRGTTAS
A2AJI0	78	S	GNPTGQISPQPAPPQ
A2AJI0	115	S	AKPSRRSSQPSPTTV
A2AJI0	118	S	SRRSSQPSPTTVPAS
A2AJI0	127	S	TTVPASDSPPAKQDV
A2AJI0	368	S	PVCPRSASASPLTPC
A2AJI0	370	S	CPRSASASPLTPCSA
A2AJI0	282	S	SSATLWNSPSRNRSL
A2AJI0	234	S	EIRQQRWSWAGALHH
A2AJI0	243	S	AGALHHSSPGRKTSG
A2AJK6	1864	S	EIDEFANSPAEDKEE
A2AJK6	2945	S	DGETLEGSDAEENLD
A2AJK6	2548	S	PPIRNIPSPGQLDPD
A2AJT4	211	S	SFRDRQRSPIALPVK
A2AJT4	290	S	PQRSKFDSDEEDEDA
A2AJW4	54	S	IIQRRSRSLPTSPER
A2AJW4	58	S	RSRSLPTSPERRAKA
A2AJW4	25	S	KLVPRSLSCLSDMDR
A2AJW5	106	S	EDSASDLSDSERVAI
A2AJW5	242	S	ALSKPLPSPEGISKS
A2AJX4	1074	S	YQPIPANSLHDSNTF
A2AK44	61	S	ERSRRGYSYDDSMES
A2AKB9	50	S	QRGADAASPPPVAGS
A2AKB9	57	S	SPPPVAGSPRLPGGP
A2AKB9	67	S	LPGGPAVSPAERAGE
A2AKB9	34	S	AAASRPPSPAPRPAS
A2AKB9	402	S	EGVSPRNSLEVLTPE
A2AKB9	356	S	LRARRTTSSSDLTTT
A2AKK5	10	S	IKLIATPSNALVDEP
A2AKP6	703	S	VALSRPASPAVTSQP
A2AKX3	1376	S	SDVLEADSDEPDDHR
A2AKX3	2595	S	STSKRKYSDPDAGLS
A2AKX3	1318	S	PKKAKLISPQTLSIK
A2AKX3	640	S	IYCLENCSPVSSKEP
A2AKX3	2572	S	APLGSHRSPMQAEPP
A2AL36	2204	S	ENLRELESLKENFPF
A2ALK8	434	S	SEVSQNHSPHRESLS
A2ALK8	372	S	TKSLPSRSPPITPNW
A2ALK8	359	S	PVMRRSLSVERLETK
A2ALK8	469	S	SNAPGSCSPDGVDQR
A2ALS5	484	S	SLIVPGKSPTRKKSG
A2ALS5	515	S	EVQEKRESPPAGQKT
A2ALS5	525	S	AGQKTPDSGHVSQEP
A2ALS5	460	S	NTVSTSHSGSFTPNN
A2ALS5	606	S	GTPHKRDSFLYSTWL
A2ALS5	499	S	PFGSRRSSAIGIENI
A2ALS5	541	S	SENSSTQSSPEMPTT
A2ALS5	542	S	ENSSTQSSPEMPTTK
A2ALS5	441	S	VIRSRSQSMDAMGLS
A2ALS5	566	S	TEVLQGFSRSSSSAS
A2ALU4	236	S	LPKADASSTENILYK
A2ALU4	318	S	PDKKKAPSPPPLGLP
A2ALU4	1153	S	PPEPRPPSTPAPPVR
A2ALU4	1165	S	PVRDSCSSPPSLNYG
A2ALU4	1089	S	IKIVHSESQPEKESR
A2ALU4	330	S	GLPLRSDSFSVAARG
A2ALU4	676	S	TVTLAGDSEAEDCAG
A2ALU4	285	S	VPGNSSKSPRPEDNV
A2ALU4	1043	S	METSRSPSPQFAPQK
A2ALU4	959	S	YIHERSRSSPSTDHY
A2ALU4	960	S	IHERSRSSPSTDHYS
A2ALU4	798	S	EQKLKSYSEPEKINE
A2ALU4	1389	S	NNLDDNPSPGDRQSL
A2ALW5	290	S	IRKSMKMSQSQFDSL
A2AM29	484	S	NQILEVKSPIKQSKS
A2AMM0	325	S	EVTKGGYSPQEGGDP
A2AMM0	19	S	KIHQNRLSSVTEDED
A2AMM0	20	S	IHQNRLSSVTEDEDQ
A2AMM0	257	S	SGERFKKSISSAAPS
A2AMM0	353	S	VRVEDDESLLLELKQ
A2AMT1	419	S	AGGGHGVSPTQEGGP
A2AMT1	367	S	RQKALPKSLPKRKEI
A2AMT1	451	S	KVVKERVSGHKEPEP
A2AMT1	202	S	LVTGMRESGLLMQEK
A2AMT1	488	S	DPEFYSSSIPARGGV
A2AMT1	627	S	KKVEVVESIEKISTE
A2AMT1	663	S	NKKLGEKSLPDTRA_
A2AMT1	603	S	GGPVGPASKSSSLLA
A2AMT1	5	S	___MYRRSYVFQARQ
A2AMT1	607	S	GPASKSSSLLAKGPS
A2AN08	3857	S	ASQYRALSVLGCGHT
A2AN08	178	S	EDQKELASPVSPELR
A2AN08	181	S	KELASPVSPELRQKE
A2AN08	2715	S	RRHVTLPSSPRSNTP
A2AN08	2716	S	RHVTLPSSPRSNTPM
A2AN08	2740	S	DADEKMQSSGIPDGG
A2AN08	2719	S	TLPSSPRSNTPMGDK
A2AN08	362	S	AQQVRTGSTSSKEDD
A2AN08	2882	S	DGSTLRTSPADHGGS
A2AN08	2909	S	VAGEHSVSGRSSAYG
A2AN08	1753	S	SEPRVSESLVRHAST
B9EJQ9	45	S	KEALNGESPAAAGTA
A2ANU3	137	S	DGKFIDLSGDDIKIH
A2ANU3	61	S	VASAAPGSLEGGRSE
A2ANU3	120	S	TTFIEDRSPTKDSLE
A2ANU3	125	S	DRSPTKDSLEYPDGK
A2ANY3	128	S	NHHRVEKSMSELRPQ
A2ANY3	130	S	HRVEKSMSELRPQHN
A2ANY3	138	S	ELRPQHNSAYGLGTD
A2ANY3	192	S	SQLSRTNSNFIAQEH
A2ANY3	180	S	PEAFSRTSFSPSSQL
A2ANY3	188	S	FSPSSQLSRTNSNFI
A2ANY3	215	S	PYLKWNASPGPSNPA
A2ANY3	264	S	KYSVYEESEITYKIG
A2ANY6	4808	S	ELVAKDDSLDAGNLN
A2ANY6	2906	S	EKAHDASSPSQPDLS
A2ANY6	5012	S	EEEEGEQSDAEEQVP
A2ANY6	4036	S	TEQCQDASPLSVEGE
A2ANY6	4827	S	HQDEKEDSEPEDVEQ
A2ANY6	4747	S	QEEDDEKSDSEDGDL
A2AP18	708	S	MKLSRALSDLVKYTK
A2AP18	987	S	LRGTKPGSLDSHAAG
A2AP18	619	S	DFSVSTLSPSGKLGR
A2AP18	676	S	SKIKKVASVEEGDET
A2AP18	686	S	EGDETLDSPGSQSRG
A2AP18	660	S	NSRLFMSSFSKRKKK
A2APB8	486	S	IPATVPKSPVFALKN
A2APB8	737	S	LPLTVPVSPKFSTRF
A2APT9	313	S	AALADAPSPGPGPEP
A2APT9	361	S	PGFSRKVSLLQIAEN
A2APV2	1015	S	MEQQDAKSPSHKSKR
A2APV2	171	S	KSKPWSRSIEDLHRG
A2APV2	1075	S	VHSRVRISSSTPVVE
A2APX8	586	S	GRAKDVGSENDFADD
A2APX8	718	S	QRAMSIASILTNTVE
A2APX8	467	S	QAAATTASEHSREPS
A2APX8	607	S	DNESRRDSLFVPRRH
A2APX8	550	S	LTYEKRYSSPHQSLL
A2APX8	551	S	TYEKRYSSPHQSLLS
A2APX8	555	S	RYSSPHQSLLSIRGS
A2AQ07	435	S	VRAGLEDSEEDVEEA
A2AQ14	237	S	HILGLTASPKIL___
A2AQ19	702	S	KDGAPRRSLNLEDYK
A2AQ19	657	S	DLNSKTASDLSEDLF
A2AQ25	1899	S	PTTSSSSSPPSPASP
A2AQ25	1902	S	SSSSSPPSPASPTSL
A2AQ25	1905	S	SSPPSPASPTSLNQG
A2AQ25	1796	S	GGDCKPTSPSLPASK
A2AQ25	169	S	RGSRTRASLPVVRSA
A2AQ25	1113	S	PASAWAPSPPPVPAP
A2AQ25	352	S	TIPRDRLSSLPVSRS
A2AQ25	353	S	IPRDRLSSLPVSRSI
A2AQ25	357	S	RLSSLPVSRSISPSP
A2AQ25	1035	S	KLELSEDSPNSEQEL
A2AQ25	313	S	PPHVIPNSPPSTPVP
A2AQ25	326	S	VPHSLPPSPSRIPYG
A2AQ25	1049	S	LDKIGGKSPPPPPPP
A2AQ25	1808	S	ASKIPALSPSSGKSS
A2AQ25	1550	S	KAEQRKLSSADSPDS
A2AQ25	229	S	LTMKMLESPSVAIYI
A2AQ25	1843	S	SIASTPLSPQAGRSA
A2AQ25	1647	S	ARRQEQLSPEGTLPA
A2AQ25	1466	S	RSAYKRLSTIFEECD
A2AQ25	1016	S	NLEMPPASSPVSKGD
A2AQ25	1017	S	LEMPPASSPVSKGDA
A2AQ25	359	S	SSLPVSRSISPSPSA
A2AQ25	361	S	LPVSRSISPSPSAIL
A2AQ25	363	S	VSRSISPSPSAILER
A2AQ25	809	S	SLLKRVRSMTDVLTM
A2AQ25	632	S	VEFSLPPSQPLPAGT
A2AQ25	1271	S	NVPKVSFSSSGLNSL
A2AQ25	1087	S	RSMSKVSSEDPGPTP
A2AQ92	955	S	KNLCRRASYISQEKI
A2AQ92	1008	S	RFGKKVTSFQPLLFT
A2AQH4	607	S	QLEREMASPPECSEM
A2AQH4	1448	S	QKTRSSKSPTPVKPT
A2AQP0	1330	S	RRQLEEESKAKGALA
A2AR02	173	S	FAEVRILSCGELIPK
A2AR02	395	S	EIKENQRSPVRVKEK
A2AR50	179	S	EKLDYLMSKEDNYKR
A2AR50	298	S	SSPRLVSSKEDLAGP
A2AR50	342	S	PRHRKSHSLGNNLMC
A2ARI4	351	S	MLRTLDLSYNDIRDL
A2ARP1	982	S	IRNRKAGSMEVLSET
A2ARP1	959	S	PDRALQTSPQPVEGT
A2ARP1	939	S	EMKTDPGSIENLCPG
A2ARP1	1140	S	QASDSPFSPPRTLHS
A2ARP1	1234	S	ELVEPAQSPQELPVE
A2ARP1	1068	S	VPAVKRFSVSFAKHP
A2ARP1	1147	S	SPPRTLHSPPLQLRH
A2ARS0	293	S	ALMARPNSPQSSGSG
A2ARS0	299	S	NSPQSSGSGRWRSQE
A2ARS0	193	S	ARGSNSDSPPGHPAP
A2ARS0	203	S	GHPAPAPSPERRRPS
A2ARS0	268	S	PELGRSMSLALGTMT
A2ART8	284	S	GQCWVFASVMCTVMR
A2ARV4	4658	S	ANLVKEDSDV_____
A2ARV4	4624	S	VAVAPPPSPSLPAKA
A2ARV4	4632	S	PSLPAKASKRSSTPG
A2ARV4	4464	S	PSLPKLPSLSSLAKP
A2ARV4	4466	S	LPKLPSLSSLAKPSE
A2ARV4	4577	S	VPEPKPASPGADETQ
A2ARV4	4636	S	AKASKRSSTPGYTAT
A2ARV4	4563	S	ENQNYGRSIDPSEIV
A2ARV4	4458	S	KTGSLLPSLPKLPSL
A2ARZ3	21	S	VAANKAASSTVAEDS
A2ARZ3	5816	S	ALVILKDSAQLVPAK
A2ARZ3	2439	S	LPQFTNDSLEENQVT
A2ARZ3	1538	S	NIISNIISKIMKDNK
A2ARZ3	6466	S	PASKDTTSLTKPELN
A2ARZ3	6873	S	KEEEILASEPTHYFI
A2ARZ3	1618	S	TVDWECESNSSPADS
A2ARZ3	5932	S	NSMTKELSDAEIKVF
A2ARZ3	5957	S	AKEPAPTSPPEVKET
A2ARZ3	423	S	TDDSARESIISTQLS
A2ARZ3	426	S	SARESIISTQLSPTR
A2ARZ3	430	S	SIISTQLSPTRNAKL
A2ARZ3	5514	S	PATRETTSPPTSPPA
A2ARZ3	5518	S	ETTSPPTSPPATMKS
A2ARZ3	5970	S	ETVTKEPSPSTNIKN
A2ARZ3	5305	S	DLAHKFCSFLTLTDD
A2ARZ3	6115	S	KFLEDVTSGLLAKVF
A2ARZ3	5644	S	QVQESSTSPPTTMKS
A2ARZ3	5572	S	QVQQFATSPPTSMKS
A2ARZ3	5626	S	QVQQSAMSPPPSMKD
A2ARZ3	6671	S	SIRGIGPSSTDVSEM
A2ARZ3	2278	S	SKGNVFVSPQFEIGK
A2ARZ3	360	S	QKAYRGTSGQVSATV
A2ARZ3	364	S	RGTSGQVSATVNQSQ
A2ARZ3	1088	S	GQEPSIFSQDQKHQI
A2ARZ3	637	S	YQFPKIGSSKSDSHL
A2ARZ3	638	S	QFPKIGSSKSDSHLL
A2ARZ3	640	S	PKIGSSKSDSHLLTS
A2ARZ3	2502	S	HVAPFNESPHTVSKS
A2ARZ3	5554	S	QVQQSVMSPPTTMKG
A2ARZ3	868	S	QTEQKKASFASDPAN
A2ARZ3	3676	S	IGPRKLESSPPLTDQ
A2ARZ3	3677	S	GPRKLESSPPLTDQL
A2ARZ3	598	S	PTPLKPPSAHVERTV
A2ARZ3	6707	S	LEAVGRNSFQNVRRP
A2ARZ3	1593	S	AKLEHFASGSVVNVG
A2ARZ3	1595	S	LEHFASGSVVNVGNL
A2ARZ3	1069	S	LKLELSLSSEDIVKT
A2ARZ3	3699	S	YLARRLNSLVGSLRS
A2ARZ3	4697	S	AEERLSLSPVEGNIL
A2ARZ3	438	S	PTRNAKLSQISLDHQ
A2ARZ3	441	S	NAKLSQISLDHQKEE
A2ARZ3	4770	S	LRLHSKLSQNVLVNK
A2ARZ3	5182	S	DEIIQEISEHEIRFA
A2ARZ3	4241	S	QMSSSVDSIQKNIIS
A2ARZ3	2216	S	SKNKNLGSPDVYQVP
A2ARZ3	960	S	RPRVRNLSDPEEKYR
A2ARZ3	1417	S	AKPCLQHSLADEKDF
A2ARZ3	1404	S	SNKQDKNSFCQLLAK
A2ARZ3	619	S	RQGQSVPSQVNYQKT
A2ARZ3	6527	S	YSNVVKQSGTENELS
A2ARZ3	4298	S	YMVKQVLSDVVESHK
A2ARZ3	3308	S	ESLKQVLSFIETGKR
A2ARZ3	3952	S	KHAGKSISLSFSDGK
A2ARZ3	3954	S	AGKSISLSFSDGKES
A2ARZ3	3956	S	KSISLSFSDGKESRG
A2ARZ3	3754	S	NNQPSNRSLANNVGL
A2ARZ3	3935	S	LNNTNANSFKKHTQF
A2ARZ3	5528	S	ATMKSQGSQVQQLAT
A2ARZ3	5536	S	QVQQLATSPPTSMKS
A2ARZ3	5582	S	TSMKSQGSQVQQSAM
A2ARZ3	5590	S	QVQQSAMSPPTTMKS
A2ARZ3	5873	S	MTDHPKPSESKSKIV
A2ARZ3	5875	S	DHPKPSESKSKIVPA
A2ARZ3	1021	S	FNDEKSSSQEQVPNY
A2ARZ3	3744	S	GKLAKTFSSSNNQPS
A2ARZ3	6656	S	CLKRTGCSIAELRRN
A2ARZ3	1747	S	NEETRTLSTDQMGLE
A2ARZ3	1383	S	TDKTLSTSICESGNF
A2ARZ3	5698	S	VAKTVENSPEKEVFI
A2ARZ3	6549	S	AFPKKVASLIVDGVS
A2ARZ3	6568	S	CRVITESSYTAAHGD
A2ARZ3	3812	S	QHVKVLPSVQGGGFD
A2ARZ3	6092	S	QNVVQTVSKECQTAS
A2ARZ3	381	S	SKDVTKVSASSVTYP
A2ASI5	554	S	SGDKKLCSPHQSLLS
A2ASI5	610	S	DSESRRDSLFVPHRP
A2ASS6	26845	S	WTTCTPPSGLQGKQF
A2ASS6	27877	S	VFLPSPPSKPKIVDS
A2ASS6	879	S	VRAEPTPSPQFPFAD
A2ASS6	30852	S	LVTIRAGSDLVLDAA
A2ASS6	27991	S	TLIVKAGSSFTMTVP
A2ASS6	6037	S	QIIEKAKSVDVTEKD
A2ASS6	8367	S	KATNDVGSDTCVGSV
A2ASS6	7426	S	KATNEVGSDTCACTV
A2ASS6	23604	S	PAGLKATSYTITSLI
A2ASS6	10579	S	AVKEEKVSIEVPKRE
A2ASS6	34488	S	TSHPKAVSPTETKPT
A2ASS6	34451	S	VIEKAVTSPPRVKSP
A2ASS6	34457	S	TSPPRVKSPEPRVKS
A2ASS6	23788	S	ESTRKAYSTVATNCH
A2ASS6	21895	S	PPKDDGGSEITNYVL
A2ASS6	18036	S	PPKDDGGSKITNYVI
A2ASS6	26497	S	EIDAPNASLDPKYRD
A2ASS6	21152	S	FSVNRKDSGDYTITA
A2ASS6	4613	S	ASNEAGSSSSSAAVA
A2ASS6	24155	S	VQWHEPVSDGGSKVI
A2ASS6	24081	S	TTAWQIVSATVARTT
A2ASS6	19146	S	DVATAQWSPLSTTSK
A2ASS6	30424	S	EPREAFSSVIIKEPQ
A2ASS6	3286	S	YKEEQLLSTGFKCKF
A2ASS6	10281	S	IITQREESPPPAVPE
A2ASS6	33963	S	TKEETSTSYAELRER
A2ASS6	5289	S	YFTKEFKSIEVLKEY
A2ASS6	33086	S	VLVKKEISILNIARH
A2ASS6	19128	S	EPLDDGGSVVTNYVV
A2ASS6	34313	S	QMTETRESLSTYEHY
A2ASS6	34322	S	STYEHYASAEMKSAT
A2ASS6	28407	S	ETSTAVWSEVSATVA
A2ASS6	908	S	VKKEVGVSISGSTVR
A2ASS6	508	S	TQEQTHISHEQIRKE
A2ASS6	33927	S	SPPRFELSSLRYSSP
A2ASS6	33928	S	PPRFELSSLRYSSPP
A2ASS6	13367	S	GIRLKFISPLEDQTV
A2ASS6	23506	S	TDLRFKVSGLTEGHE
A2ASS6	34370	S	EGESARFSCDTDGEP
A2ASS6	7226	S	LKVGKGDSGQYTCQA
A2ASS6	13228	S	KGELLRPSPTCEIKA
A2ASS6	29299	S	GKGEQAWSHAGISKT
A2ASS6	22797	S	IEAQRKGSDQWTHIS
A2ASS6	8689	S	FTSIVKGSPPFTVSW
A2ASS6	8700	S	TVSWFKGSTELVPGA
A2ASS6	10377	S	EEEEWTYSEEEERVS
A2ASS6	3219	S	FISETRHSDAGEYTF
A2ASS6	35125	S	PKIEALPSDISIDEG
A2ASS6	35128	S	EALPSDISIDEGKVL
A2ASS6	2080	S	ERIELSPSMEAPKIF
A2ASS6	14320	S	AQLEDAGSYNCRLPS
A2ASS6	33128	S	IFERINTSAFELNER
A2ASS6	11866	S	AIPPKPESPPLEVPE
A2ASS6	2092	S	KIFERIQSQTVGQGS
A2ASS6	2099	S	SQTVGQGSDAHFRVR
A2ASS6	18310	S	EMKDRIVSPDLQLDA
A2ASS6	34756	S	VTSQKKASAQEEISQ
A2ASS6	20732	S	DDEVVTSSHLAIHKA
A2ASS6	9459	S	TPALKKGSGEEEEID
A2ASS6	11645	S	RKKPELPSDEEVPEA
A2ASS6	6881	S	ATFVKKLSDHSVEPG
A2ASS6	9144	S	PSFTKKLSETVEETE
A2ASS6	11740	S	EAPEEVFSEDEETLA
A2ASS6	17949	S	APPKKPDSKEPVVYD
A2ASS6	12871	S	GVAKKTPSPIEAERK
A2ASS6	11717	S	VIPEKKVSLVPPKKP
A2ASS6	3444	S	LRLEAPESILHERIG
A2ASS6	33920	S	SASPPSRSPPRFELS
A2ASS6	12972	S	HIIDVQLSDAGEYTC
A2ASS6	28731	S	ANRLNSGSYELKLRN
A2ASS6	12884	S	RKKLRPGSGGEKPPD
A2ASS6	34009	S	QRLSEYKSELDYMSK
A2ASS6	16548	S	ERLSINNSKQGESQL
A2ASS6	26642	S	RLSWTQVSNEVQALN
A2ASS6	13904	S	KLVRPLYSVEVMETE
A2ASS6	1420	S	SRSPIRMSPAMSPAR
A2ASS6	1424	S	IRMSPAMSPARMSPA
A2ASS6	25399	S	AISKPSDSTGPITAK
A2ASS6	28742	S	KLRNAMGSASATIRV
A2ASS6	7858	S	NEYPLSQSPNCGITT
A2ASS6	18104	S	ETARNLFSVPGAPDK
A2ASS6	8913	S	LVFTQVDSSDSGEYI
A2ASS6	29435	S	DNAVCRNSFPITIIT
A2ASS6	29447	S	IITLGPPSKPKGPIR
A2ASS6	31025	S	EPIVARNSFTIPSQP
A2ASS6	22150	S	AGAISAPSESTGTII
A2ASS6	34097	S	EDDAERRSPTPERTR
A2ASS6	2369	S	IAILQGLSDQKVCEG
A2ASS6	23925	S	ISDPRQLSVPVIAKD
A2ASS6	281	S	AQLARQQSPSPIRHS
A2ASS6	283	S	LARQQSPSPIRHSPS
A2ASS6	288	S	SPSPIRHSPSPVRHV
A2ASS6	290	S	SPIRHSPSPVRHVRA
A2ASS6	9201	S	LLQVKRASMADAGLY
A2ASS6	756	S	EQPRRPASEPHVVPQ
A2ASS6	34063	S	RLLRRRRSLSPTYIE
A2ASS6	34065	S	LRRRRSLSPTYIELM
A2ASS6	33861	S	PARRRTPSPDYDLYY
A2ASS6	17978	S	VIPQSRRSDTGLYSI
A2ASS6	33875	S	YYRRRRRSLGDMSDE
A2ASS6	34292	S	VSSFKRTSELEAASS
A2ASS6	34299	S	SELEAASSVREVKSQ
A2ASS6	34476	S	KSPKRVKSPEPVTSH
A2ASS6	34330	S	AEMKSATSEEKSLEE
A2ASS6	34334	S	SATSEEKSLEEKATV
A2ASS6	22920	S	NINECVRSDSGPYPL
A2ASS6	32870	S	YQVIVTRSFTSLVFS
A2ASS6	233	S	EAHFDARSIATVEMV
A2ASS6	34358	S	RILTKPRSITVHEGE
A2ASS6	34366	S	ITVHEGESARFSCDT
A2ASS6	25613	S	VLPGPPKSLEVTNIA
A2ASS6	9012	S	FKTDRSLSGQYSCTA
A2ASS6	21726	S	QRVMKSLSLQYSTKD
A2ASS6	1413	S	SVSPRSLSRSPIRMS
A2ASS6	1415	S	SPRSLSRSPIRMSPA
A2ASS6	34107	S	PERTRPRSPSPVSSE
A2ASS6	34109	S	RTRPRSPSPVSSERS
A2ASS6	264	S	PPKPKSRSPTPPSIA
A2ASS6	269	S	SRSPTPPSIAAKAQL
A2ASS6	262	S	RIPPKPKSRSPTPPS
A2ASS6	32140	S	SSVSLSWSRPKDDGG
A2ASS6	31438	S	EVVDVTKSTVTLAWE
A2ASS6	3784	S	LQLSYERSVDDSEVG
A2ASS6	322	S	SPIRSVKSPLLIRKT
A2ASS6	814	S	DKRPRTASPHFTVSK
A2ASS6	209	S	KKTKTIVSTAQISET
A2ASS6	214	S	IVSTAQISETRQTRI
A2ASS6	16747	S	VNKTLLSSLKTKVDG
A2ASS6	32122	S	LNPPEPPSNPPEVLD
A2ASS6	1196	S	MLYQTQMSTFIQEPK
A2ASS6	31839	S	DTTRTSVSLAWSVPE
A2ASS6	31843	S	TSVSLAWSVPEDEGG
A2ASS6	29508	S	ARTTFKVSNLVKDSE
A2ASS6	6715	S	ECKVAGSSPISIAWF
A2ASS6	27925	S	DWKVAIQSFRGTEYT
A2ASS6	26062	S	KVCNAVVSGLSSGQE
A2ASS6	26065	S	NAVVSGLSSGQEYQF
A2ASS6	9108	S	VKVDKGDSGQYTCYA
A2ASS6	19580	S	GLSNPSPSSDPIKAC
A2ASS6	1214	S	IAPGFAYSEYEKEYE
A2ASS6	18624	S	LTVRVGESFALTGRY
A2ASS6	25797	S	VGLGEAASVPGTVKP
A2ASS6	14969	S	GEPVETDSPVEARSK
A2ASS6	32016	S	IKVKVIGSPNTPEGP
A2ASS6	34464	S	SPEPRVKSPETVKSP
A2ASS6	34470	S	KSPETVKSPKRVKSP
A2ASS6	24436	S	PEGPVAISGVTAEKC
A2ASS6	8564	S	CKVSIQVSDRIIPPS
A2ASS6	6209	S	VAGDNACSGILTVKE
A2ASS6	18178	S	VTGLIEGSDYQFRVY
A2ASS6	29625	S	FRVYAENSAGLSSPS
A2ASS6	31332	S	DTPGPCPSVSVKEVS
A2ASS6	28389	S	PPKYDGGSHVTNYIV
A2ASS6	24061	S	PKYDGGSSINNYIVE
A2ASS6	24516	S	GEPLESESLIAKNPF
A2ASS6	23038	S	GPGITSASVVANYPF
A2ASS6	21560	S	YILTLENSCGKKEYT
A2ASS6	33933	S	LSSLRYSSPPAHVKV
A2AT37	8	S	MPAERKKSASMEEKE
A2ATK9	358	S	SKRDQATSMSHINLL
A2ATK9	403	S	GVHLEMMSPKGEGDL
A2ATK9	471	S	FPLKARKSMEKEDYE
A2ATK9	420	S	PMLKLSYSTSQEFSS
A2ATK9	422	S	LKLSYSTSQEFSSRE
A2ATK9	525	S	HMYHVPLSPEKEQLL
A2ATK9	371	S	LLFSRRASDYPGPLS
A2ATK9	840	S	EETTKRTSDVPLEPL
A2ATK9	849	S	VPLEPLASPNQRRSA
A2ATK9	824	S	LEGSGRRSGGQLPSL
A2ATK9	443	S	EEDKSQTSFDNLTPS
A2ATK9	544	S	TECMMSRSVDHLERP
A2ATU0	852	S	DALQQEMSKYKHVRD
A2ATY4	182	S	FTNPVEISPPYCPQV
A2ATY4	481	S	EGRGRMESPERTDMY
A2AU34	3	S	_____MASPPGLELK
A2AU34	82	S	RDDLSLHSEEGPGLE
A2AU34	198	S	GSRKTYGSINLRMRQ
A2AU34	62	S	ARLGNAPSPPGGVPS
A2AU72	649	S	KANAIFGSPTEEKSE
A2AU72	634	S	RSISSSSSLRRGSKE
A2AU72	281	S	GSLKKVLSFAESSTI
A2AUC9	3	S	_____MDSQRELAEE
A2AUM9	1575	S	LKALMCGSPTETDSI
A2AUM9	1561	S	SRHTTLRSPSEMPRL
A2AUM9	1283	S	RTPPRSLSAGAAESA
A2AUY4	1382	S	LFLQKPGSFSKLSKL
A2AUY4	1437	S	PSATTAQSPVGKTDA
A2AUY4	507	S	TPALPSASPILHSSG
A2AUY4	1600	S	VASSKSDSPVPPAER
A2AVJ5	28	S	RPRPRFMSSPVLSEL
A2AVR2	8	S	MALSRGTSLILHEDP
A2AVR2	125	S	SQPARIPSSTQANVL
A2AVR2	202	S	LLLPSNTSLDRLHSG
A2AVR2	356	S	ENLGKWDSLQGVTAL
A2AVR2	1252	S	SMHRWSPSCENLPTS
A2AVZ9	259	S	LPPKEENSGPEQQQQ
A2AWA9	987	S	ISSAKGVSDEDTDEE
A2AWA9	595	S	RILITKESPQDSAIT
A2AWA9	56	S	LKIVGNGSEQQLQKE
A2AWA9	355	S	PGKDVRNSDMHLLDL
A2AWA9	42	S	TPSTNNGSDDEKTGL
A2AWL7	2837	S	QEESESISPLLLHLE
A2AWL7	1450	S	LPFYAGLSPSGKLVA
A2AWL7	2480	S	GSDEFCVSPRIGTQL
A2AWL7	2860	S	KQLGDTASEPDVLKI
A2AWL7	921	S	SILPYPVSPKQKNSH
A2AWP0	203	S	PSAPAHGSPELLRSR
A2AWR3	860	S	YKEIGHSSPPSVSPK
A2AWR3	865	S	HSSPPSVSPKT____
A2AWR3	739	S	EAAADRESPVSEEIK
A2AWR3	835	S	FYRFLQKSPEQSPPA
A2AWR3	839	S	LQKSPEQSPPARTLR
A2AWT3	281	S	WDGSSDLSPSDSGSS
A2BFE8	164	S	DSVSTRLSNCDPPPT
A2BGH0	111	S	RYGEILDSDGSLRDL
A2BH40	1942	S	SKFPFGISPAQSHRN
A2BH40	697	S	LPGIRGPSPSPVGSP
A2BH40	699	S	GIRGPSPSPVGSPAS
A2BH40	703	S	PSPSPVGSPASVAQS
A2BH40	1866	S	SKIELLPSRPYVPCP
A2BH40	765	S	PQMPQYTSPQPGSAL
A2BH40	770	S	YTSPQPGSALSPRQP
A2BH40	773	S	PQPGSALSPRQPSGG
A2BH40	1205	S	PTFQKRNSMTPNPGY
A2BH40	716	S	QSRSGPLSPAAVPGN
A2BH40	731	S	QMPPRPPSGQSDSIM
A2BH40	359	S	SGGAQQRSHHAPMSP
A2BH40	365	S	RSHHAPMSPGSSGGG
A2BH40	1183	S	PLPGMSRSNSVGIQD
A2BH40	1185	S	PGMSRSNSVGIQDAF
A2BH40	383	S	LARTPQSSSPMDQMG
A2BH40	384	S	ARTPQSSSPMDQMGK
A2BH40	1601	S	RPMENRTSPSKSPFL
A2BH40	1605	S	NRTSPSKSPFLHSGM
A2BH40	1756	S	GRFTKVYSPAHTEEE
B1B0X6	368	S	RNGPRDASPPGSEPE
A2CG24	42	S	AGMSRFASEQSISHG
A2CG24	204	S	QMVRHGGSVTFQGIG
A2CG24	66	S	RFLCRTGSVINEDPH
A2CG49	469	S	DVLQRPLSPGNSESL
A2CG49	2208	S	DFLNALQSPIEYQRR
A2CG49	1590	S	DGVEDGDSQGDGSSQ
A2CG49	1868	S	EGGSYRGSLKDPTGC
A2CG49	1379	S	QRHGLANSISSYLIK
A2CG49	1745	S	TLRKWLTSPVRRLSS
A2CG49	2916	S	WLQPHNGSYSKIPLD
A2CG49	1722	S	AHLQSQPSLNSIHSS
A2CG49	1728	S	PSLNSIHSSPGPKRS
A2CG49	1729	S	SLNSIHSSPGPKRST
A2CG49	1771	S	KVRDGRKSFDLGSPK
A2CG49	1789	S	ETTPQGDSADEKSKK
A2CG63	756	S	ISKEEQSSPSLLEEN
A2CG63	1155	S	KGKGTNSSDSEELSA
A2CG63	668	S	KLRRLSKSPFQSNPS
A2CG63	675	S	SPFQSNPSPEMVSKL
A2CG63	473	S	PSLGSKKSLLECIPA
A2CG63	482	S	LECIPAQSDEEKEAH
A2CG63	830	S	RGKRRYCSADECLQT
A2CG63	839	S	DECLQTGSPGKKEDR
A2RRY8	46	S	TGPRVTESLGLPRVL
A2RSJ4	1092	S	SKERCPPSPAPLSVS
A2RSJ4	1020	S	RDGSTRLSLDDDGNH
A2RSJ4	1006	S	KDVASTDSDSVLNYR
A2RSJ4	1008	S	VASTDSDSVLNYRDG
A2RSJ4	774	S	KLLKEYYSTESEPLT
A2RSJ4	796	S	SDTFLRFSSSSSDAD
A2RSJ4	1325	S	KINLKDDSPRGSTVS
A2RSJ4	1400	S	VTQATQTSPEVPLPS
A2RSJ4	414	S	MKDRNLGSPPKSPTH
A2RSJ4	418	S	NLGSPPKSPTHASPQ
A2RSJ4	423	S	PKSPTHASPQHTQTE
A2RSJ4	21	S	SRFTKNLSPDKINLS
A2RSJ4	1111	S	KRSASQVSLDTLSLD
A2RSJ4	988	S	GLSHKSGSGEMTSEG
A2RSJ4	932	S	NHMSDNRSMSVDLSH
A2RSJ4	934	S	MSDNRSMSVDLSHAP
A2RSQ0	822	S	KQEHLTDSPVALGPE
A2RSQ0	833	S	LGPERRKSDSGVMLP
A2RSQ0	835	S	PERRKSDSGVMLPTL
A2RSQ0	690	S	RKERLRQSSEHIGLD
A2RSQ0	1076	S	PTTTRRLSITSLTGK
A2RSQ0	178	S	LKLQRYNSYDINRDT
A2RSX4	222	S	LLPTSKPSGEKRPSP
A2RSY1	523	S	PAARLPTSPSGSEDL
A2RSY1	536	S	DLSSVSSSPTSSPKT
A2RSY1	770	S	KTSGLPGSPSPGPAP
A2RSY1	772	S	SGLPGSPSPGPAPQA
A2RT18	255	S	REGCLVESDFRDSER
A2RT18	343	S	SLSDKPLSQEKLKKK
A2RT18	356	S	KKHSYSFSPDSPTFT
A2RT18	359	S	SYSFSPDSPTFTDEK
A2RT18	148	S	KAAHKSESLQDWLDA
A2RT18	439	S	SRRSITYSPEQGSQK
A2RT18	110	S	SASRTINSDSESPVM
A2RT67	542	S	KMASRKASPLHITHR
A2RT67	554	S	THRRMVVSMPNLQDI
A2RT91	1381	S	PKIQPRDSLTLLPPV
A2RTL5	163	S	RSLSRTPSPPPFRGR
A2RTS7	400	S	RPKGGPSSPEVLPTA
A2TJV2	451	S	EKVERKDSEGPFPAE
A2TJV2	601	S	SGAKDDVSPEEQGKA
A2TJV2	335	S	EEGASRDSLEGVGQG
A2TJV2	139	S	REGPRPLSQSAMEAA
A2TJV2	524	S	QEKDGEGSLDRESKT
A2TJV2	269	S	IGARQGTSSPELPTW
A2TJV2	270	S	GARQGTSSPELPTWV
A2TJV2	158	S	TDVDKRTSLPDAPVG
A2TJV2	167	S	PDAPVGMSPESPSDP
A2TJV2	170	S	PVGMSPESPSDPREE
A2TJV2	565	S	EKTGGEGSLDEEAEG
A3KFM7	21	S	KLRALNHSPMSDASV
A3KFM7	1666	S	ENLMRMESRDDHLCL
A3KFM7	1357	S	GLQKQTASPSDGSDG
A3KGB4	1034	S	EVGRKLHSPASSAST
A3KGF7	472	S	NQFSGPASPSKKPGG
A3KGF9	138	S	NWARAPLSPGVTTTL
A3KGF9	423	S	TASLAPDSPQHSDLA
A3KGF9	427	S	APDSPQHSDLAPLDL
A3KGF9	399	S	QETVPATSPIPASPE
A3KGK3	1361	S	GETDSKVSVPRKKAI
A3KGK3	1328	S	EFQGQPSSDDEMDEA
A3KGS3	893	S	ARHWLQLSPTDASNL
A3KGS3	373	S	TLSDRRLSNSSLCSI
A3KGS3	375	S	SDRRLSNSSLCSIEE
A3KGS3	818	S	ITMLVRRSSSPAELE
A3KGS3	819	S	TMLVRRSSSPAELEL
A3KGS3	820	S	MLVRRSSSPAELELK
A3KGS3	696	S	TAVGRSFSLSWRSHP
A3KGS3	765	S	QQVPRSSSTSDITER
A3KGS3	486	S	SSWGRTYSFTSAMSR
A3KGV1	820	S	YTSSYLTSSPIRSRS
A3KGV1	821	S	TSSYLTSSPIRSRSP
A3KGV1	283	S	EQHCKEDSERLMEQQ
A3KGV1	261	S	ELLLQKLSTFEETNR
A3KGV1	95	S	CLEITPPSSEKLVSV
A3KGV1	129	S	RYDKKIDSLMNAVGC
A3KGV1	139	S	NAVGCLKSEVKMQKG
A3KGV1	632	S	IDLTAIISDLRSRIE
A3KGV1	106	S	LVSVMRLSDLSTEDD
A3KGV1	109	S	VMRLSDLSTEDDDSG
A3KGV1	115	S	LSTEDDDSGHCKMNR
A3KGV1	22	S	CGKNGVTSLTQKKVL
A3KGV1	37	S	RTPCGAPSVTVTKSH
A4FUP9	304	S	QLAKRLVSDPALEKE
A4Q9F0	410	S	QNPVRRLSPGSSDWE
A5H0M4	342	S	PPNCAGNSPAAIDKA
A6BLY7	413	S	ESGTSGNSPKDVSKT
A6BLY7	291	S	ATLQQQISNDLGAAT
A6H5X4	17	S	GPVSRGDSPIIEKME
A6H5X4	143	S	KLFCPEHSPEQEEAT
A6H5X4	169	S	RGKNKRLSSGPPAQP
A6H5X4	326	S	HQVRSQESPEVQAGS
A6H5Y1	803	S	RSPKENLSPGFSHLL
A6H5Y1	283	S	LDDRISFSPDSVLEP
A6H5Z3	261	S	DAEVESTSPKSEQDS
A6H619	1379	S	VVPMTKDSPVLSARG
A6H619	1201	S	KGPVREVSPAPATQG
A6H619	914	S	LELLSKGSAEGTSDL
A6H619	919	S	KGSAEGTSDLEQEGL
A6H619	13	S	LDELVAHSPGPDGPP
A6H619	1171	S	RRRWRSRSPSLEHRP
A6H619	1043	S	SRDRTSRSVSPVAEE
A6H619	1045	S	DRTSRSVSPVAEEHT
A6H619	867	S	TRTISINSPKAPAFQ
A6H619	964	S	SCTPFFGSEERTVTC
A6H619	982	S	EEPGVLPSPDAPQIT
A6H630	4	S	____MAESPAFLSAK
A6H630	41	S	DTLHRHKSEFFEKHG
A6H639	26	S	LTIQRQVSALGSSST
A6H639	42	S	PTSLKTSSTPTPGQL
A6H690	151	S	NRLEPLVSQENLRGL
A6H690	242	S	EFIGMLPSPNQTARL
A6H694	218	S	DVKRAALSPVPSTSS
A6H6A9	49	S	KPQLKIASNGDEQLE
A6H6A9	119	S	ISTPRPSSPSRFPEE
A6H6J9	207	S	AFSSPSESPDSTVDR
A6H6J9	177	S	SLTIRSNSSGGTGGG
A6H6J9	178	S	LTIRSNSSGGTGGGD
A6H6J9	151	S	SLNGCSPSPVHTMEQ
A6H8H2	1310	S	TGRFKPQSPYRAYKD
A6H8H2	971	S	QPTPEPQSPTEPPAW
A6H8H2	740	S	PGSSITNSPALMAKR
A6H8H2	1058	S	GMLLKKSSLDLNSSE
A6H8H2	720	S	LDLKLFDSPQKLKLC
A6H8H2	1221	S	DSEDKLFSPVISRNL
A6H8H2	1620	S	VQSVKMSSVPNSLSK
A6H8H2	1659	S	FHGVSTVSLPSSLQE
A6H8H2	1248	S	PLGSKSCSMELHGEG
A6H8H2	1261	S	EGNQEPGSPAVFAHP
A6H8H2	702	S	PDDGNNLSPQYSYTY
A6H8H2	1637	S	VSLTRSHSVGGPLQN
A6H8H2	1340	S	SLGSVVNSLSGLKLD
A6H8H2	1342	S	GSVVNSLSGLKLDNI
A6H8H2	1274	S	HPLERSSSLPSDRGP
A6H8H2	1321	S	AYKDRSTSLSALVRS
A6H8H2	1096	S	PHVTRTHSFENVNCH
A6H8H2	1213	S	TECVEKTSDSEDKLF
A6H8H2	1215	S	CVEKTSDSEDKLFSP
A6H8H2	987	S	SSIVKVPSGLFDTNN
A6H8H5	481	S	ESANTKDSVDDNHLS
A6H8H5	488	S	SVDDNHLSPSRWKWA
A6H8H5	448	S	ERAKRNGSIVSMNLK
A6H8H5	799	S	FSSRERRSFTEIDTG
A6H8H5	461	S	LKDAFARSMELIDVA
A6PWY4	4	S	____MSGSKAESEEK
Q9D515	63	S	IENRNLLSGEQQDGN
A6X8Z5	563	S	GRAECSQSPPLDPGT
A6X8Z5	1239	S	TKDDSPSSLGSPEEE
A6X8Z5	1242	S	DSPSSLGSPEEEQPK
A6X8Z5	850	S	NKGPGLPSPTKEVDI
A6X8Z5	1092	S	SKGKHRPSSLNLDSA
A6X8Z5	1093	S	KGKHRPSSLNLDSAT
A6X8Z5	652	S	QELKIIESEEEFSSL
A6X8Z5	658	S	ESEEEFSSLPPAAQK
A6X8Z5	935	S	RRLCHRPSLRQSHSL
A6X8Z5	1116	S	ENGAPFSSPGIELSE
A6X8Z5	384	S	MHASSTGSSCDLSKE
A6X8Z5	1163	S	TLTGRRNSAPVSVSA
A6X8Z5	343	S	ATIRPAKSMDSLCSV
A6X8Z5	346	S	RPAKSMDSLCSVPVE
A6X8Z5	272	S	RKERRENSLPEIVPP
A6X8Z5	1331	S	SRPGRPQSLILFPIM
A6X8Z5	464	S	SLFQMEPSPRHQRKA
A6X8Z5	586	S	VSLGSQVSKEAEKRP
A6X8Z5	961	S	LEAPFSSSCANLETE
A6X8Z9	36	S	GQALHRGSEHAGVGS
A6X8Z9	235	S	QPCTFEDSEAELPSK
A6X8Z9	104	S	RLSERRTSQPPNQQL
A6X8Z9	211	S	KTLAHIESRTLTDTN
A6X8Z9	285	S	TTKVYYSSSPEKIQT
A6X8Z9	286	S	TKVYYSSSPEKIQTT
A6X919	23	S	PPRSARSSPPPLSGA
A6ZI46	155	S	PFPQVIKSKGGVVGI
A6ZI46	391	S	IKRALANSLACQGKY
A6ZI46	72	S	TEQKKELSDIAHRIV
A6ZI46	300	S	HACTQKFSNEEIAMA
A6ZI46	91	S	GILAADESIGSMGNR
A6ZI46	187	S	TQGLDGLSERCAQYK
A6ZI46	101	S	SMGNRLQSIGTENTE
A6ZI46	409	S	GKTGATASESLFISN
A6ZI47	36	S	GILAADESTGSIAKR
A6ZI47	39	S	AADESTGSIAKRLQS
A6ZI47	46	S	SIAKRLQSIGTENTE
A6ZI47	354	S	NESGAAASESLFISN
A7UAK5	490	S	NPLMRRNSVTPLASP
A7UAK5	496	S	NSVTPLASPEPTKKP
A7VMS2	349	S	CWEPRPHSPLQDGAD
A8DUK4	13	S	DAEKAAVSGLWGKVN
A8DUK4	88	S	SLKGTFASLSELHCD
A8DUK4	90	S	KGTFASLSELHCDKL
A8DUK4	81	S	DGLNHLDSLKGTFAS
A8DUK4	45	S	WTQRYFDSFGDLSSA
A8DUK4	50	S	FDSFGDLSSASAIMG
A8DUK4	51	S	DSFGDLSSASAIMGN
A8DUK4	53	S	FGDLSSASAIMGNAK
A8Y5H7	578	S	PQPPKKDSLGAHSIT
A8Y5H7	583	S	KDSLGAHSITSPGGN
A9JSM3	124	S	RKLSRRWSAPATASP
A9JSM3	130	S	WSAPATASPRTTAGL
A9Q751	22	S	KEPFDTMSPLLLKSL
A9Z1V5	782	S	STFERETSLDLEPMA
A9Z1V5	966	S	QTLALQDSPTSTFNK
A9Z1V5	1110	S	DCTSLSSSPPSCDGI
B0QZF7	92	S	NRCMHAVSQCDCESR
B0QZF7	259	S	ERGKERPSSEDVVES
B0QZF7	260	S	RGKERPSSEDVVESL
B0QZF7	307	S	PVPNPNLS_______
B0QZF7	219	S	KTPVKSESSPADLSQ
B0QZF7	220	S	TPVKSESSPADLSQS
B0QZF7	241	S	TPESSPESPGGLESE
B1AQ75	41	S	MGSCRAPSLVGTVGS
B1AQ75	48	S	SLVGTVGSVSSFRTG
B1AQ75	11	S	QICTPTFSAGSAKGL
B1AQ75	14	S	TPTFSAGSAKGLCGT
B1AQ75	24	S	GLCGTSGSFSRISSI
B1AQ75	29	S	SGSFSRISSIHSMGS
B1AQ75	36	S	SSIHSMGSCRAPSLV
Q9D7P3	163	S	RPACSSGSCC_____
B1AQJ2	716	S	SAFCDLTSPMKATHP
B1AQJ2	554	S	SPTTSQGSPGTGESR
B1AR10	441	S	SSRARAPSPGDYKSP
B1AR10	273	S	KHKKRPESPPSVLAP
B1AR10	400	S	PTPPAPPSPTAPEPP
B1AR10	237	S	GRRSRSASPSTQPEK
B1AR17	765	S	QGDGPPSSPTNDPTV
B1AR17	125	S	RKRKKLDSEEEFGSE
B1AR17	649	S	PPPLDYGSGEDDGKS
B1AR17	1651	S	KMEAEVDSPSPAPSL
B1AR17	1653	S	EAEVDSPSPAPSLGE
B1AR17	1657	S	DSPSPAPSLGERLEH
B1AR17	142	S	EYREKSESGGSEYGT
B1AR51	13	S	EQAALAESGDEEPGD
B1AR69	1919	S	ERADIAESQVNKLRA
B1AR69	1370	S	RALSKANSEVAQWRT
B1AR69	814	S	KMVERRESIFCIQYN
B1AR69	1303	S	EEKESLVSQLTKSKQ
B1AR69	742	S	PEGQFIDSKNASEKL
B1AR69	1339	S	ALAHALQSSRHDCDL
B1AR69	1706	S	TERTRRLSEQELLDS
B1AR69	1255	S	NMERMCRSVEDQFNE
B1AR69	1574	S	LELSQVKSELDRKVT
B1ARD6	180	S	PRTMSQKSLESNPAF
B1ART2	2920	S	AALSHSGSPGVVPEG
B1ART2	1139	S	PKEKDDVSPQPLMTD
B1ART2	1599	S	NGLFSHSSFSSTSQK
B1ART2	1514	S	SELTFSLSPDELGTS
B1ART2	2080	S	KESVPSASPAGTPKH
B1ART2	1708	S	LAQKEYLSQSCPSVS
B1ART2	1710	S	QKEYLSQSCPSVSSV
B1ART2	1574	S	PTSPCPNSPLPQLSS
B1ART2	1700	S	RGAPKPSSLAQKEYL
B1ART2	2435	S	PARHRNASSESAVVP
B1ART2	1028	S	MASHKNLSFDIPTGS
B1ART2	1039	S	PTGSLRDSRAQSPVS
B1ART2	2455	S	GVVTKRSSLPVSNER
B1ART2	1725	S	EYPDMPRSLPSHMEE
B1ART2	1728	S	DMPRSLPSHMEEAPN
B1ART2	2862	S	LVYLRTRSTASLTNL
B1ART2	2865	S	LRTRSTASLTNLEHQ
B1ART2	1766	S	YPQTPPPSPSVDEPN
B1ART2	1465	S	SGLASVNSQEEAHFT
B1ART2	1368	S	IYGFGLPSPRSDTVK
B1ASA5	399	S	TVVEHLVSHHSPQRT
B1ASA5	402	S	EHLVSHHSPQRTESP
B1ASA5	158	S	QSRLIASSPTLISGI
B1ASA5	408	S	HSPQRTESPGIPVRI
B1AUH1	863	S	RPCGRKGSPYHTGQL
B1AUH1	833	S	FMDAPGYSPRGDQRS
B1AUH1	853	S	ASSLLGGSPRRPCGR
B1AUY3	949	S	RGPGAPISPSTSHPQ
B1AUY3	881	S	RPCLVPTSPEGHVEM
B1AV60	412	S	RVQQEIDSDESPVAR
B1AV60	415	S	QEIDSDESPVARERN
B1AVP0	237	S	TGSKASASPSTSSTS
B1AVP0	16	S	DKASIANSDGPPAGS
B1AVP0	23	S	SDGPPAGSQTPPFKR
B1AVP0	558	S	RRLSRKLSLRPTVAE
B1AVP0	280	S	QPVASRLSPSTTTSD
B1AVP0	290	S	TTTSDTPSLKGELSD
B1AVP0	520	S	TKLVRRLSQRPTTEE
B1AVP0	277	S	ISKQPVASRLSPSTT
B1AVY7	838	S	RQLVKLASLEKDLVQ
B1AVY7	582	S	SMTDLSKSCENLSAV
B1AVY7	566	S	KLREKRKSGLLSSFS
B1AVY7	571	S	RKSGLLSSFSLSMTD
B1AVY7	573	S	SGLLSSFSLSMTDLS
B1AVY7	575	S	LLSSFSLSMTDLSKS
B1AVZ0	20	S	CHNRQVNSTSSPSPE
B1AVZ0	22	S	NRQVNSTSSPSPEHL
B1AVZ0	23	S	RQVNSTSSPSPEHLL
B1AVZ0	25	S	VNSTSSPSPEHLLAE
B1AW18	377	S	GWGYECSSPSSKMFR
B1AW18	315	S	NKYRKYESPVHLGTE
B1AWC9	732	S	DIATEDKSPIDT___
B1AWC9	318	S	VKKLMHSSSLNNTSI
B1AWC9	319	S	KKLMHSSSLNNTSIS
B1AWC9	540	S	VETKKVTSSGVLLLD
B1AWC9	541	S	ETKKVTSSGVLLLDN
B1AWC9	659	S	YQSMIPQSPSPPLDE
B1AWC9	661	S	SMIPQSPSPPLDERS
B1AWC9	290	S	QNDVEIPSPTQKDRE
B1AWC9	309	S	QQLMTQISGVKKLMH
B1AWC9	133	S	VHSQRRESFLYRSDS
B1AWC9	140	S	SFLYRSDSDYDLSPK
B1AWC9	145	S	SDSDYDLSPKAMSRN
B1AWG4	350	S	KDLEASGSQLEVPAR
B1AWG4	3264	S	QDLQDKESSGEEEIF
B1AWG4	3265	S	DLQDKESSGEEEIFN
B1AWG4	3284	S	REFKRRSSVKSSAEE
B1AWG4	3287	S	KRRSSVKSSAEESVV
B1AWG4	3288	S	RRSSVKSSAEESVVE
B1AWG4	3292	S	VKSSAEESVVEAPR_
B1AWL2	1083	S	FEVGAPMSPKMSNMG
B1AWL2	681	S	SDFPLDLSPVKKRTR
B1AWL2	1346	S	WAGPDPSSPTLTMSA
B1AWL2	351	S	YPQMKPKSPHNSGLV
B1AWN4	982	S	RIPPKMPSVNSGAMA
B1AWN6	710	S	QRAMSMASILTNTME
B1AWN6	722	S	TMEELEESRQKCPPC
B1AWN6	579	S	NSRASLFSFKGRVKD
B1AWN6	475	S	SAESRDFSGAGGIGV
B1AWN6	484	S	AGGIGVFSESSSVAS
B1AWN6	486	S	GIGVFSESSSVASKL
B1AWN6	494	S	SSVASKLSSKSEKEL
B1AWN6	497	S	ASKLSSKSEKELKNR
B1AWN6	589	S	GRVKDIGSENDFADD
B1AWN6	1052	S	DLNNKKDSCISNHTT
B1AWN6	540	S	RKKGFRFSLEGSRLT
B1AWN6	553	S	LTYEKRFSSPHQSLL
B1AWN6	554	S	TYEKRFSSPHQSLLS
B1AWN6	558	S	RFSSPHQSLLSIRGS
B1AWN6	561	S	SPHQSLLSIRGSLFS
B1AWN6	468	S	QAAAAAASAESRDFS
B1AWN6	471	S	AAAASAESRDFSGAG
B1AWN6	1972	S	DVTPSTTSPPSYDSV
B1AWN6	610	S	DNDSRRDSLFVPHRH
B1AWN6	623	S	RHGERRPSNVSQASR
B1AWN6	688	S	IRKRRSSSYHVSMDL
B1AWN6	692	S	RSSSYHVSMDLLEDP
B1AX39	517	S	SKPKKRKSTEDGSHD
B1AXD8	55	S	AASAAAASPQKYLRM
B1AXD8	123	S	FLISGPASPGTSSAT
B1AXD8	21	S	DPLLSPASPKRRRCA
B1AXH1	690	S	ATTPSQLSIEVEARE
B1AXH1	301	S	RDQGHSSSPTGSLAR
B1AXH1	338	S	GQEARFPSLTSPGLR
B1AXH1	341	S	ARFPSLTSPGLRHSS
B1AXH1	1055	S	SPGKGVTSPLHTDTE
B1AXH1	1067	S	DTEKEAISPGRSVEP
B1AXH1	800	S	TKVSRHHSDTNFGVK
B1AXH1	1208	S	RRIIAQFSKDYEPTD
B1AXH1	1028	S	AEPRLPFSPIITLEE
B1AXH1	1145	S	PVKNTADSPTGEAAA
B1AXH1	195	S	MPAKRQLSEDETTTQ
B1AXH1	123	S	PVNVFLSSGRPPSVE
B1AXH1	128	S	LSSGRPPSVEELLRE
B1AXH1	882	S	PLARRPPSLVHRPPS
B1AXH1	889	S	SLVHRPPSLPGEYPL
B1AXH1	499	S	RFRERSLSVPTDSGV
B1AXH1	575	S	SPPMRSVSLVKDEPA
B1AXP3	194	S	TVSCKPPSKSKIYNI
B1AXP3	319	S	HYKYLKGSPAITCRP
B1AXP3	64	S	EWCYRKPSAPMEGLT
B1AXP3	457	S	QTGSRQNSSISICDT
B1AXP3	458	S	TGSRQNSSISICDTE
B1AXP3	460	S	SRQNSSISICDTEKP
B1AXP3	166	S	PHKYRPESSKFENRT
B1AXV0	61	S	EAVPRHDSSYGTFAS
B1AY10	126	S	QGLSEQTSDTSSLES
B1AY10	147	S	GTNPREHSPSESEKE
B1AY10	149	S	NPREHSPSESEKEVV
B1AY10	49	S	RIGRRNYSSSPPCHL
B1AY10	51	S	GRRNYSSSPPCHLPR
B1AY10	81	S	ASGSKPKSPQGFFQS
B1AY13	2601	S	HLQQGSESPMMIGEL
B1AY13	1138	S	TSSQSSKSPSLSSKQ
B1AY13	1369	S	GIRSRLSSSGSNCSS
B1AY13	911	S	TVATSVQSPYRSTKL
B1AY13	2074	S	APSSPEISPQSSPRP
B1AY13	2078	S	PEISPQSSPRPHRPN
B1AY13	1282	S	RQTSRQMSLCGTPEK
B1AY13	2558	S	KTFQRTISAQDTLAY
B1AY13	2044	S	QRVSDQNSPVLPKKS
B1AYB6	238	S	IYGDGSISPRTDPLG
B1AYB6	264	S	FHGAPNSSPIHLNRT
B1AYB6	246	S	PRTDPLGSPDVFTRN
B1AYL1	790	S	PSVKENISGHTLSEL
B1AYL1	1649	S	RQNDKNVSDTPAIDD
B1AYL1	784	S	TDQICDPSVKENISG
B1AYL1	1511	S	QKKSRTLSEDDFRRF
B1AYM9	306	S	PDKLPESSPPKRQLP
B1AZA5	12	S	GGPAEAPSPRGSPRP
B1AZA5	16	S	EAPSPRGSPRPESRA
B1AZA5	327	S	SSRSSPSSPSPTLGR
B1AZA5	329	S	RSSPSSPSPTLGRQR
B1AZI6	1417	S	RKIDSHPSPSHSSTV
B1AZI6	1516	S	VSKHKSESPCESQYP
B1AZI6	1393	S	PVSGSLKSPVPRSDI
B1AZM2	384	S	RNGPRDASPPGSEPE
B1AZM2	19	S	RYLEAANSEKEYNEE
B1AZP2	534	S	SVSLQSLSPPPSTGS
B1AZP2	377	S	KAMGDEDSDESGGGS
B1AZP2	380	S	GDEDSDESGGGSPKP
B1AZP2	405	S	YLRATQQSLGEQSNP
B1AZP2	292	S	TNYVKRGSWSTLTLS
B1AZP2	13	S	DSRPRHLSDSLDPPH
B1AZP2	15	S	RPRHLSDSLDPPHEP
B1AZP2	665	S	AIPKRKLSSIGIQVD
B1AZP2	666	S	IPKRKLSSIGIQVDC
B1AZP2	421	S	RSLDRLDSVDMLLPS
B1AZP2	35	S	DRNPYLLSPTEAFAR
B1AZP2	973	S	AASVRQNSATESADS
B1AZP2	980	S	SATESADSIEIYVPE
B1AZP2	415	S	EQSNPRRSLDRLDSV
B1AZP2	611	S	GLSNSSDSLDSSTRP
B1AZP2	732	S	SCKSSERSLPDCTSH
B1AZP2	742	S	DCTSHPNSISIDAGP
B1AZP2	744	S	TSHPNSISIDAGPRQ
B1AZP2	570	S	PVPPRTTSKPFISVT
B1AZR0	67	S	NGLKKSNSPVHHDIL
Q5M8P2	22	S	LLLLDYDSDEEEEQA
Q5M8P2	102	S	EQQVRNASELDLMEV
B1B0V2	20	S	ALRDTDESEGEAPGP
B1B0V2	438	S	QVDREPESEAEQEEQ
B1B0V2	306	S	RSSASAVSPEARPKA
B1B0V2	332	S	RSSASVVSPEARPKA
B1B0V2	479	S	SSLAAEDSPPRRPVR
B2KF05	712	S	RGTHLPESPRLEDFY
B2KF05	17	S	QNAEGRRSPSPYSLK
B2KF05	19	S	AEGRRSPSPYSLKCS
B2KF05	402	S	RKGDSPRSLSEVGDE
B2KF50	929	S	EKVLRDGSGENLAAS
B2KF50	936	S	SGENLAASQERLPSD
B2KF50	942	S	ASQERLPSDGELPDP
B2KF50	1392	S	LGCQEKESPTLQQEL
B2KF50	746	S	GRLKQSASFGSPVHS
B2KF50	749	S	KQSASFGSPVHSEAL
B2KF50	914	S	EPKSDASSDQGAVSP
B2KF50	778	S	DLKSLSGSTEGPAAA
B2KF50	442	S	GKTPLDKSPTQGRQA
B2KF50	1095	S	FSMKRTVSQQSFDGV
B2KF50	1098	S	KRTVSQQSFDGVSLD
B2KGE5	83	S	SAPESQDSPEPVATD
B2RPU2	10	S	TSKSNSVSPSPSLEQ
B2RPU2	14	S	NSVSPSPSLEQADAD
B2RPU8	41	S	PPAAAAPSAVGSPAA
B2RPU8	45	S	AAPSAVGSPAAAPRQ
B2RPY5	446	S	CPPKRRSSVTFEDEV
B2RQC2	1154	S	SVQDSSHSLPERFHE
B2RQC2	858	S	AEVVERLSPAPSVLT
B2RQC2	493	S	NTSVNRASPATASTS
B2RQC2	1125	S	KERPHFNSPREAPSL
B2RQC2	1013	S	LGHGDRASPERRSLS
B2RQC2	1227	S	ESRHQQESDFSGAYS
B2RQC2	1230	S	HQQESDFSGAYSDAD
B2RQC2	1234	S	SDFSGAYSDADLHRH
B2RQC2	1255	S	KKRHSRKSEDFIKDV
B2RQC2	74	S	VPEKSKPSPPKDQVL
B2RQC2	1189	S	LEKKVHKSLEKDTLE
B2RQC2	613	S	SEESDEESKGLAKEN
B2RQC6	1859	S	PPRIHRASDPGLPAE
B2RQC6	10	S	ALVLEDGSVLQGRPF
B2RQC6	1900	S	PPVPRQASPQNLGSS
B2RQC6	1406	S	GAGGRRLSSFVTKGY
B2RQC6	1038	S	QCRVLGTSPEAIDSA
B2RQE8	778	S	QLFENAGSPKPVSSG
B2RQE8	553	S	IPLPQPQSRSGSRRT
B2RQE8	649	S	SQGLWTTSPESSSRE
B2RQE8	720	S	GNKSYSGSIQSLTSI
B2RQE8	723	S	SYSGSIQSLTSIGSK
B2RQG2	125	S	VEDNSVRSPRKSPRL
B2RQG2	249	S	QGEVNVPSPELDCPL
B2RQG2	839	S	LAPLRKLSQPHLPRR
B2RQG2	1582	S	LLQDQENSLQDNRTS
B2RQG2	1112	S	APPIDDLSPKTVKVV
B2RQG2	394	S	GYGEDTESNDARLQS
B2RQG2	1529	S	SVGSSSISPGPLASL
B2RQG2	377	S	IVDKPENSPQRNELE
B2RQG2	1882	S	RRPERRHSDPWGRQD
B2RQG2	660	S	RRSSRSFSLDEPPLF
B2RQG2	1163	S	ESPKSTFSPTPRPEM
B2RQG2	282	S	CKAKTNSSPLFKFPV
B2RQG2	1592	S	DNRTSSDSPCWPGTG
B2RR83	1105	S	DGIPNDSSDSEMEDR
B2RR83	8	S	MSRPSSVSPRPPAPS
B2RR83	1236	S	GERVLMKSPSPALHP
B2RR83	1238	S	RVLMKSPSPALHPPQ
B2RR83	1294	S	SSGKGSKSPSPRPNM
B2RR83	1296	S	GKGSKSPSPRPNMPI
B2RR83	1278	S	TDSSSYPSPCASPSP
B2RR83	1282	S	SYPSPCASPSPPSSG
B2RR83	1284	S	PSPCASPSPPSSGKG
B2RRD7	858	S	DKDGQTDSAAEESSS
B2RRD7	84	S	SPSEVSQSPGREVMS
B2RRE7	900	S	DLSKECDSVSAVDEF
B2RRE7	902	S	SKECDSVSAVDEFPD
B2RRE7	1016	S	LQRPKEESSEDENEV
B2RRE7	1017	S	QRPKEESSEDENEVS
B2RRE7	442	S	ESYYFGLSPEERREK
B2RRE7	349	S	KKMKKPNSGQNFHSD
B2RRE7	1000	S	KTAADVVSPGANSVD
B2RRF6	515	S	AAPPACSSPVLARKV
B2RRF6	754	S	NDIPSAGSPMMPRIT
B2RS76	242	S	RSTTAGSSCFGVDPN
B2RT41	658	S	SSNSDPPSPPVLNNS
B2RT41	29	S	ELEDGEISDDDNSRS
[truncated: 40,998 more rows]
