# Supplementary material for: PTMoreR-enabled cross-species PTM mapping and comparative phosphoproteomics across mammals
Source: Cell Rep Methods. 2024 Sep 9;4(9):100859. doi: 10.1016/j.crmeth.2024.100859 (PMC11440062; doi:10.1016/j.crmeth.2024.100859)
Supplement: Table S3. The information and organism identifiers for the 129 mammalian species downloaded from UniProt (http://www.uniprot.org/), related to Figure 3 [file mmc3.xlsx]

## Sheet: Description
Table S3. The information and organism identifies for the 129 mammalian species downloaded from UniProt (http://www.uniprot.org/).

## Sheet: Sheet 1
Proteome.Id	Organism.Id	tip.label	types
UP000189704	1868482	Carlito syrichta	Primates
UP000694414	1328070	Prolemur simus	Primates
UP000233160	379532	Propithecus coquereli	Primates
UP000001073	61853	Nomascus leucogenys	Primates
UP000233020	37293	Aotus nancymaae	Primates
UP000005225	30611	Otolemur garnettii	Primates
UP000694394	30608	Microcebus murinus	Primates
UP000005640	9606	Homo sapiens	Primates
UP000001595	9601	Pongo abelii	Primates
UP000002277	9598	Pan troglodytes	Primates
UP000240080	9597	Pan paniscus	Primates
UP000001519	9595	Gorilla gorilla gorilla	Primates
UP000694416	591936	Piliocolobus tephrosceles	Primates
UP000233080	336983	Colobus angolensis palliatus	Primates
UP000233200	61622	Rhinopithecus roxellana	Primates
UP000233180	61621	Rhinopithecus bieti	Primates
UP000029965	60711	Chlorocebus sabaeus	Primates
UP000233140	9568	Mandrillus leucophaeus	Primates
UP000694411	9565	Theropithecus gelada	Primates
UP000028761	9555	Papio anubis	Primates
UP000233120	9545	Macaca nemestrina	Primates
UP000006718	9544	Macaca mulatta	Primates
UP000233100	9541	Macaca fascicularis	Primates
UP000233060	9531	Cercocebus atys	Primates
UP000233040	2715852	Cebus imitator	Primates
UP000233220	39432	Saimiri boliviensis boliviensis	Primates
UP000504640	9515	Sapajus apella	Primates
UP000008225	9483	Callithrix jacchus	Primates
UP000265300	118797	Lipotes vexillifer	Artiodactyla
UP000694544	68415	Moschus moschiferus	Artiodactyla
UP000694540	51154	Catagonus wagneri	Artiodactyla
UP000694554	42100	Phocoena sinus	Artiodactyla
UP000515208	43346	Bison bison bison	Artiodactyla
UP000002356	9940	Ovis aries	Artiodactyla
UP000291000	9925	Capra hircus	Artiodactyla
UP000011080	72004	Bos mutus	Artiodactyla
UP000314981	30522	Bos indicus x Bos taurus	Artiodactyla
UP000694520	30521	Bos mutus grunniens	Artiodactyla
UP000515132	9915	Bos indicus	Artiodactyla
UP000009136	9913	Bos taurus	Artiodactyla
UP000242450	46360	Cervus elaphus hippelaphus	Artiodactyla
UP000326062	9886	Muntiacus reevesi	Artiodactyla
UP000504613	9880	Odocoileus virginianus texanus	Artiodactyla
UP000504605	30538	Vicugna pacos	Artiodactyla
UP000030684	419612	Camelus ferus	Artiodactyla
UP000299084	9838	Camelus dromedarius	Artiodactyla
UP000008227	9823	Sus scrofa	Artiodactyla
UP000261681	310752	Balaenoptera acutorostrata scammoni	Artiodactyla
UP000694857	9771	Balaenoptera musculus	Artiodactyla
UP000437017	9770	Balaenoptera physalus	Artiodactyla
UP000243164	9764	Eschrichtius robustus	Artiodactyla
UP000248484	9755	Physeter macrocephalus	Artiodactyla
UP000308365	40151	Monodon monoceros	Artiodactyla
UP000248483	9749	Delphinapterus leucas	Artiodactyla
UP000295264	103600	Sousa chinensis	Artiodactyla
UP000245320	9739	Tursiops truncatus	Artiodactyla
UP000694381	1026970	Nannospalax galili	Rodentia
UP000694852	51338	Castor canadensis	Rodentia
UP000694385	51337	Jaculus jaculus	Rodentia
UP000694398	34839	Chinchilla lanigera	Rodentia
UP000028990	885580	Fukomys damarensis	Rodentia
UP000006813	10181	Heterocephalus glaber	Rodentia
UP000515203	10160	Octodon degus	Rodentia
UP000005447	10141	Cavia porcellus	Rodentia
UP000002494	10116	Rattus norvegicus	Rodentia
UP000694415	10103	Mus spicilegus	Rodentia
UP000000589	10090	Mus musculus	Rodentia
UP000504601	230844	Peromyscus maniculatus bairdii	Rodentia
UP000710432	79684	Microtus ochrogaster	Rodentia
UP000092124	56216	Neotoma lepida	Rodentia
UP000189706	10036	Mesocricetus auratus	Rodentia
UP000001075	10029	Cricetulus griseus	Rodentia
UP000081671	10020	Dipodomys ordii	Rodentia
UP000694422	99837	Spermophilus dauricus	Rodentia
UP000694564	55149	Sciurus vulgaris	Rodentia
UP000005215	43179	Ictidomys tridecemlineatus	Rodentia
UP000694417	9999	Urocitellus parryii	Rodentia
UP000335636	9995	Marmota monax	Rodentia
UP000694407	9994	Marmota marmota marmota	Rodentia
UP000472268	37032	Suricata suricatta	Carnivora
UP000286641	34884	Callorhinus ursinus	Carnivora
UP000245341	9713	Leptonychotes weddellii	Carnivora
UP000245340	9708	Odobenus rosmarus divergens	Carnivora
UP000386466	191816	Lynx pardinus	Carnivora
UP000472241	61383	Lynx canadensis	Carnivora
UP000504626	32536	Acinonyx jubatus	Carnivora
UP000515131	9696	Puma concolor	Carnivora
UP000675900	74533	Panthera tigris altaica	Carnivora
UP000694399	9689	Panthera leo	Carnivora
UP000011712	9685	Felis catus	Carnivora
UP000475037	9678	Crocuta crocuta	Carnivora
UP000694425	452646	Neovison vison	Carnivora
UP000248482	391180	Enhydra lutris kenyoni	Carnivora
UP000000715	9669	Mustela putorius furo	Carnivora
UP000008912	9646	Ailuropoda melanoleuca	Carnivora
UP000261680	29073	Ursus maritimus	Carnivora
UP000291022	9643	Ursus americanus	Carnivora
UP000645828	34880	Nyctereutes procyonoides	Carnivora
UP000286640	9627	Vulpes vulpes	Carnivora
UP000694391	286419	Canis lupus dingo	Carnivora
UP000002254	9615	Canis lupus familiaris	Carnivora
UP000515140	38626	Phascolarctos cinereus	Other
UP000314987	29139	Vombatus ursinus	Other
UP000551758	77932	Diceros bicornis minor	Other
UP000694387	83772	Equus asinus asinus	Other
UP000002281	9796	Equus caballus	Other
UP000694851	186990	Hipposideros armiger	Other
UP000504628	89673	Phyllostomus discolor	Other
UP000472240	59479	Rhinolophus ferrumequinum	Other
UP000558488	59472	Pipistrellus kuhlii	Other
UP000010556	225400	Myotis davidii	Other
UP000052978	109478	Myotis brandtii	Other
UP000001074	59463	Myotis lucifugus	Other
UP000527355	51298	Myotis myotis	Other
UP000550707	27622	Molossus molossus	Other
UP000593571	9407	Rousettus aegyptiacus	Other
UP000515202	132908	Pteropus vampyrus	Other
UP000010552	9402	Pteropus alecto	Other
UP000700334	202257	Galemys pyrenaicus	Other
UP000079721	9365	Erinaceus europaeus	Other
UP000694850	1230840	Orycteropus afer afer	Other
UP000011518	246437	Tupaia chinensis	Other
UP000504623	185453	Chrysochloris asiatica	Other
UP000248480	127582	Trichechus manatus latirostris	Other
UP000002280	13616	Monodelphis domestica	Other
UP000001811	9986	Oryctolagus cuniculus	Other
UP000007646	9785	Loxodonta africana	Other
UP000007648	9305	Sarcophilus harrisii	Other
UP000002279	9258	Ornithorhynchus anatinus	Other
