# Supplementary material for: PTMoreR-enabled cross-species PTM mapping and comparative phosphoproteomics across mammals
Source: Cell Rep Methods. 2024 Sep 9;4(9):100859. doi: 10.1016/j.crmeth.2024.100859 (PMC11440062; doi:10.1016/j.crmeth.2024.100859)
Supplement: Table S4. The features and the detectability matrix of P-sites in the Human.identified phosphoproteome data across species, related to Figures 2 and 4 — Column 1 to 3 are UniProt ID, residue, and P-site position, respectively. Column 4 to 17 are the annotated phosphoproteome features that used in the Figure 2C, Figures 4B, 4E, 4F. Column 18 to 146 are the detectability matrix, in which the values are 0 for those sites not mapped in corresponding species and 1 for those mapped. The window similarity scores are ≥ 8. [file mmc4.xlsx]

## Sheet: Description
Table S4. The features and the detectability matrix of P-sites in the Human.identified phosphoproteome data across species. Column 1 to 3 are UniProt ID, residue, and P-site position, respectively. Column 4 to 17 are the annotated phosphoproteome features that used in the Figure 2C, Figure 4B, 4E, 4F, Supplementary Figure S4 and S7B-S7C. Column 18 to 146 are the detectability matrix, in which the…

## Sheet: Sheet 1
uniprot	residue	position	functional_score	SpeciesNum	biological_samples	spectralcounts	disopred_score	domain_uniprot	isELMkinaseMotif	isHotspot	isInterface	netpho_max_all	w0_mya	w3_mya	pubmed_counts	sift_ala_score	10020	10029	10036	10090	10103	10116	10141	10160	10181	1026970	103600	109478	118797	1230840	127582	1328070	132908	13616	185453	1868482	186990	191816	202257	225400	230844	246437	2715852	27622	286419	29073	29139	30521	30522
A0A075B759	T	68	0.0878427	1	1	2	0.01	PPIase cyclophilin-type		FALSE		0.161894				0.00655539	0	0	0	0	0	0	0	0	0	0	0	0	0	0	0	0	0	0	0	0	0	0	0	0	0	0	0	0	0	0	0	0	0
A0A096LP49	S	775	0.111409	37	1	0	0.84					0.206447				0.429703	0	0	0	0	0	0	0	0	0	0	0	0	1	0	0	0	0	0	0	0	0	0	0	0	0	0	0	1	1	0	0	0	0
A0A096LP55	S	13	0.104123	8	1	1	0.83					0.344692					0	0	0	0	0	0	0	0	0	0	0	0	0	0	0	0	0	0	0	0	0	0	0	0	0	0	0	0	0	0	0	0	1
A0A0C4DH73	S	31	0.0907743	28	1	0	0.08					0.123752					0	1	0	1	1	1	1	0	0	0	0	0	0	0	0	0	0	0	0	0	0	1	0	0	0	1	1	0	0	0	0	0	0
A0A0U1RRE5	T	40	0.144994	75	1	2	0.09					0.227446	90	90			0	0	1	1	1	0	1	0	0	0	1	0	0	0	1	1	1	0	0	0	0	1	0	0	0	0	1	1	1	1	0	1	1
A0AUZ9	S	714	0.220819	111	5	21	0.96					0.290419	352	435	5	0.178175	1	0	1	1	1	1	1	1	0	1	1	1	1	1	1	1	1	0	1	1	1	1	0	0	1	0	1	1	1	1	1	1	1
A0AV02	S	662	0.129807	89	4	4	0.12					0.377407	96	96		0.0798156	1	0	0	1	1	1	1	1	1	1	0	1	0	0	0	1	1	0	0	0	1	1	0	0	1	0	1	1	0	1	0	1	0
A0AV96	S	454	0.104362	115	1	1	0.86					0.111278	96	435		0.389347	1	0	1	1	1	1	1	1	1	1	0	0	1	1	0	1	1	0	1	1	1	1	1	1	1	1	1	1	1	0	1	1	0
A0AV96	T	519	0.501915	115	7	57	0.57					0.309454	435	435		0.184842	1	1	1	1	1	1	1	1	1	1	0	0	1	1	1	1	1	0	1	1	1	1	1	1	1	1	1	1	0	0	1	1	0
A0AV96	S	540	0.259346	108	2	1	0.21					0.142266	96	96			0	1	1	1	1	1	1	1	0	1	0	0	1	1	1	1	1	0	1	1	1	1	1	1	1	1	0	1	0	0	1	1	0
A0AVK6	T	43	0.246557	123	3	4	0.91					0.253061	96	435	3	0.0436544	1	1	1	1	1	1	1	1	0	1	1	1	1	1	1	1	1	1	1	1	1	1	1	1	1	0	1	1	1	1	1	0	1
A0AVK6	T	44	0.311493	123	3	1	0.92					0.335568	435	435	2	0.0246821	1	1	1	1	1	1	1	1	0	1	1	1	1	1	1	1	1	1	1	1	1	1	1	1	1	0	1	1	1	1	1	0	1
A0AVK6	S	351	0.310618	120	4	5	0.17					0.192417	96	435	1	0.132654	1	1	1	1	1	1	1	1	1	1	1	1	1	1	1	1	1	0	1	1	1	1	1	1	1	0	1	1	1	1	0	0	1
A0AVK6	S	355	0.240239	107	9	6	0.62					0.129819	96	96	3	0.291893	1	0	0	1	1	1	1	0	1	1	1	1	1	1	1	0	1	1	1	1	1	1	0	1	1	0	1	0	1	1	0	0	0
A0AVK6	S	358	0.389226	73	14	23	0.73					0.295324	96	435	3	0.869259	1	1	1	1	1	1	1	1	1	1	0	0	0	1	1	1	1	0	1	1	1	0	1	0	1	1	1	0	0	0	0	0	0
A0AVK6	S	413	0.58071	126	19	61	0.99					0.495709	435	435	11	0	1	1	1	1	1	1	1	1	1	1	1	1	1	1	1	1	1	1	1	1	1	1	1	1	1	1	1	1	1	1	1	0	1
A0AVT1	S	16	0.0898561	55	1	1	0.82					0.260553	90	0	2		0	0	1	1	1	0	1	1	0	1	0	0	1	1	0	1	0	0	0	0	0	0	0	0	0	0	1	0	0	0	0	0	1
A0AVT1	S	18	0.0777962	55	1	0	0.62					0.116786					0	0	1	1	1	0	1	1	0	1	0	0	1	1	0	1	0	0	0	0	0	0	0	0	0	0	1	0	0	0	0	0	1
A0AVT1	S	33	0.0745998	44	5	0	0.9					0.105828	96	435			0	0	1	1	1	0	1	1	0	1	0	0	0	1	0	1	0	0	0	0	1	0	0	0	0	0	1	0	0	0	0	0	0
A0AVT1	S	301	0.19084	25	1	2	0.09			FALSE		0.289711	0	0		0.614381	0	0	1	0	0	0	0	0	0	1	0	0	0	1	1	0	0	0	1	0	1	0	0	0	0	0	0	0	0	0	0	0	1
A0AVT1	S	743	0.526546	56	6	17	0.1			FALSE		0.340223	435	824	3	0.712727	0	0	1	1	1	0	1	1	0	1	0	0	0	1	0	1	0	0	0	0	1	0	0	0	0	0	1	0	0	0	0	0	1
A0AVT1	T	944	0.15863	56	2	20	0.04			FALSE		0.360605	312	824		0.185168	0	0	0	1	1	0	1	1	0	1	0	0	0	1	0	1	0	0	0	0	0	0	0	0	0	0	1	0	0	0	0	0	1
A0FGR8	S	693	0.445482	11	31	484	0.99					0.260435	352	435	8	0.778813	0	0	0	0	0	0	0	0	0	0	0	0	0	0	0	1	0	0	0	0	0	0	0	0	0	0	0	0	1	0	0	0	0
A0FGR8	S	699	0.285695	19	20	81	0.99					0.073865	96	96	6	0.771415	0	0	0	0	0	0	0	0	1	0	0	0	0	0	0	1	0	0	0	0	0	0	0	1	0	1	0	0	1	0	0	0	0
A0FGR8	S	737	0.407495	16	35	55	0.91					0.22289	352	435	7	0.810902	0	0	0	0	0	0	0	0	1	0	0	0	0	0	0	1	0	0	0	0	0	0	0	0	0	1	0	0	1	0	0	0	0
A0FGR8	S	738	0.509567	20	43	358	0.87					0.315531	435	435	10	0.795868	0	0	0	0	0	0	0	0	1	0	0	0	0	0	0	1	0	0	0	0	0	0	1	1	0	1	0	0	1	0	0	0	0
A0FGR8	S	743	0.625916	12	24	457	0.87					0.286694	435	435	12	0.251893	0	0	0	0	0	0	0	0	1	0	0	0	0	0	0	1	0	0	0	0	0	0	0	0	0	1	0	0	0	0	0	0	0
A0FGR9	S	697	0.244063	18	3	5	0.95					0.320264	96	312	3	0.829926	0	1	0	0	0	0	1	0	0	0	0	0	0	0	0	0	0	0	1	0	0	0	1	1	0	0	0	0	0	0	1	1	0
A0JLT2	S	194	0.299616	125	17	215	0.96					0.43917			8	0.467393	1	1	1	1	1	1	1	1	1	1	0	1	1	1	1	1	1	0	1	1	1	1	1	1	1	1	1	1	1	1	1	1	1
A0JLT2	S	226	0.491839	120	44	815	0.95					0.331645			17		1	1	1	1	1	1	1	1	1	1	0	1	1	1	1	1	1	0	1	1	1	1	1	1	1	1	1	1	0	1	1	1	1
A0JLT2	S	234	0.252841	117	14	32	0.97					0.116801			3		1	1	1	1	1	1	1	1	1	1	0	1	1	1	1	1	1	0	1	1	1	1	1	1	1	1	1	1	0	1	1	1	1
A0JLT2	S	238	0.102763	121	1	0	0.96					0.187007			1		1	1	1	1	1	1	1	1	1	1	0	1	1	1	1	1	1	0	1	1	1	1	1	1	1	1	1	1	0	1	1	1	1
A0JLT2	S	239	0.0915848	121	1	0	0.96					0.177236					1	1	1	1	1	1	1	1	1	1	0	1	1	1	1	1	1	0	1	1	1	1	1	1	1	1	1	1	0	1	1	1	1
A0JNW5	S	884	0.131629	13	3	1	0.98					0.208642	352	352	4	0.0728043	0	0	0	0	0	0	0	1	1	0	0	0	0	0	0	0	0	0	0	0	0	0	0	0	0	1	0	0	0	0	0	1	0
A0JNW5	S	887	0.115512	11	5	8	0.97					0.210837	96	435	6	0.608529	0	0	0	0	0	0	0	1	1	0	0	0	0	0	0	0	0	0	0	0	0	0	0	0	0	1	0	0	0	0	0	1	0
A0JNW5	S	933	0.161933	15	3	2	0.97					0.210934	96	96	2	0.847395	0	0	0	0	0	0	0	1	1	0	0	0	0	0	0	0	0	0	0	0	0	0	0	0	0	1	0	0	0	0	0	1	0
A0JNW5	S	953	0.296072	15	13	60	0.96					0.303418	312	435	7	0.831192	0	0	0	0	0	0	0	1	1	0	0	0	0	0	0	0	0	0	0	0	0	0	0	0	0	1	0	0	0	0	0	1	0
A0JNW5	S	1021	0.0586437	13	1	1	0.96					0.154239	96	96		0.686064	0	0	0	0	0	0	0	1	1	0	0	0	0	0	0	0	0	0	0	0	0	0	0	0	0	1	0	0	0	0	0	1	0
A0JNW5	S	1060	0.2222	10	2	1	0.97					0.210934	312	312	2	0.145795	0	0	0	0	0	0	0	0	0	0	0	0	0	0	0	0	0	0	0	0	0	0	0	0	0	1	0	0	0	0	0	1	0
A0JNW5	S	1402	0.147729	15	8	24	0.99					0.210837	96	435	2	0.696298	1	0	0	0	0	0	0	1	1	0	0	0	0	0	0	0	0	0	0	0	0	0	0	0	0	1	0	0	0	0	0	1	0
A0JNW5	S	1409	0.124449	6	1	0	0.99					0.424528				0.205984	0	0	0	0	0	0	0	0	0	0	0	0	0	0	0	0	0	0	0	0	0	0	0	0	0	1	0	0	0	0	0	0	0
A0MZ66	S	3	0.229095	80	6	20	0.87					0.50288	96	96	2		0	0	1	1	1	1	1	1	0	1	0	0	0	0	1	1	1	0	1	1	1	0	0	0	1	1	1	1	1	1	0	0	1
A0MZ66	S	4	0.222534	82	8	36	0.74					0.502551	96	96	2		0	0	1	1	1	1	1	1	0	1	0	0	0	0	1	1	1	0	1	1	1	0	0	0	1	1	1	1	1	1	0	1	1
A0MZ66	S	15	0.294499	81	2	17	0.45					0.233401	0	0	2		0	0	1	1	1	1	1	1	0	1	0	0	0	0	1	1	1	0	1	1	1	0	0	0	1	1	1	0	1	1	0	1	1
A0MZ66	S	101	0.614323	123	7	22	0.28					0.337583	435	435	4	0	1	1	1	1	1	1	1	1	1	1	1	1	1	1	1	1	1	1	1	1	1	1	1	1	1	1	1	1	1	1	0	1	1
A0MZ66	S	464	0.41775	114	5	13	0.95					0.406615	435	435	1	0.139595	1	0	1	1	1	1	1	1	1	1	1	1	1	1	1	1	1	0	1	1	1	1	1	1	1	1	1	1	1	1	0	1	1
A0MZ66	S	473	0.341024	117	6	26	0.73					0.498195	96	435	1	0.516903	1	0	1	1	1	1	1	1	1	1	1	1	1	1	1	1	1	1	1	1	1	1	1	1	1	1	1	1	1	1	0	1	1
A0MZ66	S	492	0.261795	117	12	8	0.82					0.120046	96	435	1	0.187315	1	0	1	1	1	1	1	1	1	1	1	1	1	1	1	1	1	1	1	1	1	1	1	1	1	1	1	1	1	1	0	1	1
A0MZ66	S	494	0.529807	117	28	593	0.92					0.205418	96	96	1	0.375939	1	0	1	1	1	1	1	1	1	1	1	1	1	1	1	1	1	1	1	1	1	1	1	1	1	1	1	1	1	1	0	1	1
A0MZ66	S	504	0.103552	117	2	0	0.95					0.258285	96	96	1	0.127978	1	0	1	1	1	1	1	1	1	1	1	1	1	1	1	1	1	1	1	1	1	1	1	1	1	1	1	1	1	1	0	1	1
A0MZ66	S	512	0.134653	116	2	0	0.95					0.145651	96	96	1	0.0861014	1	0	1	1	1	1	1	1	1	1	1	1	1	1	1	1	1	1	1	1	1	1	1	1	1	1	1	1	1	1	0	1	1
A0MZ66	S	628	0.0999866	109	1	0	0.94					0.15711	96	0	1		1	0	0	1	1	1	1	1	1	1	1	1	1	1	1	1	0	1	1	1	1	1	1	1	1	0	1	1	1	1	0	1	1
A0PJW8	S	10	0.289122	90	4	11	0.39					0.326596	96	96	2		0	0	1	1	1	1	1	1	0	1	0	0	1	1	1	1	1	0	1	1	1	1	0	0	1	0	1	1	0	1	0	0	1
A1A4S6	S	589	0.304075	90	12	41	0.98					0.143148	352	435	4	0.858452	1	0	0	1	0	1	1	1	0	1	1	1	0	0	1	0	1	1	1	1	1	1	0	1	0	0	1	1	1	1	0	1	1
A1A4S6	T	635	0.0893462	67	2	0	0.99					0.203702				0.819448	1	0	0	1	0	1	1	1	0	1	0	1	0	0	1	0	1	1	0	1	1	1	0	1	0	0	1	1	1	1	0	0	0
A1A4S6	S	636	0.0999586	76	1	0	0.99					0.265906				0.878554	1	0	0	1	0	1	1	1	0	1	1	1	0	0	1	0	1	0	0	1	1	1	0	1	0	0	1	1	1	1	0	1	1
A1A4S6	S	640	0.137258	91	1	0	0.99					0.147382	352	824		0.328687	1	0	0	1	0	1	1	1	0	1	1	1	0	0	1	0	1	1	1	1	1	1	0	1	0	0	1	1	1	1	0	1	1
A1A4S6	S	645	0.270625	90	5	28	0.99					0.172733	435	824	1	0.331579	1	0	0	1	0	1	1	1	0	1	1	1	0	0	1	0	1	1	1	1	1	1	0	1	0	0	1	0	1	1	0	1	1
A1A4S6	T	649	0.112993	11	2	0	0.99					0.181093	96	352	1	0.767533	0	0	0	1	0	1	0	0	0	1	0	0	0	0	0	0	0	0	0	1	1	0	0	0	0	0	0	1	0	0	0	0	0
A1A5D9	S	3	0.211062	115	2	0	0.93					0.14822					1	1	1	1	1	1	1	1	1	1	0	1	1	1	1	1	1	1	1	1	1	0	0	1	1	1	0	1	1	1	1	1	0
A1A5D9	T	348	0.131894	24	5	3	0.38					0.175726	0	0	1	0.877238	0	0	0	0	0	0	0	0	0	0	0	0	0	0	0	0	0	0	0	0	1	0	0	0	0	0	0	1	0	0	0	1	1
A1A5D9	S	351	0.176687	109	2	0	0.37					0.225222	96	96	1	0.289507	1	1	1	1	1	1	1	1	1	1	0	1	1	1	1	1	1	1	1	1	1	0	1	1	1	1	1	1	0	0	1	1	1
A1IGU5	S	665	0.350525	99	4	21	0.22	SH3 2				0.299522	96	312	2	0.551261	1	0	1	1	0	1	1	0	1	0	0	1	0	1	1	1	1	1	0	1	1	0	1	1	1	1	1	1	1	0	1	0	0
A1KXE4	S	62	0.110865	120	2	3	0.87					0.11349	96	435	2	1	1	1	1	1	1	1	1	1	0	1	1	1	1	1	1	0	1	1	1	0	0	1	1	0	1	1	1	1	1	1	1	1	1
A1KXE4	S	64	0.247724	120	1	11	0.92					0.1799	435	435	2	0.0847597	1	1	1	1	1	1	1	1	0	1	1	1	1	1	1	0	1	1	1	0	0	1	1	0	1	1	1	1	1	1	1	1	1
A1L020	S	338	0.31505	114	8	80	0.63					0.339305	352	435	10	0.0984618	1	1	1	1	1	1	1	1	1	1	0	1	1	1	1	1	1	1	1	1	1	1	1	0	1	1	1	1	1	1	1	1	1
A1L020	S	428	0.551717	112	12	48	0.82					0.246913	96	96	9	0.347586	1	1	1	1	1	1	1	1	1	1	0	1	1	1	1	1	1	1	1	1	1	1	1	0	1	1	1	1	1	1	1	1	1
A1L020	S	432	0.286871	105	2	1	0.89					0.179811	96	352	2	0.610235	1	1	1	1	1	1	1	1	1	1	0	1	1	1	1	1	1	1	1	1	1	0	1	0	1	1	1	1	1	1	0	1	1
A1L170	S	16	0.120087	50	1	4	0.92					0.21004	90	90	2	0.226182	0	1	0	1	0	0	1	1	1	1	0	0	0	1	0	1	0	0	1	1	0	0	0	0	0	1	1	0	0	0	0	0	0
A1L170	S	35	0.280953	46	1	10	0.95					0.133634	90	90	1	1	0	1	0	1	0	0	1	1	1	1	0	0	0	0	0	1	0	0	0	1	0	0	0	0	0	1	1	0	0	0	0	0	0
A1L170	S	211	0.110338	30	1	1	0.47					0.208623	90	90		0.932695	0	1	0	0	0	0	1	1	1	0	0	0	0	1	0	0	0	0	1	1	0	0	0	0	0	1	1	0	0	0	0	0	0
A1L170	S	237	0.199728	55	5	10	0.76					0.257262	90	90	1	0.132206	0	1	0	1	0	0	1	1	1	1	0	0	0	1	0	1	0	0	1	1	0	0	0	0	0	1	1	0	0	0	0	0	0
A1L170	S	258	0.406165	56	24	185	0.95					0.210238	90	90	5	0.179063	0	1	0	1	0	0	1	1	1	1	0	0	0	1	0	1	0	0	1	1	0	0	0	0	0	1	1	0	0	0	0	0	0
A1L390	S	4	0.0737741	115	1	0	0.96					0.210837					1	1	0	1	1	1	1	1	1	1	0	1	1	1	1	1	1	1	1	1	1	1	0	1	1	1	1	1	1	1	1	0	1
A1L390	S	18	0.173162	118	1	0	0.96					0.288891				0	1	1	0	1	1	1	1	1	1	1	0	1	1	1	1	1	1	1	1	1	1	1	1	1	1	1	1	1	1	1	1	0	1
A1L390	T	20	0.0824609	101	1	0	0.96					0.16135	96	96	1	0.0995813	0	0	0	0	0	0	1	1	1	1	0	1	1	1	1	1	1	0	1	1	1	1	1	1	0	1	1	1	0	1	0	0	1
A1L390	S	76	0.387512	104	45	1008	0.96					0.289476	96	352	27	0.107945	1	1	0	1	1	1	1	1	1	1	0	1	1	1	1	1	1	0	1	1	1	1	1	1	1	1	1	1	1	1	0	0	0
A1L390	S	423	0.499232	120	6	22	0.93					0.338717	824	824	6	0	1	0	0	1	1	1	1	1	1	1	0	1	1	1	1	1	1	1	1	1	1	1	1	1	1	1	1	1	1	1	1	1	1
A1L390	S	488	0.324973	109	5	20	0.97					0.282115	96	96	4	0.681636	1	1	0	1	1	1	1	1	1	1	0	1	1	1	1	1	1	1	1	0	1	1	1	1	1	1	1	1	1	1	1	0	0
A1L390	S	614	0.304772	123	12	66	0.99					0.465052	352	824	4	0.0650613	1	1	1	1	1	1	1	1	1	1	0	1	1	1	1	1	1	1	1	1	1	1	1	1	1	1	1	1	1	1	1	1	1
A1L390	S	639	0.266535	117	11	14	0.97					0.210945	96	824	7	0.385752	1	1	1	1	1	1	1	1	1	1	0	1	1	1	1	1	1	1	1	1	1	1	1	1	1	1	1	1	1	1	1	1	1
A1L390	S	647	0.251475	106	18	163	0.97					0.203423	96	96	17	0.762328	1	1	0	1	1	1	1	0	1	1	0	1	1	1	1	1	1	0	1	1	1	1	1	1	1	1	1	1	1	1	0	0	0
A1L390	S	741	0.544169	122	25	214	0.94					0.349582	312	824	11	0	1	1	0	1	1	1	1	1	1	1	0	1	1	1	1	1	1	1	1	1	1	1	1	1	1	1	1	1	1	1	1	1	1
A1L390	S	779	0.0950731	116	1	5	0.99					0.262511	96	96	5	0.682623	1	1	0	1	1	1	1	1	1	1	0	1	1	1	1	1	1	1	1	1	1	1	1	1	1	1	1	0	1	1	1	1	1
A1L390	T	782	0.22309	25	2	5	0.98					0.11629	0	96	6	0.45558	0	0	0	0	0	0	0	0	0	0	0	0	0	0	0	0	0	0	0	0	0	0	0	0	0	1	1	0	0	0	0	0	0
A1L390	S	824	0.0667418	70	3	6	0.94					0.207877	96	96	1	0.702708	1	1	0	1	1	1	0	0	0	1	0	1	1	1	1	1	1	1	0	1	1	0	0	1	1	1	1	1	0	0	1	0	0
A1L390	S	894	0.0661203	38	1	1	0.95					0.127338	0	96	1	0.833796	0	0	0	1	1	0	0	0	0	0	0	0	1	1	1	1	0	0	0	0	0	0	1	0	0	0	1	0	0	0	0	0	0
A1L390	T	1026	0.0804694	103	5	2	0.99					0.177067	96	352	9	1	1	1	0	1	1	1	1	1	1	1	0	1	1	1	1	1	1	0	0	1	1	1	1	0	1	1	1	1	0	1	0	1	0
A1L390	S	1028	0.377032	94	14	36	0.99					0.323987	96	352	10	0.199971	1	1	0	1	1	1	1	1	1	1	0	1	1	1	0	1	1	0	1	1	1	1	1	0	1	1	1	1	0	1	0	0	0
A1L390	S	1040	0.428041	86	29	403	0.91					0.280759	96	352	19	0.224476	1	1	0	1	1	1	0	1	0	1	0	1	0	1	1	0	1	1	1	1	1	1	1	0	1	1	1	1	1	1	0	0	0
A1L390	T	1044	0.193734	117	4	4	0.6					0.206898	96	96	4	0.772659	1	1	0	1	1	1	1	1	1	1	0	1	1	1	1	1	1	1	1	1	1	1	1	0	1	1	1	1	0	1	1	1	1
A1L390	S	1079	0.227773	118	17	62	0.99					0.21004	96	96	6	0	1	1	0	1	1	1	1	1	1	1	0	0	1	1	1	1	1	1	1	1	1	1	1	0	1	1	1	1	1	1	1	1	1
A1L390	S	1081	0.528421	118	24	275	0.99					0.573517	96	96	15	0	1	1	0	1	1	1	1	1	1	1	0	0	1	1	1	1	1	1	1	1	1	1	1	0	1	1	1	1	1	1	1	1	1
A1L390	T	1156	0.147677	52	11	7	0.84					0.112108	90	90	5	0.35629	1	1	0	1	1	1	1	1	1	1	0	0	0	0	0	1	0	0	0	0	0	1	0	0	1	0	1	0	0	0	0	0	0
A1L390	S	1163	0.0829476	80	5	0	0.96					0.205936	96	96	1	0.564105	0	1	0	1	1	1	1	0	0	0	0	0	1	0	1	0	1	0	1	0	1	1	0	0	1	1	1	1	1	1	0	1	1
A1L4K1	S	14	0.129754	31	1	0	0.72					0.266915				0.181393	0	0	0	0	0	0	0	0	0	0	0	0	0	0	0	1	0	0	0	1	0	0	0	0	0	0	1	0	0	0	0	0	0
A1L4K1	S	599	0.175802	19	1	2	0.55	B30.2/SPRY				0.227265	0	96		1	0	0	0	0	0	0	0	0	0	0	0	0	0	0	0	0	0	0	0	0	0	0	1	0	0	0	0	0	0	0	0	0	0
A1X283	S	293	0.208788	27	6	10	0.94					0.332846	0	435	6	0.531683	1	0	0	0	0	0	0	0	0	0	0	0	0	0	0	0	0	0	0	0	0	0	1	0	0	0	0	0	0	0	0	1	0
A1X283	S	304	0.069629	109	1	1	0.84					0.137013	96	96		0.494745	0	1	1	1	1	1	0	0	0	1	0	1	1	1	0	0	1	1	1	1	1	1	1	1	1	1	1	1	1	1	1	1	1
A1X283	S	491	0.226883	8	2	5	0.96					0.111259	0	435	3	0.635846	0	0	0	0	0	0	0	0	0	0	0	0	0	0	1	0	0	0	0	0	0	0	0	0	0	0	0	0	0	0	0	0	0
A1X283	S	528	0.466673	122	13	59	0.97					0.292869	435	435	8	0.0303542	1	1	1	1	1	1	1	1	1	1	0	1	1	1	1	1	1	1	1	1	1	1	1	1	1	1	1	1	1	1	1	1	1
A1X283	S	649	0.192859	114	1	2	0.99					0.301672	96	352	4	1	1	1	1	1	1	1	1	1	1	1	0	1	1	1	1	1	1	1	1	1	1	1	1	1	1	1	1	1	1	1	1	1	1
A1X283	S	675	0.381312	107	10	25	0.96					0.44835	0	96	8	1	1	1	1	1	1	1	1	1	1	1	0	0	1	1	1	0	1	1	1	1	0	1	1	0	1	1	1	0	1	1	1	1	1
A1X283	S	679	0.229957	46	4	36	0.97					0.276798	0	0	5	0.872089	0	0	0	0	0	0	1	1	1	1	0	0	0	0	0	1	0	1	1	1	0	0	0	0	0	0	1	0	0	0	1	0	0
A1X283	T	768	0.244529	113	4	7	0.97					0.240451	96	435	4	0.722429	1	1	1	1	1	1	1	1	1	1	0	1	1	0	0	1	1	0	0	1	1	1	1	1	1	1	1	1	1	1	1	1	1
A1X283	S	770	0.104429	117	7	24	0.96					0.279752	96	435	4	0.701726	0	1	1	1	1	1	1	1	1	1	0	1	1	1	1	1	1	1	1	1	1	1	1	1	1	1	1	1	1	1	1	1	1
A1XBS5	S	241	0.414143	116	1	1	0.88					0.263355	435	435	1	0.524361	1	1	1	1	1	1	1	1	0	1	1	0	1	1	1	1	1	1	1	0	1	1	1	1	1	1	1	1	1	1	1	1	1
A1YPR0	S	215	0.264286	108	4	21	0.94					0.299135	96	352	2	0.714189	1	0	1	1	1	1	1	1	1	1	0	0	1	1	1	1	1	1	1	0	1	1	1	1	1	0	1	1	1	0	1	1	1
A2A2Y4	S	409	0.128085	77	1	4	0.97					0.210837				0.604608	0	1	0	1	0	1	1	0	1	1	1	1	1	0	1	1	1	1	0	1	1	1	1	1	1	0	1	1	1	0	0	1	1
A2A2Y4	S	414	0.109856	71	8	17	0.97					0.100478	96	435	2	0.317342	0	0	0	0	0	1	1	0	1	0	1	1	1	0	1	1	1	1	0	1	1	1	1	1	0	0	1	1	1	0	0	1	1
A2A3K4	S	505	0.25533	73	2	21	0.81					0.27446	312	435	1	0.751905	0	1	0	0	0	0	0	1	1	1	1	0	1	1	1	1	1	0	1	0	1	0	0	0	0	1	1	0	0	0	0	1	1
A2A3K4	S	534	0.388374	24	1	8	0.91					0.277055	0	0	3	0.7361	0	0	0	0	0	0	0	0	0	0	0	0	0	0	0	0	0	0	0	0	0	0	0	0	0	0	1	0	0	0	0	0	0
A2A3K4	S	547	0.48745	30	5	21	0.95					0.264375	96	312	5	0.801445	1	1	1	1	1	0	0	0	0	0	0	0	0	0	0	1	0	0	0	1	0	0	1	0	1	1	1	0	0	0	0	0	0
A2A3N6	T	323	0.199334	6	1	4	0.73	PIPK		FALSE		0.281209				0.606512	0	0	0	0	0	0	0	0	0	0	0	0	0	0	0	0	0	0	0	0	0	0	0	0	0	1	0	0	0	0	0	0	0
A2AJT9	S	73	0.206591	98	11	13	0.73					0.100477	96	352	4	0.634608	0	1	0	1	0	1	1	0	1	1	1	0	1	1	1	1	1	0	1	1	1	1	1	0	1	1	1	0	0	1	0	1	0
A2AJT9	S	402	0.368076	91	13	71	0.91					0.180907	0	312	5	0.153605	1	0	0	0	0	0	1	1	1	0	1	0	1	0	1	1	1	0	1	1	1	1	1	0	0	1	1	0	0	1	1	0	0
A2AJT9	S	489	0.161996	106	2	9	0.03					0.210945	312	352	1	0.0575894	0	1	0	1	1	1	1	1	1	0	1	1	1	1	1	1	1	1	1	1	1	1	1	1	0	1	1	1	1	1	0	0	0
A2RRP1	S	6	0.0528151	78	1	0	0.98					0.110439					1	1	1	1	1	1	0	0	1	0	0	0	0	0	1	1	1	0	0	0	1	1	0	0	1	0	1	1	1	1	0	0	0
A2RRP1	S	1384	0.162639	83	1	1	0.97					0.150254	435	0	1	0.235935	1	0	1	1	1	0	0	0	0	1	0	0	1	1	0	1	0	0	1	1	1	1	0	0	1	0	1	0	0	1	0	1	1
A2RU30	S	7	0.500466	111	3	96	0.69					0.201775	96	96	3	0.0147583	1	1	1	1	1	0	1	1	1	1	0	1	1	1	1	1	0	0	1	1	1	1	1	1	1	1	1	1	1	1	1	1	1
A2RU30	T	9	0.331971	111	3	16	0.61					0.128594	96	435	1	0.0198726	1	1	1	1	1	0	1	1	1	1	0	1	1	1	1	1	0	0	1	1	1	1	1	1	1	1	1	1	1	1	1	1	1
A2RU30	S	334	0.120781	46	1	8	0.95					0.202916	0	435	2	0.726233	0	0	0	0	0	0	1	0	1	1	0	0	0	1	0	1	0	0	0	1	0	0	0	0	1	1	0	0	0	0	0	1	1
A2RU30	T	355	0.288758	61	2	0	0.94					0.21004	96	435	1	0.368717	0	0	0	0	0	0	0	0	0	0	0	0	1	0	0	1	1	0	0	0	0	0	0	0	0	1	1	0	0	0	0	1	1
A2RU30	S	476	0.196311	94	3	2	0.67					0.261909	96	435	1		1	0	1	0	0	0	1	1	0	0	0	1	1	0	1	1	1	0	1	0	1	1	0	1	1	1	1	1	1	0	0	1	1
A2RU54	S	130	0.229505	102	1	20	0.95					0.227891	312	312	1	0.552487	1	1	1	1	1	1	1	1	1	1	0	0	1	1	1	1	1	0	1	0	1	0	0	0	1	0	1	1	1	1	1	1	1
A2RU67	T	26	0.59151	120	3	10	0.86					0.365522	352	352	4	0	1	0	1	1	1	1	1	1	1	1	0	1	1	1	1	1	1	1	1	1	1	0	1	0	1	0	1	1	1	1	1	1	1
A2RU67	S	62	0.473047	119	26	553	0.85					0.534288	352	352	15	1	1	0	1	1	1	1	1	1	1	1	0	1	1	1	1	1	1	1	1	1	1	0	1	0	1	0	1	1	1	1	1	1	1
A2RU67	T	79	0.257606	92	1	0	0.77					0.163143	0	312	1	0.697378	0	0	0	0	0	0	1	1	1	0	0	1	1	1	1	1	1	1	1	1	1	0	1	0	0	0	1	1	1	1	1	0	0
A2RUB6	S	757	0.316543	111	1	1	0.97					0.210934	312	312	2	0.236515	1	1	1	1	1	1	1	1	1	1	1	1	1	1	0	1	1	0	1	1	0	1	1	1	1	0	1	1	1	1	0	1	1
A2RUB6	S	797	0.349627	38	5	7	0.96					0.278026	0	312	3	0.0378451	0	0	0	1	1	1	1	1	0	0	0	0	0	1	1	1	0	0	0	1	0	0	0	0	1	0	1	0	1	0	0	0	0
A2RUS2	S	502	0.15355	45	5	8	0.73					0.265707	96	312	3	0.772754	0	0	0	1	1	1	0	1	1	1	0	0	0	0	0	1	0	0	0	1	1	1	0	0	1	0	0	1	0	0	0	0	0
A2RUS2	S	503	0.118481	46	8	8	0.62					0.210945	96	96		0.697229	0	0	0	1	1	1	1	1	1	1	0	0	0	0	0	1	0	0	0	0	1	1	0	0	1	0	0	1	1	0	0	0	0
A2RUS2	T	509	0.289288	51	1	1	0.38					0.235984	96	435		0.863541	0	1	1	1	1	1	0	0	0	0	0	0	0	0	0	0	0	0	1	1	1	1	0	0	1	0	0	1	1	0	0	0	0
A2VCL2	S	837	0.0868984	74	2	0	0.96					0.264237				1	1	0	0	0	0	0	0	0	1	1	0	0	0	1	1	1	1	0	1	0	1	1	1	0	0	0	1	0	0	0	1	1	1
A2VCL2	S	840	0.0860197	79	2	0	0.97					0.208437				0.942401	1	0	1	0	0	0	0	0	1	1	0	0	0	1	1	1	1	0	1	0	1	0	1	0	1	0	1	0	1	1	0	1	1
A2VDJ0	S	1007	0.119534	36	1	7	0.98					0.17434	0	96	1	0.737451	0	0	0	0	0	0	0	0	0	0	0	0	1	1	0	1	1	0	1	1	1	0	0	0	0	0	0	0	0	0	0	0	0
A2VDJ0	S	1122	0.315219	97	3	10	0.99					0.335921	312	352	3	0.324055	1	0	0	0	0	0	1	1	1	0	0	1	1	1	1	1	1	1	1	1	1	0	0	1	0	0	1	1	1	1	1	1	1
A2VDJ0	S	1321	0.354132	119	1	2	0.97					0.241709	435	435	1	0.0871777	1	1	0	1	1	1	1	1	1	1	0	1	1	1	1	1	1	1	1	1	1	1	0	1	1	0	1	1	1	1	1	1	1
A3KMH1	S	1707	0.211241	104	3	11	0.81					0.336177	435	435	4	0.834254	1	1	1	1	1	1	1	1	0	1	0	1	1	1	1	1	0	0	1	0	1	1	0	1	1	1	1	1	1	1	1	1	1
A3KN83	S	692	0.234413	121	17	63	0.95					0.281185	96	435	12	0.760356	1	1	1	1	1	0	1	1	0	1	1	1	1	1	1	1	1	1	1	1	1	1	1	1	1	1	1	1	1	1	1	1	1
A3KN83	S	693	0.310518	122	20	102	0.95					0.250112	352	435	8	0.786001	1	1	1	1	1	0	1	1	0	1	1	1	1	1	1	1	1	1	1	1	1	1	1	1	1	1	1	1	1	1	1	1	1
A3KN83	S	697	0.39947	122	18	238	0.94					0.33686	352	435	13	0.772457	1	1	1	1	1	0	1	1	0	1	1	1	1	1	1	1	1	1	1	1	1	1	1	1	1	1	1	1	1	1	1	1	1
A3KN83	S	818	0.22646	121	11	0	0.77					0.311005	312	352	1	0.926913	1	1	1	1	1	0	1	1	0	1	1	1	1	1	1	1	1	1	1	1	1	1	1	1	1	1	1	1	1	1	1	1	1
A3KN83	T	829	0.246722	30	1	0	0.78					0.18642	0	312	1	0.82546	0	0	0	0	0	0	0	1	0	0	0	0	0	0	0	0	0	1	0	0	0	0	0	0	0	1	1	0	0	0	0	0	0
A3KN83	S	840	0.0814866	114	2	5	0.81					0.133985	312	312	1	0.642112	1	1	1	1	1	0	1	1	0	1	1	1	1	0	0	1	1	0	1	1	1	1	1	1	1	1	1	1	1	1	0	1	1
A3KN83	S	904	0.0978063	120	1	12	0.24					0.210934	312	312	2	0.32159	1	1	1	1	1	0	1	1	0	1	1	1	1	1	1	1	1	1	1	1	1	1	1	1	0	1	1	1	1	1	1	1	1
A3KN83	S	906	0.0841536	121	1	4	0.36					0.150573	312	435	1	0.474069	1	1	1	1	1	0	1	1	0	1	1	1	1	1	1	1	1	1	1	1	1	1	1	1	1	1	1	1	1	1	1	1	1
A4D161	S	216	0.154819	103	1	0	0.93					0.129784				0.402828	1	0	1	1	1	1	1	1	1	1	0	0	1	1	1	1	0	1	0	1	1	1	1	0	1	0	1	1	1	1	0	1	0
A4D1P6	S	256	0.374512	117	15	60	0.48					0.22106	96	435	2	0.630695	1	1	1	1	1	1	1	1	1	0	0	1	1	1	1	1	0	1	1	1	1	1	1	1	1	1	1	1	1	1	1	1	1
A4D1P6	S	288	0.115516	104	1	6	0.75					0.28446	90	435	1	0.533837	1	1	1	1	1	1	1	1	1	0	0	1	1	0	1	1	0	1	0	1	1	1	1	1	1	1	1	1	1	0	1	1	1
A4D1S0	S	212	0.468613	43	1	1	0.89					0.220802	0	96	4	0.486224	0	0	1	0	0	0	0	0	0	1	0	0	1	1	0	1	0	0	0	0	0	0	1	0	1	0	1	0	0	0	0	1	1
A4D2B0	S	56	0.122845	74	9	4	0.23					0.220375	96	96	1		0	0	0	0	0	0	1	0	0	0	1	0	1	0	1	1	0	0	0	0	0	1	0	0	0	1	0	0	1	1	0	1	1
A4D2B0	S	252	0.199148	40	3	6	0.73					0.462567	96	96	2		0	0	0	0	0	0	1	1	1	0	1	0	0	0	0	0	0	0	0	0	0	0	0	0	0	0	1	0	0	0	0	0	0
A4D2H0	S	140	0.401302	17	31	426	0.21					0.438725				0.804391	0	0	0	0	0	0	0	0	0	0	0	0	0	0	0	1	0	0	0	0	0	0	0	0	0	0	0	0	0	0	0	0	0
A4D2P6	S	264	0.218473	27	2	3	0.84					0.347587	96	435	1	0.406008	0	0	0	1	1	0	0	0	0	1	0	0	0	0	0	0	0	0	0	0	0	0	0	0	0	0	1	0	0	0	0	0	0
A4FU01	S	180	0.129603	117	2	3	0.12			FALSE		0.111308	96	0	1	0.715285	1	1	1	1	1	1	0	0	0	1	0	1	1	1	1	0	1	1	0	1	1	1	1	1	1	1	1	1	1	1	1	1	1
A4FU49	S	217	0.102794	72	2	1	0.96					0.194038	96	96	1	0.129514	0	0	1	1	1	1	0	0	0	0	0	0	1	1	0	1	1	0	0	0	1	0	1	0	1	1	1	1	1	1	0	0	0
A4FU49	S	226	0.101215	59	2	3	0.94					0.203702				0.227681	0	0	0	0	0	0	0	0	1	1	1	0	0	1	1	1	1	0	0	0	0	0	1	0	0	1	1	0	0	0	0	0	0
A4FU49	S	227	0.224502	80	1	4	0.95					0.327015	96	0	1	0.0325744	0	0	0	1	1	1	0	1	1	1	1	1	1	1	1	1	1	0	1	1	0	0	1	0	0	1	1	1	1	1	0	0	0
A4FU49	S	269	0.229275	61	1	4	0.95					0.265051	0	0	1	0.268365	0	0	1	0	0	0	0	0	1	0	0	0	0	0	1	1	1	0	1	0	1	0	0	0	0	1	1	0	0	1	0	1	1
A4QPH2	S	295	0.265157	3	5	6	0.97					0.451886				0.808158	0	0	0	0	0	0	0	0	1	0	0	0	0	0	0	0	0	0	0	0	0	0	0	0	0	0	0	0	0	0	0	0	0
A4UGR9	S	940	0.0627883	23	1	1	0.94					0.339179	0	435	1	0.468316	0	1	1	0	0	0	0	1	0	0	0	0	0	0	0	0	0	0	0	0	0	0	0	0	0	0	1	0	0	0	0	0	0
A4UGR9	S	2348	0.112237	119	1	9	0.97					0.535427	96	352		0.742229	1	1	1	1	1	1	1	1	1	1	0	1	1	1	1	1	1	0	1	1	1	1	1	1	1	1	1	1	1	1	1	1	1
A4UGR9	S	2873	0.0558646	91	1	1	0.97					0.243912	96	0		0.788418	0	0	0	0	0	0	1	1	1	1	0	0	0	1	1	1	0	0	1	1	0	1	0	0	0	0	1	1	0	1	0	1	1
A4UGR9	S	2998	0.370846	107	1	3	0.99					0.332165	435	435		0.0567268	1	1	1	1	1	1	1	1	1	1	0	1	1	1	1	1	1	1	1	1	1	0	1	1	1	1	1	1	0	1	1	1	1
A4UGR9	T	3045	0.059275	120	1	2	0.97					0.468921				0.176159	1	1	1	1	1	1	1	1	1	1	0	1	1	1	1	1	1	1	1	1	1	1	1	1	1	1	1	1	1	1	1	1	1
A4UGR9	S	3059	0.105585	113	1	6	0.97					0.246459	96	435		0.747524	1	1	1	1	1	1	1	1	1	1	0	1	0	1	1	1	1	0	1	1	1	1	1	1	1	1	1	1	0	1	0	1	1
A5A3E0	T	789	0.152139	3	9	26	0.01			FALSE		0.203411					0	0	0	0	0	0	0	0	0	0	0	0	0	0	0	0	0	0	0	0	0	0	0	0	0	0	0	0	0	0	0	0	0
A5A3E0	S	932	0.102357	5	1	0	0.59			FALSE		0.120148					0	0	0	0	0	0	0	0	0	0	0	0	0	0	0	0	0	0	0	0	0	0	0	0	0	0	0	0	0	0	0	0	0
A5A3E0	T	949	0.142584	3	8	88	0.02			FALSE		0.11568					0	0	0	0	0	0	0	0	0	0	0	0	0	0	0	0	0	0	0	0	0	0	0	0	0	0	0	0	0	0	0	0	0
A5A3E0	S	1065	0.173357	2	16	40	0.16			FALSE		0.18544	0	0	1		0	0	0	0	0	0	0	0	0	0	0	0	0	0	0	0	0	0	0	0	0	0	0	0	0	0	0	0	0	0	0	0	0
A5PKW4	S	133	0.184808	105	1	3	0.98					0.31278	96	96			1	0	1	1	1	0	1	1	1	1	1	0	1	1	1	1	1	0	1	0	1	1	1	0	1	1	1	1	1	1	0	1	1
A5PKW4	S	995	0.0851993	117	1	0	0.97					0.260695				0.158072	1	1	1	1	1	1	1	1	0	1	1	1	1	1	1	1	1	1	0	0	1	1	1	1	1	0	1	1	1	1	1	1	1
A5PL33	S	101	0.209092	95	1	3	0.97					0.14822			1	0.0283035	1	1	1	1	1	1	1	1	1	1	0	0	1	0	1	1	1	0	0	1	1	1	1	0	1	1	1	0	1	1	0	0	0
A5PL33	S	253	0.257744	89	9	105	0.99					0.298343	90	90	3	0.643464	0	0	1	1	1	0	1	1	1	0	0	1	1	0	0	1	0	0	1	1	1	1	0	0	1	0	1	0	1	1	0	0	0
A5PL33	S	355	0.290299	45	2	14	0.99					0.27229	90	90	3	0.296488	0	1	1	0	0	0	1	1	1	1	0	0	0	0	0	1	1	0	0	1	0	1	0	0	0	1	1	0	0	0	0	0	0
A5PL33	S	432	0.143845	76	1	1	0.98					0.432305	90	90	1	0.38837	1	0	1	1	1	1	1	1	0	1	0	0	1	0	1	1	1	0	0	1	0	1	0	0	1	0	1	0	1	1	0	0	0
A5PLL1	T	223	0.115305	82	1	2	0.89					0.220428	96	352		0.77457	1	1	1	1	1	1	0	0	0	1	0	1	0	0	0	1	1	0	1	0	1	1	1	0	1	0	1	1	1	1	0	1	1
A5PLL1	S	228	0.381977	114	3	12	0.92					0.353389	435	435	1	0.11718	1	1	1	1	1	1	1	0	0	1	1	1	1	1	1	1	1	1	1	0	1	1	1	0	1	1	1	1	1	1	1	1	1
A5PLL1	S	407	0.155392	81	1	3	0.98					0.113837	435	435		0.169564	1	1	1	1	1	1	0	0	0	1	1	1	1	0	0	1	1	1	1	0	1	0	1	0	1	1	1	1	0	0	1	1	1
A5YKK6	S	749	0.257056	121	1	16	0.96					0.310225	435	824		0.42518	1	0	1	1	1	1	1	1	0	1	0	1	1	1	1	1	1	1	1	1	1	1	1	1	1	1	1	1	1	1	1	1	1
A5YKK6	T	1011	0.168841	122	1	5	0.97					0.159665	824	824	2	0.56332	1	1	1	1	1	1	1	1	0	1	0	1	1	1	1	1	1	1	1	1	1	1	1	1	1	1	1	1	1	1	1	1	1
A5YKK6	S	1061	0.255285	121	4	13	0.92					0.420833	96	96	7	0.980913	1	1	1	1	1	1	1	1	0	1	0	1	1	1	1	1	1	1	1	1	1	1	1	1	1	1	1	1	1	1	1	1	1
A5YKK6	T	2191	0.0537793	120	1	0	0.27					0.15354				0.0868563	1	1	1	1	1	1	1	1	0	1	0	1	1	1	1	1	1	1	1	1	1	1	1	1	1	1	1	1	1	1	1	1	1
A5YM69	T	100	0.214756	2	1	1	0.64					0.186739				0.226564	0	0	0	0	0	0	0	0	0	0	0	0	0	0	0	0	0	0	0	0	0	0	0	0	0	0	0	0	0	0	0	0	0
A5YM69	S	184	0.476775	1	16	118	0.91					0.237277			6	0.469497	0	0	0	0	0	0	0	0	0	0	0	0	0	0	0	0	0	0	0	0	0	0	0	0	0	0	0	0	0	0	0	0	0
A5YM69	T	193	0.113675	2	1	2	0.94					0.121078			1	0.111142	0	0	0	0	0	0	0	0	0	0	0	0	0	0	0	0	0	0	0	0	0	0	0	0	0	0	0	0	0	0	0	0	0
A5YM69	S	445	0.499737	2	17	127	0.95					0.14822			5	0.635807	0	0	0	0	0	0	0	0	0	0	0	0	0	0	0	0	0	0	0	0	0	0	0	0	0	0	0	0	0	0	0	0	0
A6H8Y1	S	103	0.272621	97	4	6	0.98					0.14509	96	824	2	0.0346699	1	1	1	1	0	1	1	1	1	1	1	1	1	1	1	1	1	1	0	1	1	0	0	0	0	1	0	1	0	1	0	0	1
A6H8Y1	S	423	0.0531271	87	3	1	0.98					0.164948	96	312	1	0.483812	1	1	1	1	1	1	0	0	0	0	1	0	1	1	1	1	0	0	1	1	0	1	1	0	1	0	1	0	1	1	0	0	1
A6H8Y1	S	426	0.0980198	101	2	7	0.99					0.381175	96	96	1	0.503208	1	1	1	1	1	0	0	0	1	0	1	1	1	1	1	1	1	0	1	1	1	1	1	0	1	0	1	1	1	1	0	0	1
A6H8Y1	S	431	0.0890221	99	1	0	0.99					0.448278				0.46502	1	1	1	1	1	0	0	0	1	0	1	1	1	0	0	1	1	1	0	1	1	1	1	0	1	0	1	1	1	1	0	0	1
A6H8Y1	T	1517	0.0925074	22	1	0	0.97					0.437459	90	0	1	0.199673	0	0	0	1	1	1	0	0	0	0	0	0	0	0	0	0	0	0	0	0	0	0	0	0	0	0	0	0	0	0	0	0	0
A6H8Y1	T	1519	0.0461829	84	1	0	0.98					0.157809				0.0854494	0	1	1	1	1	0	0	0	1	0	1	1	1	1	0	0	1	0	0	1	1	1	0	0	1	1	1	1	1	1	0	0	0
A6H8Y1	S	1623	0.117008	73	1	2	0.97					0.462615	90	90		0.190585	0	0	0	0	0	0	0	0	1	0	1	1	1	1	1	0	0	0	0	1	1	1	1	0	1	0	1	1	1	1	0	0	0
A6H8Y1	T	2048	0.0529266	85	1	0	0.99					0.124186				0.0278925	0	1	1	1	1	1	0	0	0	0	0	1	1	1	1	0	1	0	1	0	1	1	0	0	1	0	1	0	1	1	0	0	0
A6H8Y1	S	2471	0.116454	89	2	10	0.98					0.515255	96	312	2	0.143199	1	0	0	1	1	1	0	0	1	0	1	1	1	0	1	0	1	1	1	1	1	1	1	0	0	0	1	1	1	1	0	0	0
A6NC98	T	507	0.149063	31	2	3	0.92					0.228616	96	96		0.415634	0	0	0	0	0	0	0	0	0	1	0	0	0	0	0	0	0	0	0	0	0	0	0	0	1	0	1	1	0	0	0	0	0
A6NC98	S	597	0.415153	22	15	227	0.96					0.340829	0	96	8	0.798536	0	0	0	0	1	1	0	0	0	1	0	0	0	0	0	0	0	0	0	0	0	0	0	0	1	0	1	0	0	0	0	0	0
A6NC98	S	600	0.28699	49	13	46	0.97					0.187402	96	96	6	0.714195	0	0	0	1	1	1	0	0	0	0	0	0	1	0	0	1	0	0	0	0	0	0	0	0	0	1	0	1	0	0	0	0	1
A6NC98	S	1370	0.16067	89	3	40	0.98					0.290745	96	435	4	0.265031	0	0	1	1	1	1	1	1	1	0	0	0	1	1	1	1	1	0	1	0	1	0	1	0	1	1	1	1	1	0	0	0	1
A6NC98	S	1380	0.101726	96	4	35	0.98					0.175976	96	824	1	0.249801	0	0	1	1	1	1	1	1	1	1	0	1	1	1	1	1	1	0	1	0	1	0	1	0	1	1	1	1	1	0	1	0	1
A6NC98	S	1473	0.0869798	88	5	6	0.94					0.227008	96	435	1		0	0	1	1	1	1	1	1	1	1	0	1	1	1	1	1	0	0	1	0	1	0	0	0	1	0	1	1	1	0	1	0	1
A6NCI8	S	813	0.140316	19	1	4	0.98					0.181416	0	90	1	0.886499	0	0	0	0	0	0	0	0	0	0	0	0	0	0	0	0	0	0	0	0	0	0	0	0	0	1	0	0	0	0	0	0	0
A6NCI8	S	818	0.0753002	89	1	0	0.98					0.161358				0.607343	1	0	0	1	0	0	0	0	0	0	1	1	1	1	1	1	1	0	0	1	0	1	1	1	1	1	0	1	1	1	0	1	1
A6NCI8	S	819	0.079814	87	1	0	0.98					0.183841				1	0	0	0	1	0	0	0	0	0	0	1	1	1	0	1	1	1	0	0	1	0	1	1	1	1	1	0	1	1	1	0	1	1
A6NCL7	S	44	0.135216	86	1	0	0.76					0.287336				0.0271503	0	0	1	1	1	1	0	0	0	1	0	0	1	1	0	1	1	1	1	0	1	0	1	0	1	0	1	1	1	1	1	1	1
A6NCL7	S	110	0.193872	61	1	2	0.02					0.219559	96	96	1	0.0323689	0	0	1	1	1	1	0	1	0	1	0	0	1	0	0	0	0	1	0	0	0	0	0	0	1	0	1	0	1	1	0	1	1
A6NCL7	S	416	0.522274	107	2	4	0.88					0.405311	435	435	5	0.00769018	0	1	1	1	1	1	0	1	0	1	0	0	1	1	1	1	1	1	1	1	1	1	0	0	1	1	1	1	1	1	1	1	1
A6NCQ9	S	170	0.200756	107	1	2	0.94					0.271044	312	312	1	0.202548	1	1	1	1	1	1	1	1	0	1	1	0	1	1	1	1	1	1	1	1	1	1	1	0	1	1	1	1	1	1	0	1	1
A6NCS6	S	247	0.164641	2	1	2	0.89					0.255823				0.497928	0	0	0	0	0	0	0	0	0	0	0	0	0	0	0	0	0	0	0	0	0	0	0	0	0	0	0	0	0	0	0	0	0
A6ND36	S	124	0.453306	112	5	32	0.45					0.213681	435	435	2	0	1	0	1	1	1	1	1	1	1	1	0	0	1	1	1	1	1	1	1	1	1	0	1	0	1	1	1	1	1	1	1	1	1
A6ND36	S	610	0.45124	109	8	13	0.95					0.308729	352	435	6	0.198199	1	0	1	1	1	1	1	1	1	1	0	0	0	1	1	1	1	0	1	1	1	0	1	0	1	0	1	1	1	1	0	1	1
A6ND36	S	634	0.437123	115	18	97	0.83					0.342167	352	352	9	0.50351	1	0	1	1	1	1	1	1	1	1	0	0	1	1	1	1	1	1	1	1	1	0	1	0	1	0	1	1	1	1	1	1	1
A6ND36	S	666	0.31367	81	2	14	0.89					0.234625	0	312	3	0.590146	1	0	0	0	0	0	1	1	1	0	0	0	1	1	0	1	1	0	1	1	1	0	1	0	1	0	1	0	0	1	0	0	0
A6ND36	T	689	0.163273	38	8	28	0.97					0.275556				0.728064	0	0	0	0	0	0	0	0	0	0	0	0	0	1	0	1	1	0	0	1	1	0	0	0	0	0	1	0	0	1	0	0	0
A6NDB9	S	124	0.515919	105	8	26	0.95					0.444993	96	96	7	0	0	1	1	1	1	1	0	1	1	1	0	1	1	1	1	0	1	1	1	0	0	1	1	1	1	1	1	1	1	1	0	1	1
A6NDB9	S	126	0.307333	10	5	13	0.96					0.266133	0	96	3	0.172012	0	0	0	1	1	0	0	0	0	0	0	0	1	0	0	0	0	0	0	0	0	0	0	0	0	0	0	0	0	0	0	0	0
A6NDB9	S	375	0.278437	74	12	83	0.97					0.181729	0	0	11	0.750841	0	0	0	0	0	0	0	0	0	0	0	1	1	0	0	0	1	0	0	0	0	1	1	1	0	0	1	1	1	1	0	1	1
A6NDB9	S	436	0.136797	23	5	10	0.97					0.149219	0	0	1	0.768729	0	0	0	0	0	0	0	0	0	0	0	0	0	0	1	0	0	0	0	0	0	0	0	0	0	0	1	0	0	0	0	0	0
A6NDB9	S	439	0.253172	8	7	25	0.98					0.273518	96	96	5	1	0	0	0	0	0	0	0	0	0	0	0	0	0	0	0	0	0	0	0	0	0	0	0	0	0	0	0	0	0	0	0	0	0
A6NDE4	S	176	0.234997	2	1	47	0.98					0.528052				0.198737	0	0	0	0	0	0	0	0	0	0	0	0	0	0	0	0	0	0	0	0	0	0	0	0	0	0	0	0	0	0	0	0	0
A6NDU8	S	7	0.118307	87	3	4	0.7					0.340532	0	0	1		0	0	0	0	0	0	1	1	1	1	0	0	0	1	1	1	1	0	1	0	0	1	1	0	0	1	1	1	1	1	0	1	0
A6NDU8	S	238	0.10937	14	1	2	0.64					0.11774	0	0	1	0.652674	0	0	0	0	0	0	0	0	0	0	0	0	0	0	0	0	0	0	0	0	0	0	1	0	0	0	0	0	0	0	0	0	0
A6NE02	S	42	0.111685	103	1	0	0.37					0.111252				0.691531	1	1	1	0	0	1	1	1	1	1	0	0	1	1	1	1	1	1	1	1	1	1	1	1	1	1	1	1	1	1	1	1	1
A6NEL2	S	106	0.237996	49	6	26	0.98					0.325392	0	0	3	0.83338	1	0	0	0	0	0	0	0	0	0	0	0	0	0	1	0	0	0	1	0	1	0	1	0	0	0	0	1	1	0	0	0	1
A6NEL2	S	268	0.116382	67	1	0	0.91					0.129616	96	0	1	0.748441	1	0	1	1	1	1	0	0	0	0	0	0	1	1	1	0	1	0	1	0	1	0	0	0	1	0	0	1	0	1	0	0	0
A6NEL2	S	450	0.381789	64	3	24	0.99					0.365628	96	96	2	0.760525	1	0	1	0	0	1	0	0	0	0	0	0	1	1	0	1	0	0	1	1	0	1	0	0	0	1	0	0	0	1	0	0	0
A6NEL2	S	509	0.278249	103	6	6	0.99					0.449066	96	96	1	0.349723	1	0	1	0	0	1	1	1	1	0	0	0	1	1	1	1	1	0	1	1	1	1	1	1	1	1	0	1	1	1	1	1	1
A6NEL2	S	510	0.36314	105	6	6	0.99					0.518346	96	96	1	0.254079	1	0	1	1	1	1	1	1	1	0	0	0	1	1	1	1	1	0	1	1	1	1	1	1	1	1	0	1	1	1	1	1	1
A6NEQ0	S	176	0.234498	1	1	47	0.98					0.528052				0.206267	0	0	0	0	0	0	0	0	0	0	0	0	0	0	0	0	0	0	0	0	0	0	0	0	0	0	0	0	0	0	0	0	0
A6NEQ0	S	475	0.108761	2	1	1	0.95					0.202603					0	0	0	0	0	0	0	0	0	0	0	0	0	0	0	0	0	0	0	0	0	0	0	0	0	0	0	0	0	0	0	0	0
A6NF01	S	18	0.100033	2	17	53	0.98					0.216683				0.680531	0	0	0	0	0	0	0	0	0	0	0	0	0	0	0	0	0	0	0	0	0	0	0	0	0	0	0	0	0	0	0	0	0
A6NF01	S	19	0.416843	2	29	460	0.98					0.23866				0	0	0	0	0	0	0	0	0	0	0	0	0	0	0	0	0	0	0	0	0	0	0	0	0	0	0	0	0	0	0	0	0	0
A6NF01	S	114	0.0894019	3	1	1	0.95					0.105776				1	0	0	0	0	0	0	0	0	0	0	0	0	0	0	0	0	0	0	0	0	0	0	0	0	0	0	0	0	0	0	0	0	0
A6NF01	S	210	0.197103	3	1	12	0.97					0.313266				0.545931	0	0	0	0	0	0	0	0	0	0	0	0	0	0	0	0	0	0	0	0	0	0	0	0	0	0	0	0	0	0	0	0	0
A6NF01	S	298	0.106615	2	1	0	0.99					0.422236				0.520412	0	0	0	0	0	0	0	0	0	0	0	0	0	0	0	0	0	0	0	0	0	0	0	0	0	0	0	0	0	0	0	0	0
A6NF01	S	299	0.168053	2	1	0	0.99					0.251385				0.556867	0	0	0	0	0	0	0	0	0	0	0	0	0	0	0	0	0	0	0	0	0	0	0	0	0	0	0	0	0	0	0	0	0
A6NFI3	S	105	0.27796	67	2	7	0.95					0.215918	90	90	1		0	1	1	1	1	1	1	1	1	1	1	0	1	1	0	1	1	0	0	0	0	0	1	1	1	0	1	1	1	1	0	0	0
A6NFI3	S	221	0.204697	98	2	10	0.87	KRAB				0.298981	90	352		0.801592	1	1	1	0	0	1	1	1	1	1	1	0	1	1	1	1	1	1	1	1	0	0	1	1	1	0	1	1	1	1	1	1	1
A6NFI3	T	533	0.0939393	15	1	1	0.45					0.282914	0	90		0.627584	0	0	0	0	0	0	0	0	0	0	0	0	0	0	0	0	0	0	0	0	0	0	0	0	0	0	1	0	0	0	0	0	0
A6NGB9	T	385	0.234403	111	1	4	0.99					0.261684				0	1	1	1	1	1	1	1	1	1	1	0	0	1	1	1	0	1	0	1	1	1	1	1	0	1	0	1	1	1	1	1	1	1
A6NHQ4	S	15	0.467192	87	4	22	0.91					0.283282	96	96	1		1	0	1	1	1	1	0	1	0	1	1	0	1	0	1	1	1	1	1	0	1	1	1	0	1	1	0	1	1	1	0	1	1
A6NHQ4	S	180	0.103291	82	1	0	0.98					0.192234				0.401698	1	0	1	1	1	1	0	0	0	1	1	0	1	0	0	1	1	0	0	0	1	1	1	0	1	0	0	1	1	1	0	1	1
A6NHR9	T	16	0.0609094	71	2	3	0.95					0.356625	90	312	2		0	0	0	0	0	0	0	1	0	0	1	0	1	0	0	0	1	0	0	0	0	1	0	0	0	0	1	0	1	0	0	1	1
A6NHS7	S	20	0.134018	94	3	7	0.73					0.203702	96	96		0.342383	0	0	0	0	0	0	0	0	0	0	0	0	1	1	1	1	1	1	1	1	1	1	1	1	0	0	1	1	1	1	1	1	1
A6NHT5	S	144	0.477797	109	3	24	0.95					0.220183	435	435	5		1	1	1	1	1	1	1	1	1	1	0	0	1	1	1	1	1	1	1	0	1	1	1	0	1	1	1	1	1	1	1	1	1
A6NHT5	S	171	0.237628	111	3	4	0.98					0.208074	435	435	1	0.193657	1	1	1	1	1	1	1	1	1	1	0	0	1	1	1	1	1	1	1	0	1	1	1	0	1	1	1	1	1	1	1	1	1
A6NHT5	S	182	0.175581	111	1	1	0.99					0.413376	435	435		0.191768	1	1	1	1	1	1	1	1	1	1	0	0	1	1	1	1	1	1	1	0	1	1	1	0	1	1	1	1	1	1	1	1	1
A6NI28	S	789	0.280954	106	4	2	0.94					0.131608	312	312		0.951449	1	0	1	1	1	0	1	1	1	1	0	1	1	1	1	1	1	1	1	1	1	1	1	0	1	1	1	1	1	1	1	1	1
A6NI72	S	321	0.223943	105	8	66	0.95					0.415753				0.0924771	1	0	1	1	1	1	1	1	1	1	1	0	1	1	1	0	1	1	1	0	1	1	1	0	1	1	1	1	1	1	1	1	1
A6NIX2	S	96	0.168556	57	1	2	0.97					0.120894	435	435	2	0.52158	0	0	0	1	0	1	0	1	0	0	0	0	0	1	0	1	0	0	1	0	1	0	0	0	0	0	1	1	1	1	0	1	1
A6NJ78	S	358	0.380415	80	6	40	0.92					0.444464	312	352	3	0.739053	1	0	1	1	1	1	0	0	0	0	1	0	1	0	1	1	1	0	0	1	0	0	0	1	0	0	1	1	0	1	0	1	1
A6NJL1	S	462	0.170784	67	1	4	0.05					0.212496				0.24166	1	0	1	0	0	0	0	1	0	0	0	0	1	0	1	0	1	0	1	0	1	1	1	1	1	1	0	0	1	1	0	0	1
A6NJU9	S	1099	0.0837376	1	2	13	0.99					0.366136	0	0	1		0	0	0	0	0	0	0	0	0	0	0	0	0	0	0	0	0	0	0	0	0	0	0	0	0	0	0	0	0	0	0	0	0
A6NJU9	S	1100	0.192787	1	7	62	0.99					0.327811	0	0	2		0	0	0	0	0	0	0	0	0	0	0	0	0	0	0	0	0	0	0	0	0	0	0	0	0	0	0	0	0	0	0	0	0
A6NJZ7	S	1294	0.124053	14	1	3	0.97					0.344451				0.829989	0	0	0	0	0	1	0	1	0	0	0	1	1	1	1	0	0	0	0	0	0	0	1	0	0	0	0	0	0	0	0	0	0
A6NKD9	S	165	0.141112	4	3	1	0.93					0.120894	0	0	1		0	0	1	0	0	0	0	0	0	0	0	0	0	0	0	0	0	0	0	0	0	0	0	0	0	0	0	1	0	0	0	0	0
A6NKD9	S	182	0.248519	65	10	2	0.96					0.453507	0	0	2	0.144751	0	0	1	1	0	1	0	0	0	0	0	0	1	0	0	1	0	1	1	0	1	1	0	0	1	0	1	1	1	1	1	1	1
A6NKD9	S	187	0.135536	65	2	0	0.95					0.427596				1	0	0	1	1	0	1	0	0	0	0	0	0	1	0	0	1	0	1	1	0	1	1	0	0	1	0	1	1	1	1	1	1	1
A6NKD9	S	206	0.136336	69	4	0	0.92					0.198997				0.0933908	0	0	1	1	0	1	0	0	0	0	0	0	1	0	0	1	0	1	1	0	1	1	0	0	1	0	1	1	1	1	1	1	1
A6NKD9	S	372	0.225161	101	1	1	0.46					0.491447	96	96	2	0.741777	0	1	1	1	1	1	1	1	0	1	0	1	1	1	1	1	0	1	1	1	1	0	1	1	1	0	1	1	1	1	0	1	1
A6NKG5	S	1030	0.169103	51	1	78	0.85					0.522312	0	96	1	0.641274	0	0	0	0	0	0	0	0	0	0	0	0	1	0	0	1	0	0	0	1	0	0	0	0	0	0	0	0	0	1	0	0	0
A6NKN8	S	9	0.283445	94	3	4	0.95					0.14822	96	96	3	1	1	0	0	0	0	0	1	1	1	0	0	0	1	1	1	1	1	1	1	0	1	1	1	0	0	1	1	1	1	1	1	1	1
A6NKN8	T	12	0.0883777	94	1	0	0.96					0.1168	96	96	1	0.578077	1	1	1	0	0	1	1	1	1	0	0	0	1	1	1	1	1	1	1	1	1	1	1	0	0	1	1	1	1	1	0	1	1
A6NKT7	S	393	0.244885	3	8	27	0.1					0.459553	0	435	1	0.476039	0	0	0	0	0	0	0	0	0	0	0	0	0	1	0	0	0	0	0	0	0	0	0	0	0	0	0	0	0	0	0	0	0
A6NKT7	S	395	0.23904	3	11	116	0.11					0.22106	312	435	1	1	0	0	0	0	0	0	0	0	0	0	0	0	0	1	0	0	0	0	0	0	0	0	0	0	0	0	0	0	0	0	0	0	0
A6NKT7	S	793	0.185555	3	4	12	0.94					0.342919				0.181605	0	0	0	0	0	0	0	0	0	0	0	0	0	1	0	0	0	0	0	0	0	0	0	0	0	0	0	0	0	0	0	0	0
A6NKT7	S	797	0.447641	3	15	107	0.94					0.324277	435	435	1	0	0	0	0	0	0	0	0	0	0	0	0	0	0	1	0	0	0	0	0	0	0	0	0	0	0	0	0	0	0	0	0	0	0
A6NKT7	T	899	0.0729382	3	1	2	0.97					0.152896				0.00817249	0	0	0	0	0	0	0	0	0	0	0	0	0	1	0	0	0	0	0	0	0	0	0	0	0	0	0	0	0	0	0	0	0
A6NKT7	S	978	0.152557	3	5	5	0.96					0.10469				0.112841	0	0	0	0	0	0	0	0	0	0	0	0	0	1	0	0	0	0	0	0	0	0	0	0	0	0	0	0	0	0	0	0	0
A6NKT7	T	979	0.179997	3	4	4	0.95					0.380306				0.110484	0	0	0	0	0	0	0	0	0	0	0	0	0	1	0	0	0	0	0	0	0	0	0	0	0	0	0	0	0	0	0	0	0
A6NKT7	S	1006	0.215276	3	2	7	0.97					0.456446				1	0	0	0	0	0	0	0	0	0	0	0	0	0	1	0	0	0	0	0	0	0	0	0	0	0	0	0	0	0	0	0	0	0
A6NKT7	T	1030	0.24114	3	11	47	0.92					0.303509	435	435	1	0.829449	0	0	0	0	0	0	0	0	0	0	0	0	0	1	0	0	0	0	0	0	0	0	0	0	0	0	0	0	0	0	0	0	0
A6NKT7	S	1033	0.21179	2	14	203	0.76					0.454532	312	435	1	0.604547	0	0	0	0	0	0	0	0	0	0	0	0	0	0	0	0	0	0	0	0	0	0	0	0	0	0	0	0	0	0	0	0	0
A6NKT7	S	1266	0.142199	1	18	16	0.97					0.119723				0.784421	0	0	0	0	0	0	0	0	0	0	0	0	0	0	0	0	0	0	0	0	0	0	0	0	0	0	0	0	0	0	0	0	0
A6NKT7	S	1267	0.170948	2	25	79	0.98					0.28442				0.508749	0	0	0	0	0	0	0	0	0	0	0	0	0	0	0	0	0	0	0	0	0	0	0	0	0	0	0	0	0	0	0	0	0
A6NKT7	S	1271	0.426702	2	34	349	0.98					0.213593	435	435	2	0.335508	0	0	0	0	0	0	0	0	0	0	0	0	0	0	0	0	0	0	0	0	0	0	0	0	0	0	0	0	0	0	0	0	0
A6NKT7	S	1275	0.287829	2	41	452	0.97					0.215301	435	435	1	0.749848	0	0	0	0	0	0	0	0	0	0	0	0	0	0	0	0	0	0	0	0	0	0	0	0	0	0	0	0	0	0	0	0	0
A6NKT7	S	1276	0.415543	2	43	491	0.97					0.325918	435	435	1	0.42199	0	0	0	0	0	0	0	0	0	0	0	0	0	0	0	0	0	0	0	0	0	0	0	0	0	0	0	0	0	0	0	0	0
A6NKT7	S	1312	0.164937	2	12	30	0.97					0.116809				0.715043	0	0	0	0	0	0	0	0	0	0	0	0	0	0	0	0	0	0	0	0	0	0	0	0	0	0	0	0	0	0	0	0	0
A6NKT7	T	1500	0.150788	2	1	3	0.96					0.368477				0.675016	0	0	0	0	0	0	0	0	0	0	0	0	0	0	0	0	0	0	0	0	0	0	0	0	0	0	0	0	0	0	0	0	0
A6NKT7	S	1543	0.160527	2	3	49	0.96					0.203702				0.640312	0	0	0	0	0	0	0	0	0	0	0	0	0	0	0	0	0	0	0	0	0	0	0	0	0	0	0	0	0	0	0	0	0
A6NKT7	S	1564	0.144216	2	1	0	0.99					0.100717				0.360373	0	0	0	0	0	0	0	0	0	0	0	0	0	0	0	0	0	0	0	0	0	0	0	0	0	0	0	0	0	0	0	0	0
A6NKT7	T	1566	0.0378854	2	1	1	0.99					0.203702				0.297413	0	0	0	0	0	0	0	0	0	0	0	0	0	0	0	0	0	0	0	0	0	0	0	0	0	0	0	0	0	0	0	0	0
A6NKT7	S	1580	0.0397188	1	1	3	0.98					0.156213				0.53968	0	0	0	0	0	0	0	0	0	0	0	0	0	0	0	0	0	0	0	0	0	0	0	0	0	0	0	0	0	0	0	0	0
A6NKT7	S	1583	0.162604	2	2	4	0.99					0.223665	312	435	1	0.576758	0	0	0	0	0	0	0	0	0	0	0	0	0	0	0	0	0	0	0	0	0	0	0	0	0	0	0	0	0	0	0	0	0
A6NKT7	S	1593	0.175326	2	2	28	0.98					0.135345	312	824	1	0.488983	0	0	0	0	0	0	0	0	0	0	0	0	0	0	0	0	0	0	0	0	0	0	0	0	0	0	0	0	0	0	0	0	0
A6NM28	S	400	0.232025	21	4	8	0.31					0.308465	0	0		0.75944	0	0	0	0	0	0	0	0	0	0	0	0	0	0	0	0	0	0	0	0	0	0	0	0	0	0	1	0	0	0	0	0	0
A6NMD2	S	537	0.121332	1	1	2	0.78					0.157675				1	0	0	0	0	0	0	0	0	0	0	0	0	0	0	0	0	0	0	0	0	0	0	0	0	0	0	0	0	0	0	0	0	0
A6NMK8	S	100	0.254818	121	3	3	0.31					0.260766	352	352	1	0	1	1	1	1	1	1	1	1	0	1	0	1	1	1	1	1	1	1	1	1	1	0	1	1	1	1	1	1	1	1	1	1	1
A6NMY6	T	19	0.619498	6	40	1028	0.59					0.278025				0.816256	0	0	0	0	0	0	0	0	0	0	0	0	0	0	0	0	0	0	0	0	0	0	0	0	0	0	0	0	0	0	0	0	0
A6NMY6	S	22	0.287603	8	31	194	0.32					0.204569				0.764461	0	0	0	0	0	0	0	0	0	0	0	0	0	0	0	0	0	0	0	0	0	0	0	0	0	0	0	0	1	0	0	0	0
A6NMY6	S	112	0.100428	7	6	18	0.01			FALSE		0.21029				0.708001	0	0	0	0	0	0	0	0	0	0	0	0	0	0	0	0	0	0	0	0	0	1	1	0	0	0	0	0	0	0	0	0	0
A6NMY6	T	123	0.164179	8	12	58	0.01			FALSE		0.383674				0	0	0	0	0	0	0	0	0	0	0	0	0	0	0	0	0	0	0	0	0	0	1	1	1	0	0	0	0	0	0	0	0	0
A6NMY6	S	127	0.286452	8	26	163	0.01			FALSE		0.490192				0.292788	0	0	0	0	0	0	0	0	0	0	0	0	0	0	0	0	0	0	0	0	0	1	0	1	0	0	0	0	0	0	0	0	0
A6NMY6	S	134	0.150501	8	1	1	0.01			FALSE		0.095404				0.0102335	0	0	0	0	0	0	0	0	0	0	0	0	0	0	0	0	0	0	0	0	0	1	0	1	0	0	0	0	0	0	0	0	0
A6NNA2	S	340	0.206489	64	2	2	0.98					0.340543	96	435		0.829439	1	0	1	1	1	1	0	1	0	0	0	0	1	0	1	0	0	0	0	0	1	1	1	0	1	0	1	1	1	1	0	1	1
A6NNA2	S	342	0.178813	61	1	2	0.98					0.348471	0	435		0.747824	1	0	0	0	0	0	1	1	0	0	0	0	1	0	1	0	0	0	0	0	1	1	1	0	0	0	1	1	1	1	0	1	1
A6NNM3	S	1228	0.119592	4	1	6	0.98					0.166081	96	96	1	0.051515	0	0	0	0	0	0	0	0	0	0	0	0	0	0	0	0	0	0	0	0	0	0	0	0	0	0	0	0	0	0	0	0	0
A6QL63	S	65	0.400181	85	7	29	0.5					0.183208	435	435	6	0.027158	1	1	1	1	1	1	1	1	0	1	0	0	1	1	1	1	1	0	1	0	1	1	0	0	1	0	1	1	1	1	0	1	1
A6QL64	T	1032	0.0744971	1	3	16	0.99					0.481211	0	0		0.433568	0	0	0	0	0	0	0	0	0	0	0	0	0	0	0	0	0	0	0	0	0	0	0	0	0	0	0	0	0	0	0	0	0
A7E2V4	T	55	0.0725655	118	7	17	0.91					0.116832	96	435	2	0.556403	1	0	1	1	1	1	1	1	1	1	1	0	1	1	1	1	1	1	1	0	1	0	1	0	1	1	1	1	1	1	1	1	1
A7E2V4	S	437	0.231764	127	3	7	0.14					0.353389	435	435	1	0.0184018	1	1	1	1	1	1	1	1	1	1	1	1	1	1	1	1	1	1	1	1	1	1	1	1	1	1	1	1	1	1	1	1	1
A7E2V4	S	559	0.126202	110	2	6	0.96					0.46186	96	0	1	0.754296	1	0	0	0	0	0	1	1	1	1	1	1	1	1	0	1	1	1	0	0	1	1	1	1	0	1	1	1	1	1	1	1	1
A7E2V4	S	598	0.0588447	116	1	4	0.99					0.139381				0.846644	1	1	0	1	1	1	1	1	1	1	1	1	1	0	1	1	1	0	1	1	1	1	1	1	1	1	1	1	1	1	0	1	1
A7E2V4	S	1040	0.214893	127	2	2	0.97					0.351175	435	435	1	0.976199	1	1	1	1	1	1	1	1	1	1	1	1	1	1	1	1	1	1	1	1	1	1	1	1	1	1	1	1	1	1	1	1	1
A7E2V4	S	1088	0.145736	123	7	10	0.99					0.170179	96	352	3	0.761407	1	1	1	1	1	1	1	1	1	1	1	1	1	1	1	1	1	1	1	1	1	1	1	1	1	1	1	1	1	1	1	1	1
A7E2V4	S	1089	0.227253	124	6	11	0.99					0.217367	352	352	4	1	1	1	1	1	1	1	1	1	1	1	1	1	1	1	1	1	1	1	1	1	1	1	1	1	1	1	1	1	1	1	1	1	1
A7E2V4	S	1130	0.386663	125	15	82	0.97					0.351948	435	435	9	0.469037	1	1	1	1	1	1	1	1	1	1	1	1	1	1	1	1	1	1	1	1	1	1	1	1	1	1	1	1	1	1	1	1	1
A7E2V4	T	1152	0.132597	126	14	9	0.98					0.272117	435	435	5	0.10769	1	1	1	1	1	1	1	1	1	1	1	1	1	1	1	1	1	1	1	1	1	1	1	1	1	1	1	1	1	1	1	1	1
A7E2V4	S	1155	0.310065	126	33	80	0.98					0.330855	435	435	6	0.0673146	1	1	1	1	1	1	1	1	1	1	1	1	1	1	1	1	1	1	1	1	1	1	1	1	1	1	1	1	1	1	1	1	1
A7E2V4	S	1266	0.0775325	126	7	2	0.29					0.223388	352	435		0.64021	1	1	1	1	1	1	1	1	1	1	1	1	1	1	1	1	1	1	1	1	1	1	1	1	1	1	1	1	1	1	1	1	1
A7E2V4	S	1267	0.120199	126	7	3	0.29					0.186834	435	435		0.123327	1	1	1	1	1	1	1	1	1	1	1	1	1	1	1	1	1	1	1	1	1	1	1	1	1	1	1	1	1	1	1	1	1
A7E2Y1	T	1390	0.221614	67	1	2	0.58			TRUE		0.148213				0.130429	1	0	0	0	0	1	1	1	0	1	0	1	0	1	1	0	1	1	1	0	1	0	0	1	1	0	0	1	0	1	1	1	1
A7KAX9	S	587	0.374461	118	9	19	0.97					0.279927	435	435	6	0	0	1	1	1	1	1	1	1	0	1	1	1	1	1	1	1	1	1	1	0	0	1	0	1	1	0	1	1	1	1	1	1	1
A7KAX9	S	682	0.471849	111	7	57	0.99					0.529031	435	824	7	0	0	1	1	1	1	1	1	1	1	1	1	1	1	1	1	1	1	1	1	0	0	1	0	0	1	0	0	1	1	1	1	0	1
A7KAX9	S	703	0.312455	123	8	13	0.97					0.299614	435	435	7	0	0	1	1	1	1	1	1	1	1	1	1	1	1	1	1	1	1	1	1	0	0	1	0	1	1	1	1	1	1	1	1	1	1
A7KAX9	S	709	0.406014	123	20	21	0.96					0.240901	824	824	11	0	0	1	1	1	1	1	1	1	1	1	1	1	1	1	1	1	1	1	1	0	0	1	0	1	1	1	1	1	1	1	1	1	1
A7KAX9	T	711	0.123955	117	8	7	0.95					0.116811	435	824	2	0.056945	0	1	1	1	1	1	1	1	1	1	1	1	1	1	1	1	1	1	1	0	0	1	0	1	1	1	0	1	1	1	1	0	1
A7KAX9	S	731	0.378154	114	10	0	0.98					0.276031	435	435	3	0.0135655	0	1	1	1	1	1	1	1	1	1	1	1	1	1	1	1	1	1	1	0	0	1	0	1	1	1	0	1	1	1	1	0	1
A7KAX9	S	952	0.299045	105	31	202	0.98					0.146902	96	352	13	0.459626	0	1	1	1	1	1	1	1	1	1	1	0	1	1	1	1	1	1	1	0	0	1	0	0	1	0	0	0	1	1	1	0	1
A7KAX9	S	1085	0.042403	7	1	0	0.97					0.210837				0.957495	0	0	0	0	0	0	0	0	0	0	0	0	0	0	0	0	0	0	0	0	0	0	0	0	0	0	0	0	0	0	0	0	0
A7KAX9	S	1089	0.0481771	73	1	1	0.97					0.219735	96	0		0.936968	0	1	1	1	0	1	1	1	0	0	0	0	0	1	0	1	1	0	1	0	0	1	0	0	0	0	0	1	1	1	0	0	0
A7KAX9	S	1181	0.0695267	85	2	2	0.97					0.415408	96	96		0.61101	0	1	1	1	1	1	1	0	0	0	0	1	1	1	0	0	1	0	0	0	0	1	0	0	1	0	0	1	1	0	0	0	1
A7KAX9	S	1220	0.177389	95	5	17	0.98					0.145651	96	96	3	0.578558	0	1	1	1	1	1	1	1	0	0	1	1	1	0	0	1	1	0	0	0	0	1	0	0	0	0	0	1	0	1	0	0	1
A7KAX9	T	1236	0.218346	58	7	32	0.98					0.264546	96	96	4	0.975087	0	0	0	0	0	0	0	0	0	0	0	0	0	0	0	1	0	0	1	0	0	1	0	0	0	0	0	1	1	1	0	0	0
A7KAX9	S	1794	0.179913	112	1	2	0.8					0.145651	435	435	1	0	0	1	1	1	1	1	1	1	0	0	1	1	1	1	1	1	1	1	1	0	0	1	0	0	1	0	0	1	1	1	1	0	1
A7KAX9	S	1820	0.276516	111	7	14	0.97					0.14822	96	435	7	0.543612	0	1	1	1	1	1	1	1	0	0	1	1	1	1	1	1	1	1	1	0	0	1	0	0	1	0	0	1	1	1	1	0	1
A7KAX9	T	2060	0.182218	113	1	3	0.54					0.145066	96	0	1	0.491495	0	1	1	1	1	1	1	1	1	0	1	1	1	1	1	1	1	1	1	0	0	1	0	0	1	0	0	1	1	1	1	0	1
A7MBM2	S	1173	0.400893	120	4	3	0.91					0.385958	435	435	2	0.124828	1	1	1	1	1	1	1	1	1	1	0	1	1	1	1	1	1	1	1	1	1	1	1	0	1	1	1	1	1	1	1	0	1
A7MBM2	S	1175	0.532163	120	6	19	0.86					0.460377	435	435	4	0.135708	1	1	1	1	1	1	1	1	1	1	0	1	1	1	1	1	1	1	1	1	1	1	1	0	1	1	1	1	1	1	1	0	1
A7MBM2	S	1252	0.234491	108	13	42	0.96					0.438169	96	96	6		0	1	1	1	1	1	1	0	1	0	0	1	1	1	1	1	1	0	1	1	1	1	1	0	1	0	1	1	1	1	0	0	1
A7MBM2	S	1263	0.282994	97	4	6	0.95					0.212689	96	96	2	0.77295	1	0	0	0	0	0	0	0	1	0	0	1	1	1	1	1	1	0	1	1	0	1	1	0	0	1	1	1	1	1	0	0	1
A7MBM2	S	1270	0.303143	75	7	9	0.97					0.33791	96	435	5	0.709844	1	0	0	0	0	0	1	1	1	0	0	0	1	1	1	1	0	0	1	1	1	0	1	0	0	1	1	1	1	1	0	0	0
A7MCY6	S	335	0.281336	85	4	11	0.96					0.275555	352	352	4	0.15482	1	0	1	1	1	1	1	1	0	1	0	0	1	1	1	0	1	0	1	0	1	0	1	0	1	0	1	1	1	1	1	1	1
A7MCY6	S	342	0.199715	85	1	1	0.95					0.28999				0.448973	1	0	1	1	1	1	1	1	0	1	0	0	1	1	1	0	1	0	1	0	1	0	1	0	1	0	1	1	1	1	1	1	1
A7MCY6	S	365	0.407634	76	7	20	0.99					0.248833	352	352	1	1	0	0	1	1	1	1	1	1	0	1	0	0	1	1	1	0	1	0	1	0	1	0	1	0	0	0	1	1	1	1	1	1	1
A7MCY6	S	393	0.446147	68	6	10	0.98					0.257633	96	352	1	0.632894	0	0	1	1	1	1	0	0	0	1	0	0	1	1	0	0	1	0	1	0	1	0	1	0	0	0	1	1	1	1	1	1	1
A7MCY6	S	400	0.410213	69	4	24	0.98					0.230892	96	96	4	0.39975	0	0	1	1	1	1	0	0	0	1	0	0	1	1	1	1	1	0	1	0	1	0	1	0	0	0	1	1	1	1	1	1	1
A7MCY6	S	534	0.216949	89	1	7	0.97					0.21004	352	352	2	0.923921	0	0	1	1	1	1	0	1	1	1	0	0	1	1	1	1	1	0	1	0	1	0	1	0	1	0	1	1	1	1	1	1	1
A7XYQ1	S	321	0.187989	103	1	0	0.98					0.461074	0	0	1	0.535167	1	0	1	1	1	1	1	1	1	1	1	0	1	1	1	1	1	0	1	1	1	1	0	0	1	1	1	1	1	1	0	1	1
A7XYQ1	S	583	0.208166	102	3	15	0.97					0.327015	435	435	1	0.556164	1	0	1	1	1	1	1	1	0	1	1	0	1	1	1	1	1	1	1	0	1	1	0	0	1	1	1	1	1	1	1	1	1
A7XYQ1	S	629	0.233027	84	4	45	0.97					0.426889	90	435	5	0.419364	1	0	1	1	1	1	0	1	0	1	1	0	1	1	1	1	1	0	1	0	1	1	0	0	0	0	1	1	1	1	0	1	1
A8CG34	S	2	0.235614	4	18	123	0.93					0.146356					0	0	0	0	0	0	0	0	0	0	0	0	0	0	0	0	0	1	0	0	0	0	0	0	0	1	0	0	0	0	0	0	0
A8CG34	S	76	0.141027	1	1	0	0.66					0.252792					0	0	0	0	0	0	0	0	0	0	0	0	0	0	0	0	0	0	0	0	0	0	0	0	0	0	0	0	0	0	0	0	0
A8CG34	S	80	0.252309	1	5	19	0.7					0.268783					0	0	0	0	0	0	0	0	0	0	0	0	0	0	0	0	0	0	0	0	0	0	0	0	0	0	0	0	0	0	0	0	0
A8CG34	T	162	0.318453	2	5	42	0.85					0.264546				0.931826	0	0	0	0	0	0	0	0	1	0	0	0	0	0	0	0	0	0	0	0	0	0	0	0	0	0	0	0	0	0	0	0	0
A8CG34	T	180	0.238504	7	2	5	0.73					0.257633				0.842764	0	0	0	0	0	0	0	0	1	0	0	0	0	0	0	0	0	0	0	0	0	0	0	0	1	0	0	0	0	0	0	0	0
A8CG34	S	260	0.226842	18	3	4	0.89					0.331312				1	0	0	0	0	0	0	0	0	0	0	0	1	0	0	0	0	0	0	0	1	0	0	0	0	0	0	0	0	0	0	1	0	0
A8CG34	S	262	0.132337	18	1	3	0.82					0.291037				0.211891	0	0	0	0	0	0	0	0	0	0	0	0	0	0	0	0	0	0	0	1	0	0	0	0	0	1	0	0	0	0	0	0	0
A8CG34	S	274	0.120934	27	3	3	0.92					0.426606				0.725084	1	0	0	0	0	0	0	0	1	0	0	1	0	0	0	0	1	0	0	1	0	0	0	0	1	1	0	0	0	0	0	0	0
A8CG34	S	325	0.245906	35	23	277	0.97					0.145854				0.0217021	1	0	0	0	0	0	1	0	1	0	0	1	0	0	0	0	1	1	0	1	0	0	0	0	1	1	0	0	0	0	1	0	0
A8CG34	S	355	0.395697	35	14	88	0.98					0.452709				0.194394	1	0	0	0	0	0	1	0	1	0	0	1	0	0	0	0	1	1	0	1	0	0	0	0	1	1	0	0	0	0	1	0	0
A8CG34	S	358	0.260703	36	23	120	0.98					0.224522				0.086627	1	0	0	0	0	0	1	0	1	0	0	1	0	0	0	0	1	1	0	1	0	0	0	0	1	1	0	0	0	0	1	0	0
A8CG34	S	366	0.262653	35	8	6	0.99					0.251452				0.545607	1	0	0	0	0	0	1	0	1	0	0	1	0	0	0	0	1	1	0	1	0	0	0	0	1	1	0	0	0	0	1	0	0
A8CG34	S	370	0.411288	32	31	158	0.99					0.477693				0.575138	1	0	0	0	0	0	1	0	1	0	0	1	0	0	0	0	1	1	0	1	0	0	0	0	1	1	0	0	0	0	1	0	0
A8CG34	S	392	0.2207	42	1	1	0.98					0.187006				0.0508499	1	0	0	0	0	0	1	1	1	0	0	1	0	0	0	0	1	1	1	1	0	0	0	0	1	1	0	0	0	0	1	0	0
A8CG34	S	395	0.13625	42	1	10	0.98					0.28446				0	1	0	0	0	0	0	1	1	1	0	0	1	0	0	0	0	1	1	1	1	0	0	0	0	1	1	0	0	0	0	1	0	0
A8CG34	S	410	0.103724	32	14	15	0.97					0.205331				0.0913013	1	0	0	0	0	0	1	0	1	0	0	1	0	0	0	0	0	1	0	1	0	0	0	0	1	1	0	0	0	0	1	0	0
A8CG34	S	412	0.459045	37	29	460	0.98					0.23866				0.0575639	1	0	0	0	0	0	1	0	1	0	0	1	0	0	0	0	0	1	0	1	0	0	0	0	1	1	0	0	0	0	1	0	0
A8CG34	S	441	0.21778	33	8	28	0.98					0.141285				0.3735	1	0	0	0	0	0	0	0	0	0	0	1	0	0	0	0	1	1	0	1	0	0	0	0	1	1	0	0	0	0	0	0	0
A8CG34	S	442	0.199449	30	9	10	0.98					0.175514				0.507559	1	0	0	0	0	0	1	0	1	0	0	1	0	0	0	0	1	0	0	1	0	0	0	0	1	1	0	0	0	0	0	0	0
A8CG34	S	443	0.218639	28	8	8	0.98					0.24397				0.21704	1	0	0	0	0	0	1	0	1	0	0	0	0	0	0	0	1	0	0	1	0	0	0	0	1	1	0	0	0	0	0	0	0
A8CG34	S	444	0.233043	32	7	22	0.98					0.436056				0.644843	1	0	0	0	0	0	0	0	1	0	0	1	0	0	0	0	1	0	0	1	0	0	0	0	1	1	0	0	0	0	0	0	0
A8CG34	S	507	0.0949091	38	1	1	0.92					0.105776				0.513609	1	0	0	0	0	0	1	0	1	0	0	1	0	0	0	0	1	1	0	1	0	0	0	0	1	1	0	0	0	0	0	0	0
A8CG34	T	583	0.13999	14	1	12	0.97					0.244818				0.200445	0	0	0	0	0	0	1	0	0	0	0	0	0	0	0	0	0	0	0	0	0	0	0	0	0	0	0	0	0	0	0	0	0
A8CG34	T	670	0.085616	2	3	2	0.99					0.16387				0.559648	0	0	0	0	0	0	0	0	0	0	0	0	0	0	0	0	0	0	0	0	0	0	0	0	0	0	0	0	0	0	0	0	0
A8CG34	S	692	0.319153	6	1	0	0.99					0.251385				0.762035	0	0	0	0	0	0	0	0	0	0	0	0	0	0	0	0	0	0	0	1	0	0	0	0	0	0	0	0	0	0	0	0	0
A8CG34	S	939	0.10071	19	6	2	0.98					0.133632				0.683757	0	0	0	0	0	0	0	0	0	0	0	1	0	0	0	0	1	0	0	1	0	0	0	0	0	1	0	0	0	0	0	0	0
A8CG34	S	971	0.0818959	33	1	0	0.98					0.210934				0.954016	1	0	0	0	0	0	1	0	1	0	0	1	0	0	0	0	1	0	0	1	0	0	0	0	1	1	0	0	0	0	1	0	0
A8K0R7	T	318	0.0933592	27	2	4	0.96					0.206149				0.98064	0	0	0	0	0	0	0	0	0	0	0	0	0	0	0	0	0	0	0	0	0	0	0	0	0	0	1	0	0	0	0	0	0
A8K0Z3	S	217	0.384756	6	8	26	0.5					0.111331				0.0163132	0	0	0	0	0	0	0	0	0	0	0	0	0	0	0	0	1	0	0	0	0	0	0	0	0	0	0	0	0	0	0	1	0
A8K855	S	4	0.20186	111	3	12	0.97					0.159498	0	90		0.0356082	1	0	0	0	0	0	1	0	1	0	1	1	1	1	1	1	1	1	1	1	1	1	1	0	0	1	1	1	1	1	1	1	1
A8K979	S	302	0.175506	78	2	16	0.97					0.239752	0	0	2	0.830598	1	0	0	0	0	1	1	0	1	0	0	1	0	0	1	1	0	0	1	1	0	1	1	1	0	0	0	0	1	1	0	1	1
A8MPP1	S	44	0.211987	58	2	10	0.22	Helicase ATP-binding				0.201716				0	1	0	1	1	1	1	0	1	1	1	0	1	0	0	1	0	1	1	0	0	1	1	0	1	1	0	0	1	1	1	1	1	0
A8MQ03	S	16	0.251229	108	4	25	0.02					0.183719	90	90	1		1	0	1	1	1	1	1	1	1	1	0	0	0	0	1	1	1	1	1	1	1	1	1	0	1	0	1	1	1	1	0	1	0
A8MQ03	S	92	0.307903	33	1	0	0.57					0.176465	90	90	1		1	0	0	1	1	1	0	0	0	1	0	0	0	0	0	1	0	0	0	0	0	1	0	0	0	0	0	0	0	0	1	0	0
A8MQ03	S	93	0.31026	86	1	5	0.54					0.135347	90	90			1	0	1	1	1	1	1	1	1	1	0	0	0	1	1	1	1	1	1	0	1	0	0	0	1	0	1	0	1	1	0	1	0
A8MQ03	S	94	0.433542	24	2	7	0.45					0.463024	0	90	2		1	0	0	0	0	0	0	0	0	0	0	0	0	0	0	0	0	0	0	0	0	0	0	0	0	0	1	0	0	0	0	0	0
A8MRT5	S	1066	0.189004	1	7	62	0.99					0.327811					0	0	0	0	0	0	0	0	0	0	0	0	0	0	0	0	0	0	0	0	0	0	0	0	0	0	0	0	0	0	0	0	0
A8MT19	S	493	0.0979788	1	2	0	0.23					0.145651				0.459451	0	0	0	0	0	0	0	0	0	0	0	0	0	0	0	0	0	0	0	0	0	0	0	0	0	0	0	0	0	0	0	0	0
A8MT19	S	495	0.100776	2	4	5	0.56					0.203242				0.754919	0	0	0	0	0	0	0	0	0	0	0	0	0	0	0	0	0	0	0	0	0	0	0	0	0	0	0	0	0	0	0	0	0
A8MT19	S	501	0.0907159	1	2	2	0.93					0.210934				0.75484	0	0	0	0	0	0	0	0	0	0	0	0	0	0	0	0	0	0	0	0	0	0	0	0	0	0	0	0	0	0	0	0	0
A8MT19	S	505	0.0862987	1	1	0	0.96					0.126136				0.408586	0	0	0	0	0	0	0	0	0	0	0	0	0	0	0	0	0	0	0	0	0	0	0	0	0	0	0	0	0	0	0	0	0
A8MT19	T	552	0.120517	2	17	22	0.98					0.199272				0.684178	0	1	0	0	0	0	0	0	0	0	0	0	0	0	0	0	0	0	0	0	0	0	0	0	0	0	0	0	0	0	0	0	0
A8MVS5	S	196	0.131036	59	3	36	0.86					0.116239	0	0		0.425197	0	0	0	0	0	0	0	0	0	0	0	0	1	0	0	0	1	0	1	1	1	0	1	0	0	0	1	0	0	0	0	1	1
A8MVS5	T	199	0.119419	32	1	0	0.9					0.159657				0.475988	0	0	0	0	0	0	0	0	0	0	0	0	0	0	0	0	1	0	0	1	0	0	1	0	0	0	1	0	0	0	0	0	0
A8MVS5	S	203	0.112747	22	1	0	0.93					0.194153				0.758321	0	0	0	0	0	0	0	0	0	0	0	0	0	0	0	0	0	1	0	1	0	0	0	0	0	0	1	0	0	0	0	0	0
A8MVS5	T	214	0.132843	100	9	17	0.92					0.254835	90	90	3	0.345139	1	0	0	0	0	0	1	1	1	0	0	1	1	1	0	1	1	1	1	1	1	0	1	0	1	0	0	1	1	1	1	1	1
A8MVU1	S	324	0.24779	3	10	689	0.98					0.29369				0.711138	0	0	0	0	0	0	0	0	0	0	0	0	0	0	0	0	0	0	0	0	0	0	0	0	0	0	0	0	0	0	0	0	0
A8MVW0	S	410	0.118338	45	6	14	0.91					0.295344	96	435	3	0.231223	1	1	1	1	1	1	0	0	0	1	0	0	0	0	1	0	1	1	1	0	0	0	1	0	1	0	1	1	0	0	1	0	0
A8MVW0	S	411	0.207914	102	8	63	0.92					0.277655	352	435	3	0.204396	1	1	1	1	1	1	1	1	0	1	0	0	1	1	1	1	1	1	1	0	1	0	1	0	1	0	1	1	1	1	1	1	1
A8MVW0	S	422	0.115357	86	3	4	0.93					0.280424	96	435		0.72699	1	1	1	1	1	1	0	0	0	1	0	0	1	0	0	1	1	0	0	0	1	0	1	0	1	0	1	1	0	1	0	1	1
A8MVW0	S	424	0.426808	76	2	7	0.94					0.568781	96	435	2	0.368263	1	1	1	1	1	1	0	1	0	1	0	0	0	1	1	1	0	0	1	0	0	0	1	0	1	0	1	0	1	1	0	1	1
A8MVW0	S	664	0.215108	82	1	0	0.54					0.44651	96	96	2	1	1	0	0	1	1	1	0	0	0	1	0	0	1	1	0	1	1	1	1	0	1	0	1	0	0	0	1	1	1	1	1	1	1
A8MVW0	S	735	0.11265	87	1	4	0.97					0.145933	352	435		0.490566	1	0	1	1	1	1	1	1	0	1	0	0	1	1	1	1	1	1	1	0	1	0	1	0	1	0	1	1	1	1	1	1	1
A8MVW0	S	783	0.166028	90	3	0	0.98					0.354649	435	435		0.322795	1	0	1	1	1	1	1	1	0	1	0	0	1	1	1	1	1	1	1	0	1	0	1	0	1	0	1	1	1	1	1	1	1
A8MVW0	T	791	0.326587	91	14	9	0.97					0.400011	435	435	1	0.147166	1	0	1	1	1	1	1	1	0	1	0	0	1	1	1	1	1	1	1	0	1	0	1	0	1	0	1	1	1	1	1	1	1
A8MW92	T	341	0.0799733	110	1	1	0.98					0.168804				0.386115	1	0	1	1	1	1	1	1	0	0	1	1	1	1	1	1	1	0	0	1	1	0	1	1	1	0	1	1	1	1	1	1	1
A8MW92	S	343	0.190089	110	1	19	0.98					0.150797				0.267882	1	0	1	1	1	1	1	1	0	0	1	1	1	1	1	1	1	0	0	1	1	0	1	1	1	0	1	1	1	1	1	1	1
A8MW92	S	368	0.229433	109	2	6	0.95					0.290176	352	435	2	0.303275	1	0	1	1	1	1	1	1	0	0	1	1	1	1	1	1	1	0	0	1	1	0	1	1	1	0	1	1	1	1	1	1	1
A8MW92	S	395	0.141557	109	10	45	0.97					0.180172	90	96	3	0.811733	1	0	1	1	1	1	1	1	0	0	1	1	1	1	1	1	1	0	0	1	1	0	1	1	1	0	1	1	1	1	1	1	1
A8MW92	S	433	0.316047	52	10	31	0.97					0.251262	0	96	4	0.691281	1	0	1	1	1	1	1	1	0	0	0	0	0	1	0	1	0	0	0	1	0	0	0	0	1	1	1	0	0	0	1	0	0
A8MW92	S	435	0.187331	111	3	25	0.96					0.233165	96	96	2	1	1	0	1	1	1	1	1	0	0	0	1	1	1	1	1	1	1	0	0	1	1	0	1	1	1	1	1	1	1	1	1	1	1
A8MWX3	S	353	0.148436	2	2	4	0.99					0.303418				0.89714	0	0	0	0	0	0	0	0	0	0	0	0	0	0	0	0	0	0	0	0	0	0	0	0	0	0	0	0	0	0	0	0	0
A8MWX3	S	358	0.250371	2	9	14	0.98					0.296854				0.161794	0	0	0	0	0	0	0	0	0	0	0	0	0	0	0	0	0	0	0	0	0	0	0	0	0	0	0	0	0	0	0	0	0
A8MYA2	S	24	0.134427	13	1	7	0.92					0.189318	0	0		0.601086	0	0	0	0	0	0	0	0	0	0	0	0	0	0	0	0	0	0	0	0	0	0	0	0	0	0	0	0	0	0	0	0	0
A8MYA2	T	26	0.118469	18	1	5	0.92					0.186748	0	0		0.73009	0	0	0	0	0	0	0	0	0	0	0	0	0	0	0	0	0	0	0	0	0	0	0	0	0	0	1	0	0	0	0	0	0
A8MYA2	S	28	0.281706	20	1	23	0.94					0.288205	0	0	1	0.404781	0	0	0	0	0	0	0	0	0	0	0	0	0	0	0	0	0	0	0	0	0	1	0	0	0	0	1	0	0	0	0	0	0
A8MYA2	T	201	0.160048	23	1	3	0.97					0.229202	0	0		0.822691	0	0	0	0	0	0	0	0	0	0	0	0	0	0	0	0	1	0	0	0	0	0	0	0	0	0	0	0	1	1	0	0	0
A8MYA2	S	420	0.19048	25	1	3	0.65					0.451087	0	0		0.502783	0	0	0	0	0	0	0	0	0	0	0	0	0	1	1	0	0	0	0	0	0	0	0	0	0	0	0	0	0	0	0	0	0
A8MYZ6	S	214	0.132642	93	2	1	0.98					0.29891	0	824		0.520308	1	1	1	1	1	1	1	1	1	1	1	0	1	1	1	1	1	0	1	0	1	0	1	0	1	1	0	1	1	1	0	1	1
A8MZF0	S	59	0.213679	16	1	2	0.97					0.457929					0	0	0	0	0	0	0	0	0	0	0	0	0	0	0	1	0	0	0	0	0	0	0	1	0	0	0	0	0	0	0	0	0
A8MZF0	S	67	0.238086	9	1	2	0.98					0.30943				0.916471	0	0	0	0	0	0	0	0	0	0	0	0	0	0	0	0	0	0	0	0	0	0	0	0	0	0	0	0	0	0	0	0	0
A8MZF0	S	131	0.135218	10	1	0	0.97					0.370554				0.412051	0	0	0	0	0	0	0	0	0	0	0	0	0	0	0	0	0	0	0	0	0	0	0	0	0	0	0	0	0	0	0	0	0
A8MZF0	S	163	0.220176	47	1	5	0.98					0.251767				0.31243	0	0	0	0	0	0	0	0	0	0	0	0	1	0	0	0	0	0	0	0	1	0	0	0	0	0	0	1	0	0	0	0	1
A8TX70	S	2255	0.0696442	50	1	1	0.98					0.113394	96	96	1	0.760511	0	0	0	0	0	1	1	0	0	0	0	0	0	0	0	1	1	0	0	1	0	0	0	0	0	0	1	0	0	1	0	1	1
B0FP48	S	245	0.185013	31	1	9	0.4					0.480216	0	0		0.77393	0	0	0	0	0	0	1	0	0	0	0	0	0	0	0	1	0	0	1	0	1	0	0	0	0	1	1	0	0	0	0	0	0
B0I1T2	S	325	0.0912545	38	2	5	0.02	Myosin motor		FALSE		0.204926	90	90		1	0	0	1	0	0	0	1	1	0	0	0	0	0	0	1	1	0	1	1	0	0	0	0	0	0	0	1	0	0	0	1	0	0
B0I1T2	S	583	0.135955	91	1	10	0.05	Myosin motor		FALSE		0.124459	96	96	1	0	0	0	0	0	1	0	1	1	0	0	0	0	1	1	1	1	0	1	1	0	1	1	0	0	0	0	1	1	1	1	1	1	1
B0I1T2	S	695	0.375078	87	3	44	0.02	Myosin motor				0.232835	824	824	2	0.173376	0	0	0	0	1	0	1	1	0	0	0	0	1	1	1	1	0	1	1	0	1	1	0	0	0	0	1	1	1	1	1	1	1
B0I1T2	S	842	0.0852595	85	1	1	0.11	TH1		FALSE		0.30899	312	96	1	0.752067	0	0	0	0	0	0	1	1	0	0	0	1	1	0	1	1	0	1	1	0	1	1	0	0	0	0	1	1	1	0	1	1	1
B0I1T2	S	850	0.0979486	73	1	7	0.27	TH1		FALSE		0.116718	96	0		0.721903	0	0	0	0	0	0	1	1	0	0	0	1	1	0	1	1	0	0	1	0	1	1	0	0	0	0	1	1	1	0	0	1	1
B0I1T2	S	851	0.0843182	21	1	4	0.3	TH1		FALSE		0.134494	0	0		0.770615	0	0	0	0	0	0	0	0	0	0	0	1	0	0	0	1	0	0	0	0	0	0	0	0	0	0	0	0	0	0	0	0	0
B0I1T2	T	892	0.153527	90	1	8	0.01	TH1		FALSE		0.204926	96	96		0	0	0	0	0	1	0	1	1	0	0	0	1	1	1	1	1	1	1	1	0	1	1	0	0	0	0	1	1	1	1	1	1	1
B0I1T2	S	1010	0.425338	27	10	303	0.15	TH1				0.314725	96	96	12	0.204187	0	0	0	0	0	0	0	0	0	0	0	0	0	0	0	1	1	0	0	0	0	0	0	0	0	0	1	1	0	0	0	0	0
B0I1T2	T	1012	0.190523	75	4	39	0.16	TH1				0.172312	96	312	3	0.561356	0	0	0	0	0	0	1	1	0	0	0	0	1	0	1	1	1	0	1	0	1	1	0	0	0	0	1	1	1	0	0	1	1
B0YJ81	S	12	0.348394	23	1	3	0.77					0.16213	0	0	1		0	0	0	0	0	0	0	0	0	0	0	0	0	1	1	0	0	0	1	0	0	0	0	0	0	0	1	0	0	0	0	0	0
B0YJ81	S	22	0.594775	23	1	3	0.68					0.195136	0	0	1		0	0	0	0	0	0	0	0	0	0	0	0	0	0	1	1	0	0	0	0	0	0	0	0	0	0	0	0	0	0	0	0	0
B1AJZ9	S	717	0.0888777	22	1	1	0.49					0.116709	0	0		0.703861	0	0	1	0	0	0	0	0	0	0	0	0	0	0	0	0	0	0	0	0	0	0	0	0	0	0	0	0	0	0	0	0	0
B1AK53	S	342	0.264019	99	4	7	0.66					0.152814	96	96	2	0.0262857	0	1	1	1	1	1	1	1	0	1	0	0	1	1	1	1	1	1	1	1	1	1	1	1	1	1	1	1	1	1	1	1	1
B1AK53	S	647	0.251032	107	2	2	0.96					0.210137	435	435	5	0.0951946	1	1	1	1	1	1	1	1	0	1	0	0	1	1	1	1	0	1	1	0	1	1	1	0	1	1	1	0	1	1	1	1	1
B1AK53	T	649	0.0944072	109	1	0	0.94					0.132877				0.26272	1	1	1	1	1	1	1	1	0	1	0	0	1	1	1	1	0	1	1	0	1	1	1	0	1	1	1	1	1	1	1	1	1
B1AK53	S	696	0.196436	93	1	0	0.98					0.210934				0.338539	1	1	1	1	1	1	1	1	0	1	0	0	1	0	1	1	0	0	1	0	1	1	1	0	1	0	1	1	1	0	0	1	1
B1ANS9	T	884	0.108087	113	10	6	0.03					0.210837	96	435	1	0.0238922	1	0	1	1	1	1	0	1	1	1	0	1	1	1	1	1	1	1	1	1	0	0	1	1	1	1	1	1	1	1	1	1	1
B1ANS9	S	886	0.131954	113	7	1	0.01					0.139734	312	435		0	1	0	1	1	1	1	0	1	1	1	0	1	1	1	1	1	1	1	1	1	0	0	1	1	1	1	1	1	1	1	1	1	1
B2RPK0	T	22	0.146468	6	1	2	0.38					0.307367				0.0189525	0	0	0	0	0	0	0	0	0	0	0	0	0	0	0	0	0	0	1	0	0	0	0	0	0	0	0	0	0	0	0	0	0
B2RTY4	S	48	0.0415918	92	2	2	0.11	Ras-associating		FALSE		0.166517	96	96		0.675234	1	1	1	1	0	1	1	0	0	1	0	1	1	0	1	1	0	0	1	0	1	1	1	1	1	0	0	1	1	1	1	1	1
B2RTY4	S	813	0.279728	98	4	9	0.83	Myosin motor				0.26001	435	435	1	0.0492482	1	0	0	0	0	0	1	0	0	1	0	1	1	1	1	1	0	1	1	0	1	1	1	1	0	0	1	1	1	1	1	1	1
B2RTY4	S	1299	0.362171	115	28	247	0.97					0.171892	435	435	10	0.211519	1	1	0	1	0	1	1	1	1	1	0	1	1	1	1	1	0	1	1	1	1	1	1	1	1	0	1	1	1	1	1	1	1
B2RTY4	S	1301	0.0840643	115	8	20	0.97					0.238216	312	435	4	0.587547	1	1	0	1	0	1	1	1	1	1	0	1	1	1	1	1	0	1	1	1	1	1	1	1	1	0	1	1	1	1	1	1	1
B2RTY4	T	1308	0.0734854	105	5	5	0.98					0.163143	96	352	2	0.748014	1	1	0	1	0	1	1	1	1	1	0	1	1	0	1	1	0	1	1	0	1	1	1	1	1	0	1	1	0	1	1	1	1
B2RTY4	S	1363	0.215005	77	5	3	0.98					0.331599	96	352	1	0.738582	1	0	0	0	0	0	0	0	0	1	0	1	1	0	1	1	0	0	0	1	1	1	0	1	1	0	1	1	1	1	0	0	0
B2RTY4	S	1364	0.211402	86	6	11	0.98					0.320271	312	352	2	0.753532	1	0	0	0	0	0	1	1	1	1	0	1	1	0	1	1	0	0	0	1	1	1	0	1	0	0	1	1	1	1	0	0	0
B2RTY4	S	1829	0.225353	112	8	19	0.98					0.343239	435	435	4	0.27768	1	1	0	1	0	1	1	1	1	1	0	1	1	1	1	1	0	1	1	1	1	1	1	1	1	1	1	1	1	1	1	1	1
B2RTY4	S	2293	0.0564114	110	8	9	0.96					0.210934	312	312	2	0.308599	1	1	0	1	0	1	1	1	1	1	0	1	1	1	1	1	0	1	1	1	1	1	1	1	1	1	1	1	1	1	1	1	1
B2RTY4	S	2464	0.198775	112	4	15	0.96					0.215493	96	96	3	0.640151	1	1	0	1	0	1	1	1	1	1	0	1	1	1	1	1	1	1	1	1	1	1	1	1	1	1	1	1	1	1	1	1	1
B2RU33	S	7	0.11801	1	2	5	0.85					0.085668	0	0	1		0	0	0	0	0	0	0	0	0	0	0	0	0	0	0	0	0	0	0	0	0	0	0	0	0	0	0	0	0	0	0	0	0
B2RXF0	S	4	0.174617	55	2	15	0.97					0.312109	90	90	1		0	0	1	1	1	1	0	0	0	1	0	0	0	0	0	1	0	0	0	0	0	0	0	0	1	0	1	1	0	1	0	1	1
B2RXH8	S	38	0.243271	1	2	11	0.01	RRM		FALSE		0.228062				0.232748	0	0	0	0	0	0	0	0	0	0	0	0	0	0	0	0	0	0	0	0	0	0	0	0	0	0	0	0	0	0	0	0	0
B2RXH8	S	196	0.375194	3	9	65	0.91				TRUE	0.364378				0.445679	0	0	0	0	0	0	0	0	0	0	0	0	0	0	0	0	0	0	0	0	0	0	0	0	0	0	0	0	0	0	0	0	0
B4DJY2	S	7	0.518668	87	3	29	0.97					0.234872	0	435		0.661297	0	0	0	0	0	0	0	0	0	0	1	0	1	1	1	0	0	1	1	1	1	1	0	0	0	1	1	1	1	1	1	1	1
B4DS77	S	337	0.216766	90	2	14	0.85					0.286996				0.607003	1	0	0	1	0	1	1	1	1	1	0	0	1	0	1	1	0	0	1	1	1	0	1	0	1	1	1	1	0	1	0	0	1
B5ME19	T	7	0.326082	110	19	69	0.89					0.162077	435	824	5	0.731367	1	0	1	1	1	1	1	1	1	1	1	1	1	1	0	1	1	1	1	1	1	0	1	1	0	1	1	0	1	1	1	1	1
B5ME19	S	18	0.380472	110	13	55	0.99					0.470518	824	824	2	0.105948	1	0	1	1	1	1	1	1	1	1	1	1	1	1	0	1	1	1	1	1	1	0	1	1	1	1	1	0	1	1	1	1	1
B5ME19	S	166	0.356598	116	28	898	0.36			FALSE		0.496584	435	824	6	0.636163	1	0	1	1	1	1	1	1	1	1	1	1	1	1	1	1	1	1	1	1	1	1	1	1	1	1	1	0	1	1	1	1	1
B5ME19	S	178	0.433229	116	11	26	0.94			TRUE		0.442494	435	824	5	0.486055	1	0	1	1	1	1	1	1	1	1	1	1	1	1	1	1	1	1	1	1	1	1	1	1	1	1	1	0	1	1	1	1	1
B5ME19	T	525	0.321836	113	6	44	0.28			FALSE		0.217996	352	435	2	0.751014	1	0	1	1	1	1	1	1	1	1	1	1	1	1	1	1	1	0	1	1	1	1	1	1	1	1	1	0	1	1	0	1	1
B5ME19	S	533	0.319256	116	9	28	0.84			FALSE		0.402193	435	824	1	0.497631	1	0	1	1	1	1	1	1	1	0	1	1	1	1	1	1	1	1	1	1	1	1	1	1	1	1	1	0	1	1	1	1	1
B7Z1M9	S	128	0.224081	71	3	6	0.86					0.346502	90	435	3	0.637041	0	0	1	1	1	1	1	1	0	1	1	0	0	1	0	1	0	1	1	0	1	1	1	0	1	0	0	1	0	1	1	0	1
B7Z6K7	S	87	0.366169	16	7	68	0.67	KRAB				0.323376	0	0	3	0.159372	1	0	0	0	0	0	0	0	0	0	0	0	0	1	0	0	0	0	0	0	0	0	0	0	0	0	0	0	0	0	0	0	1
B7ZBB8	S	84	0.519714	80	9	50	0.84					0.349281	90	824	6	0.426863	1	0	1	1	1	1	0	1	0	0	0	0	1	1	1	1	1	1	1	0	1	0	0	0	1	0	0	1	0	1	1	1	1
B7ZBB8	S	86	0.88915	76	9	125	0.85					0.57471	824	824	5	0.0503946	1	0	1	1	1	1	0	1	0	0	0	0	1	1	1	1	1	1	1	0	1	0	0	0	1	0	0	1	0	1	1	0	0
B7ZW38	T	25	0.15034	8	1	2	0.02	RRM		TRUE		0.210945				0.0053494	0	0	0	0	0	0	0	0	0	0	0	0	0	0	0	0	0	0	0	0	0	0	0	0	0	0	1	0	0	0	0	0	0
B9A064	S	192	0.267529	47	2	2	0.02					0.191896					0	0	0	0	1	1	0	0	0	0	0	0	1	0	0	0	1	0	1	0	0	0	0	0	0	0	0	0	0	1	0	1	0
C4AMC7	S	338	0.155197	3	2	4	0.98					0.303418				0.9085	0	0	0	0	0	0	0	0	0	0	0	0	0	0	0	0	0	0	0	0	0	0	0	0	0	0	1	0	0	0	0	0	0
C9J069	S	468	0.265516	86	4	14	0.93					0.245623	435	435	2	0	1	1	1	1	1	1	0	1	0	1	0	0	1	1	1	1	1	1	1	0	1	0	1	0	1	0	1	1	1	1	1	1	1
C9J069	S	499	0.391362	87	5	12	0.78					0.332522	435	435	1	0	1	1	1	1	1	1	0	1	0	1	0	0	1	0	1	1	1	1	1	0	1	0	1	0	1	0	1	1	1	1	1	1	1
C9J6K1	S	15	0.175356	18	1	1	0.88					0.322071					0	0	0	0	0	0	0	1	0	0	0	0	0	0	0	0	0	0	0	0	0	0	0	0	0	0	0	0	0	0	0	0	0
C9J798	T	759	0.0982111	1	4	5	0.84					0.152747	96	96	1	0.80249	0	0	0	0	0	0	0	0	0	0	0	0	0	0	0	0	0	0	0	0	0	0	0	0	0	0	0	0	0	0	0	0	0
C9J798	S	760	0.223659	1	6	20	0.82					0.324543			1	0.758712	0	0	0	0	0	0	0	0	0	0	0	0	0	0	0	0	0	0	0	0	0	0	0	0	0	0	0	0	0	0	0	0	0
C9J798	S	790	0.205996	2	1	3	0.92					0.301785	96	96		0.194159	0	0	0	0	0	0	0	0	0	0	0	0	0	0	0	0	0	0	0	0	0	0	0	0	0	0	0	0	0	0	0	0	0
C9J7I0	S	24	0.108767	91	2	3	0.9					0.116832				0.156827	1	1	1	1	1	0	0	0	0	1	0	1	0	0	1	1	1	0	0	1	1	1	0	0	1	1	1	0	1	1	0	0	1
C9J7I0	S	25	0.102927	90	1	2	0.88					0.203702				0.604213	1	1	1	1	1	0	1	0	0	1	0	0	0	0	1	1	1	0	0	1	0	1	0	0	1	0	1	0	1	1	0	0	1
C9J7I0	T	27	0.123531	95	1	1	0.81					0.214977				0.207871	1	1	1	1	1	0	0	0	0	1	0	1	0	0	1	1	1	0	0	1	1	1	0	0	1	1	1	0	1	1	0	0	1
C9JG80	S	1070	0.0834501	1	2	13	0.99					0.366136					0	0	0	0	0	0	0	0	0	0	0	0	0	0	0	0	0	0	0	0	0	0	0	0	0	0	0	0	0	0	0	0	0
C9JH25	S	766	0.33907	101	2	10	0.98					0.430919	90	0		0.0270945	1	1	1	1	1	1	1	1	1	1	0	0	1	1	1	1	0	0	1	0	1	1	1	0	1	1	1	1	1	1	0	1	1
C9JH25	S	820	0.0762765	102	1	0	0.97					0.229568				0.455515	1	1	0	1	1	1	1	1	1	1	0	0	1	1	1	1	0	0	1	0	1	1	1	0	1	1	1	1	1	1	1	1	1
C9JH25	S	891	0.197467	105	1	86	0.76					0.264247	90	90		0	1	1	0	1	1	1	1	1	1	1	0	0	1	1	1	1	0	0	1	0	1	1	1	1	1	1	1	1	1	1	1	1	1
C9JLW8	T	16	0.357197	20	40	31	0.52					0.217218	0	435	12	0.529689	0	0	0	0	0	0	0	0	0	0	0	0	0	0	0	0	0	0	0	0	0	0	0	0	0	0	1	0	0	0	0	0	0
C9JLW8	T	30	0.664958	112	5	6	0.31					0.292408	435	435	5	0.00734099	1	1	1	1	1	1	1	1	1	1	0	0	1	1	1	1	1	1	1	1	1	1	0	0	1	1	1	1	1	1	1	0	1
C9JQL5	S	10	0.208326	2	4	170	0.94					0.14822				0.187737	0	0	0	0	0	0	0	0	0	0	0	0	0	0	0	0	0	0	0	0	0	0	0	0	0	0	0	0	0	0	0	0	0
C9JQL5	S	14	0.0889633	2	1	1	0.87					0.129614				0.861357	0	0	0	0	0	0	0	0	0	0	0	0	0	0	0	0	0	0	0	0	0	0	0	0	0	0	0	0	0	0	0	0	0
C9JRZ8	T	9	0.140222	12	2	8	0.01					0.151227				0.0449729	0	0	0	0	0	0	1	0	0	0	0	1	0	0	0	1	0	0	0	0	0	0	0	1	0	0	0	0	0	0	0	0	0
C9JTQ0	S	193	0.228304	88	2	7	0.03					0.290258	90	90	2	0.772267	0	0	1	1	1	1	0	1	0	1	0	0	1	1	1	1	1	1	1	0	1	1	0	0	1	0	1	1	1	1	1	0	1
C9JTQ0	S	203	0.263607	88	3	9	0.18					0.350058	90	90	1	0.7806	0	0	1	1	1	1	0	1	0	1	0	0	1	1	1	1	1	1	1	0	1	1	0	0	1	0	1	1	1	1	1	0	1
D6RGH6	S	167	0.2452	95	1	4	0.94					0.297859	96	96	1	0.326179	0	0	1	1	1	1	1	1	1	0	0	0	1	1	1	1	1	0	1	1	1	1	1	0	1	1	1	1	1	1	0	0	0
E5RHQ5	S	1123	0.187014	1	7	62	0.99					0.327811					0	0	0	0	0	0	0	0	0	0	0	0	0	0	0	0	0	0	0	0	0	0	0	0	0	0	0	0	0	0	0	0	0
E7ERA6	T	150	0.204246	28	1	2	0.17					0.315288	90	0		0.26472	0	1	1	1	1	0	0	1	0	1	0	0	0	0	0	1	0	0	0	0	0	0	0	0	1	1	0	0	0	0	0	0	0
E7EW31	T	234	0.227534	64	1	1	0.94					0.204926	96	96	1	0.0730293	1	0	1	0	1	0	1	1	1	1	1	0	1	1	1	1	0	0	1	0	0	1	1	0	0	0	0	1	1	1	0	1	0
E7EW31	S	306	0.264015	54	1	1	0.98					0.508916	96	96	1	0.201471	1	0	1	0	1	0	1	0	1	1	1	0	1	0	1	1	0	0	1	0	0	1	1	0	0	0	0	1	1	1	0	1	0
E7EW31	S	411	0.160842	49	1	2	0.98					0.281824	96	96		1	1	0	0	0	1	0	0	1	1	0	1	0	1	0	0	1	0	0	0	0	0	1	1	0	0	0	0	0	1	1	0	1	0
E7EW31	S	777	0.165636	59	3	16	0.98					0.230295	96	96	3	0.156472	0	0	1	0	1	0	1	1	1	1	1	1	1	1	1	1	0	0	0	0	0	1	1	0	0	0	0	0	1	1	0	1	0
E7EW31	T	823	0.0712691	13	1	2	0.99					0.159338	96	96	1	0.924065	0	0	0	0	0	0	0	0	0	1	0	1	0	0	0	0	0	0	0	0	0	0	0	0	0	0	0	1	0	0	0	0	0
E7EW31	S	867	0.276785	43	1	1	0.99					0.459699	96	96		0.878577	0	0	0	0	1	0	0	1	1	1	1	1	1	1	0	1	0	0	1	0	0	0	1	0	0	0	0	1	0	0	0	1	0
E9PAV3	T	744	0.164397	25	1	9	0.99					0.31978				0.302666	0	0	0	0	0	0	0	0	0	0	0	0	1	0	0	0	0	0	1	0	0	0	0	0	0	0	1	0	0	0	0	0	0
E9PAV3	S	800	0.0699047	41	1	1	0.99					0.145651				0.181852	0	0	0	0	0	0	0	0	0	0	0	0	1	0	0	0	1	0	1	0	0	0	1	0	0	0	1	0	0	1	0	0	0
E9PAV3	S	855	0.172272	23	1	13	0.98					0.254799				0.0349031	0	0	0	1	0	0	0	0	0	0	0	0	1	0	0	0	0	0	1	0	0	0	1	0	0	0	0	1	0	0	0	0	0
E9PAV3	S	860	0.185159	29	2	6	0.98					0.320271				0.0423401	0	0	0	1	0	0	0	0	0	0	0	0	1	0	0	0	1	0	1	0	0	0	1	0	1	0	1	0	0	0	0	0	0
E9PAV3	S	916	0.0941449	8	2	13	0.99					0.26627				0.531392	0	0	0	0	0	0	0	0	0	0	0	0	0	0	0	0	0	0	0	0	0	0	0	0	0	0	1	0	0	0	0	0	0
E9PAV3	S	933	0.14956	25	1	1	0.99					0.304799				0.107392	0	0	0	0	0	0	0	0	0	0	0	0	0	0	0	0	1	0	0	0	0	0	0	0	0	0	1	0	0	1	0	0	0
E9PAV3	S	972	0.157106	26	1	6	0.99					0.306588				0.0969893	0	0	0	0	0	0	0	0	1	0	0	0	0	0	0	0	0	0	1	0	0	0	1	0	0	0	1	0	0	1	0	0	0
E9PAV3	T	1010	0.13739	29	1	1	0.99					0.274411			1	0.483641	0	0	0	0	0	0	0	0	1	0	0	0	1	0	0	0	1	0	1	0	0	0	1	0	0	0	0	0	0	1	0	0	0
E9PAV3	S	1018	0.184289	31	3	44	0.99					0.297859			1	0.547664	0	0	0	0	0	0	0	0	1	0	0	0	1	0	0	0	0	0	1	0	0	0	0	0	0	0	1	0	0	1	0	0	0
E9PAV3	S	1042	0.172792	18	2	12	0.99					0.297859				0.661136	0	0	0	0	0	0	0	1	0	0	0	0	0	0	0	0	0	0	0	0	0	0	0	0	0	0	1	0	0	1	0	0	0
E9PAV3	T	1326	0.186823	25	1	5	0.98					0.350434				0.476487	0	0	0	0	0	0	0	0	0	0	0	0	1	0	0	0	1	0	1	0	0	0	0	0	0	0	1	0	0	1	0	0	0
E9PAV3	T	1471	0.128664	18	1	1	0.99					0.263544				0.985773	0	0	0	0	0	0	0	0	0	0	0	0	1	0	0	0	0	0	0	0	0	0	0	0	0	0	1	0	0	0	0	0	0
E9PAV3	T	1486	0.0459386	14	1	2	0.99					0.137089				0.775721	0	0	0	0	0	0	0	0	0	0	0	0	0	0	0	0	0	0	0	0	0	0	0	0	0	0	1	0	0	0	0	0	0
E9PAV3	S	1487	0.0421832	19	1	1	0.99					0.188278				0.43634	0	0	0	0	0	0	0	0	0	0	0	0	0	0	0	0	0	0	0	0	0	0	0	0	0	0	1	0	0	0	0	0	0
E9PAV3	T	1519	0.139378	17	1	1	0.99					0.338997				0.669893	0	0	0	0	0	0	0	0	0	0	0	0	0	0	0	0	0	0	0	0	0	0	0	0	0	0	1	0	0	1	0	0	0
E9PAV3	T	1606	0.0672108	7	1	3	0.99					0.302463				0.865354	0	0	0	0	0	0	0	0	0	0	0	0	0	0	0	0	0	0	0	0	0	0	0	0	0	0	1	0	0	0	0	0	0
E9PAV3	T	1638	0.0525775	16	2	1	0.99					0.143519				0.261208	0	0	0	0	0	0	0	0	0	0	0	0	0	0	0	0	0	0	0	0	0	0	0	0	0	0	1	0	0	0	0	0	0
E9PAV3	S	1713	0.112809	33	1	2	0.99					0.267206				1	0	0	0	1	0	0	0	0	0	0	0	0	1	0	0	0	0	0	1	0	0	0	0	0	0	1	1	1	0	1	0	0	0
E9PAV3	S	1980	0.241172	59	3	2	0.45	NAC-A/B				0.210934	312	824	2		0	1	0	1	0	1	0	1	1	0	0	0	0	0	0	1	0	0	0	0	0	0	1	0	1	1	1	1	0	0	0	0	0
E9PAV3	T	1982	0.19876	59	2	3	0.34	NAC-A/B				0.210934	312	312	2		0	1	0	1	0	1	0	1	1	0	0	0	0	0	0	1	0	0	0	0	0	0	1	0	1	1	1	1	0	0	0	0	0
E9PAV3	S	1995	0.394643	60	3	8	0.63	NAC-A/B				0.463463	435	824	1		0	1	0	1	0	1	0	1	1	0	0	0	0	0	0	1	0	0	0	0	0	0	1	0	1	1	1	1	0	0	0	0	0
E9PAV3	T	2024	0.346215	60	38	397	0.98					0.222843	435	824	10		0	1	0	1	0	1	0	1	1	0	0	0	0	0	0	1	0	0	0	0	0	0	1	0	1	1	1	1	0	0	0	0	0
E9PAV3	S	2029	0.682928	59	47	5807	0.99					0.542302	435	435	18		0	1	0	1	0	1	0	1	1	0	0	0	0	0	0	1	0	0	0	0	0	0	1	0	1	1	1	1	0	0	0	0	0
E9PAV3	S	2049	0.243543	59	1	2	0.54					0.445924	312	312	1		0	1	0	1	0	1	0	1	1	0	0	0	0	0	0	1	0	0	0	0	0	0	1	0	1	1	1	1	0	0	0	0	0
E9PB15	S	159	0.300688	62	2	3	0.99					0.512177	0	0	1		0	0	0	0	1	0	0	0	0	1	0	1	1	1	1	0	1	0	1	0	0	0	0	0	1	0	0	1	1	1	0	1	1
E9PRG8	S	65	0.183713	81	2	17	0.06					0.420483	352	0	2	0	1	1	1	1	1	1	1	1	1	1	0	1	1	1	1	0	1	1	1	1	1	0	0	1	1	1	0	0	1	1	1	1	0
F5H4A9	S	153	0.252101	86	1	11	0.78					0.460783				0.132499	0	0	1	1	1	1	0	1	1	1	0	0	1	1	0	1	0	1	1	0	1	0	1	0	1	0	1	1	1	1	1	1	1
H3BSY2	T	384	0.114761	1	1	3	0.75					0.123478				1	0	0	0	0	0	0	0	0	0	0	0	0	0	0	0	0	0	0	0	0	0	0	0	0	0	0	0	0	0	0	0	0	0
H3BSY2	S	553	0.16908	1	3	20	0.9					0.331526				0.0553629	0	0	0	0	0	0	0	0	0	0	0	0	0	0	0	0	0	0	0	0	0	0	0	0	0	0	0	0	0	0	0	0	0
I3L1I5	S	67	0.184316	24	3	9	0.94					0.145651				0.904359	0	0	0	0	0	0	0	0	1	0	0	0	1	0	0	1	0	0	0	0	0	0	0	0	0	0	1	0	0	0	0	0	0
I3L1I5	S	94	0.406443	47	11	925	0.96					0.338857				0	0	1	0	0	0	0	0	0	0	1	0	0	1	1	0	1	0	0	0	0	0	0	1	0	0	0	1	0	1	0	0	0	0
I6L899	S	41	0.141191	2	1	7	0.97					0.165804	352	352	1	0.0283725	0	0	0	0	0	0	0	0	0	0	0	0	0	0	0	0	0	0	0	0	0	0	0	0	0	0	0	0	0	0	0	0	0
I6L899	S	185	0.198093	2	1	25	0.48					0.210934	352	352	1	0.231488	0	0	0	0	0	0	0	0	0	0	0	0	0	0	0	0	0	0	0	0	0	0	0	0	0	0	0	0	0	0	0	0	0
I6L899	S	260	0.204631	2	1	6	0.27					0.458466	0	0	1	0.0940487	0	0	0	0	0	0	0	0	0	0	0	0	0	0	0	0	0	0	0	0	0	0	0	0	0	0	0	0	0	0	0	0	0
I6L899	S	282	0.124217	2	1	1	0.87					0.153376	0	96	1	0.0333736	0	0	0	0	0	0	0	0	0	0	0	0	0	0	0	0	0	0	0	0	0	0	0	0	0	0	0	0	0	0	0	0	0
I6L899	S	536	0.119216	1	1	2	0.83					0.157675				1	0	0	0	0	0	0	0	0	0	0	0	0	0	0	0	0	0	0	0	0	0	0	0	0	0	0	0	0	0	0	0	0	0
K7EJ46	T	5	0.129613	30	1	2	0.57					0.298038					1	0	0	0	0	0	0	0	0	0	0	0	0	0	0	0	0	0	0	0	0	0	0	0	0	0	1	0	0	0	0	0	0
O00116	S	65	0.482073	70	32	436	0.95					0.287191	96	96	16	0.689924	0	0	1	1	1	1	1	0	0	0	0	0	0	1	1	1	1	0	1	1	1	1	1	0	1	0	1	1	0	1	0	0	0
O00116	T	72	0.236765	80	6	3	0.9					0.169729	0	824	4	0.765001	0	0	0	0	0	0	1	1	0	0	0	0	1	1	1	1	1	0	1	1	1	1	0	0	0	0	1	1	1	1	1	1	1
O00116	S	80	0.0931651	94	3	7	0.54					0.210945	96	824	2	0.840699	0	0	1	1	1	1	1	1	0	0	0	0	1	1	1	1	1	1	1	1	1	1	1	0	1	0	1	0	1	1	1	1	1
O00116	S	149	0.262343	115	1	1	0.28					0.139677	352	824	1	0.722233	1	0	1	1	1	1	1	1	1	1	0	1	1	1	1	1	1	1	1	1	1	1	1	0	1	1	1	1	1	1	1	1	1
O00116	T	155	0.323581	98	3	3	0.21					0.241047	96	96	1	0.56495	0	0	0	0	0	0	1	1	1	1	0	1	1	1	1	1	1	0	1	1	1	1	1	0	0	1	1	1	1	1	0	1	1
O00124	S	167	0.2272	20	1	53	0.67					0.21792	0	96		0.806109	0	0	0	0	0	0	0	0	0	0	0	0	0	1	0	0	0	0	0	0	0	0	0	0	0	0	0	0	0	0	0	0	0
O00139	S	61	0.140715	5	3	2	0.07					0.129734	352	352	2	0.874742	0	0	0	0	0	1	0	0	0	0	0	0	0	0	0	0	0	0	0	0	0	0	0	0	0	0	1	0	0	0	0	0	0
O00139	S	75	0.437921	4	11	74	0.77					0.244164	312	435	3	0.706525	0	0	0	0	0	1	0	0	0	0	0	0	0	0	0	0	0	0	0	0	0	0	0	0	0	0	1	0	0	0	0	0	0
O00139	T	78	0.516617	4	13	161	0.86					0.319508	0	824	4	0.771046	0	0	0	0	0	0	0	0	0	0	0	0	0	0	0	0	0	0	0	0	0	0	0	0	0	0	1	0	0	0	0	0	0
O00139	S	100	0.378398	4	7	17	0.94					0.30446	0	435	7	0.811888	0	0	0	0	0	1	0	0	0	0	0	0	0	0	0	0	0	0	0	0	0	0	0	0	0	0	1	0	0	0	0	0	0
O00139	S	135	0.28908	2	3	4	0.96					0.194543	352	435	6	0.783291	0	0	0	0	0	0	0	0	0	0	0	0	0	0	0	0	0	0	0	0	0	0	0	0	0	0	0	0	0	0	0	0	0
O00139	S	585	0.115672	5	7	13	0.98					0.097925	352	435	1	0.748011	0	0	0	0	0	0	0	0	0	0	0	0	0	0	0	0	0	0	0	0	0	1	0	0	0	0	0	0	0	0	0	0	0
O00139	S	635	0.127943	4	2	2	0.08					0.332157	312	435		0.506122	0	0	0	0	0	0	0	0	0	0	0	0	0	0	0	0	0	0	0	0	0	0	0	0	0	0	0	0	0	0	0	0	0
O00141	S	74	0.465047	45	2	47	0.98					0.295973	435	435	1	0.846426	0	1	0	1	0	1	1	0	0	1	0	1	0	0	0	0	1	0	0	0	1	0	0	0	0	0	0	0	1	1	0	0	0
O00141	S	78	0.521645	43	2	9	0.96					0.305251	435	435	1	0.754126	0	1	0	1	0	1	1	0	0	1	0	1	0	0	0	0	1	0	0	0	1	0	0	0	0	0	0	0	1	1	0	0	0
O00141	S	80	0.206979	44	2	4	0.94					0.459552	352	435	1	0.53604	0	1	0	1	0	1	1	0	0	1	0	1	0	0	0	0	1	0	0	0	1	0	0	0	0	0	0	0	1	1	0	0	0
O00141	S	255	0.226127	53	1	0	0.18	Protein kinase		TRUE	TRUE	0.157193				0.400843	0	1	0	1	0	1	1	0	1	1	0	1	0	0	0	1	1	0	0	0	1	0	1	0	0	1	0	0	1	1	0	0	0
O00148	S	40	0.469313	7	15	82	0.12					0.167413	824	824	8	0.740638	0	0	0	0	0	0	0	0	0	0	0	0	0	0	0	0	0	0	0	0	0	0	1	0	0	0	0	0	0	0	0	0	0
O00148	S	43	0.316978	7	3	1	0.07					0.107161	824	824	2	0.479791	0	0	0	0	0	0	0	0	0	0	0	0	0	0	0	0	0	0	0	0	0	0	1	0	0	0	0	0	0	0	0	0	0
O00148	T	171	0.78383	12	20	324	0.01	Helicase ATP-binding		TRUE		0.261354	824	824	13	0.00783996	1	0	0	0	0	0	0	0	0	0	0	0	0	0	0	0	0	0	0	0	0	0	1	1	0	0	0	0	0	0	0	0	0
O00148	S	185	0.196805	3	2	2	0.01	Helicase ATP-binding		FALSE		0.436731	0	435	2	0.350202	0	0	0	0	0	0	0	0	0	0	0	0	0	0	0	0	0	0	0	0	0	0	0	0	0	0	0	0	0	0	0	0	0
O00148	S	426	0.154169	11	4	31	0.56					0.118299	90	90	2		1	0	0	0	0	0	0	0	0	0	0	1	0	0	0	0	0	0	0	0	0	0	1	1	0	0	0	0	0	0	0	0	0
O00151	T	34	0.213451	109	1	1	0.04	PDZ		FALSE		0.226301	435	435	3	0.186142	0	1	1	1	1	1	1	1	0	1	1	1	1	0	1	1	0	1	1	0	1	1	1	0	1	0	1	1	1	1	0	1	1
O00151	S	118	0.401929	116	12	32	0.85					0.19419	312	352	7	0.40772	1	1	1	1	1	1	1	1	0	1	1	1	1	1	1	1	1	1	1	1	1	1	1	0	1	0	1	1	1	1	1	1	1
O00151	S	130	0.761728	114	41	695	0.86					0.159026	96	435	18	0.896149	1	1	1	1	1	1	1	0	1	1	1	1	1	1	1	1	1	1	1	1	1	1	1	0	1	0	1	1	1	1	1	1	1
O00151	S	153	0.281219	111	3	0	0.9					0.116831	352	435	1	0.597258	1	0	0	1	1	1	1	1	1	1	0	1	1	1	1	1	1	1	1	1	1	1	1	0	0	0	1	1	1	1	1	1	1
O00151	T	291	0.132577	113	5	38	0.01	LIM zinc-binding		FALSE		0.147406	0	0	2	0.101653	1	1	1	0	0	0	1	1	1	1	1	1	1	1	1	1	1	1	1	1	1	1	0	0	1	1	1	1	1	1	1	1	1
O00159	S	343	0.145863	21	2	4	0.01	Myosin motor		FALSE		0.261909	0	0	2	0.0859551	0	0	0	0	0	0	0	0	0	0	0	0	0	0	0	0	0	0	0	1	0	0	0	0	0	0	1	0	0	0	0	0	0
O00159	S	410	0.260527	111	12	36	0.2	Myosin motor		FALSE	TRUE	0.323523	96	96	3	0.948374	1	1	1	1	1	1	1	1	0	1	0	1	1	1	1	1	0	0	1	1	1	1	0	1	1	1	1	1	1	1	1	1	1
O00159	T	739	0.100026	104	1	2	0.01	IQ 1			TRUE	0.221723				0.343067	1	0	0	1	1	1	1	1	0	1	0	1	1	1	1	1	0	1	1	1	1	1	0	0	1	1	1	1	1	1	1	1	1
O00159	S	916	0.213538	107	1	1	0.09	TH1		FALSE		0.292423	96	96	3	0.175415	1	0	0	1	1	1	1	1	0	1	0	1	1	1	1	1	0	0	1	1	1	1	0	1	1	1	1	1	1	1	0	1	1
O00159	S	1062	0.180616	96	1	5	0.64					0.258357	96	352	1		1	0	0	1	1	1	0	1	1	1	0	1	1	1	1	1	0	1	1	1	1	1	0	0	1	1	1	1	1	1	1	1	1
O00160	T	641	0.110082	109	1	10	0.01	Myosin motor		FALSE		0.116825	0	0		0.00713	1	0	0	1	1	1	1	1	1	1	1	1	1	1	1	1	1	1	1	0	1	1	1	0	1	0	0	1	1	1	1	1	1
O00160	S	923	0.130372	107	1	1	0.76					0.206176	435	435		0.0730042	1	0	0	1	1	0	1	0	1	1	1	1	1	1	1	1	1	1	1	0	1	1	1	0	1	0	0	1	1	1	1	1	1
O00161	S	5	0.445296	106	32	457	0.22					0.482417	352	352	12	0.599083	1	0	1	1	1	1	1	1	1	1	0	1	1	1	1	1	1	1	1	1	0	1	0	0	1	0	1	1	1	1	0	0	1
O00161	S	6	0.270172	64	15	61	0.18					0.188275	0	352	7	0.766933	1	0	1	0	0	0	0	0	0	0	0	1	0	1	1	1	0	1	1	1	0	1	0	0	0	0	1	1	0	1	0	0	0
O00161	S	20	0.712171	110	29	365	0.16	t-SNARE coiled-coil homology 1			TRUE	0.281143	824	824	15	0.00895223	1	0	1	1	1	1	1	1	1	1	0	1	1	1	1	1	1	1	1	1	0	1	0	0	1	0	1	1	1	1	1	0	1
O00161	T	157	0.394931	106	2	4	0.09	t-SNARE coiled-coil homology 2			TRUE	0.365654	0	0	2	0.718956	0	1	1	1	0	1	1	1	0	1	0	1	1	1	1	1	1	0	1	1	1	1	1	0	0	1	1	1	1	1	0	0	0
O00161	S	161	0.339964	98	13	124	0.05	t-SNARE coiled-coil homology 2			TRUE	0.141139	96	96	4	0.102239	1	1	1	1	0	1	0	0	0	1	0	1	1	1	1	1	0	0	1	1	0	1	1	0	0	1	1	1	1	1	1	0	0
O00165	S	153	0.377102	103	2	3	0.78					0.279782	96	96	4	0.770224	1	0	1	1	1	1	1	0	1	1	0	1	1	1	1	1	0	0	1	1	1	0	1	0	1	0	1	1	1	1	1	0	1
O00165	S	189	0.503454	110	1	1	0.17					0.445	96	96	6	0.0506239	1	0	1	1	1	1	1	1	1	1	0	1	1	1	1	1	1	1	1	1	1	1	1	0	1	1	0	1	1	1	1	1	1
O00167	S	257	0.221822	95	4	26	0.97					0.341827	96	435	1	0.993295	1	1	1	0	0	1	1	1	1	0	0	1	1	1	1	1	1	0	1	1	0	1	0	0	0	1	1	1	1	1	0	0	1
O00168	T	79	0.569942	87	5	4	0.65					0.309522			1	1	0	0	1	1	1	1	1	1	0	0	0	1	1	0	1	0	1	0	0	0	1	0	0	0	1	1	1	1	1	1	1	0	0
O00168	S	82	0.579356	91	6	9	0.78					0.284302				0.0841838	0	0	1	1	1	1	1	1	0	1	0	1	1	0	1	0	1	0	0	0	1	0	0	1	1	1	1	1	1	1	1	0	0
O00170	T	40	0.0853591	124	6	14	0.01	PPIase FKBP-type		FALSE		0.25353	96	96		0.0829923	1	1	1	1	1	1	1	1	1	1	0	1	1	1	1	1	1	1	1	1	1	1	1	1	1	1	1	1	1	1	1	0	1
O00170	S	43	0.392343	114	12	115	0.02	PPIase FKBP-type		FALSE		0.491526	96	96	7	1	1	1	1	1	1	1	1	1	1	0	0	1	1	0	1	1	1	1	1	1	1	1	1	1	1	1	1	1	1	1	1	0	1
O00170	S	159	0.343031	64	4	52	0.08					0.14822	96	435	3	0.69352	1	1	1	1	1	1	1	1	1	1	0	0	0	0	1	0	0	0	0	1	0	1	0	0	1	0	1	0	0	0	0	0	0
O00170	T	162	0.0878389	117	2	2	0.1					0.116377	96	435	1	0.509261	1	1	1	1	1	1	1	1	1	1	0	1	1	1	1	1	1	1	0	1	1	1	1	1	1	1	1	1	1	1	0	0	1
O00178	S	24	0.337131	107	57	2273	0.94					0.146216	96	312	28	0.849025	1	0	1	1	1	1	1	1	0	1	0	0	1	0	1	1	0	1	1	1	1	1	1	0	1	0	1	1	1	1	1	1	1
O00178	S	47	0.368001	107	19	181	0.95					0.400705	312	824	27	0.665012	1	0	1	1	1	1	1	1	0	1	0	0	1	1	1	1	1	1	1	1	1	1	1	0	1	0	1	1	1	1	1	1	1
O00178	S	580	0.460778	125	36	461	0.6					0.157159	312	352	20	0.863823	1	1	1	1	1	1	1	1	1	1	0	1	1	1	1	1	1	1	1	1	1	1	1	1	1	1	1	1	1	1	1	1	1
O00178	S	633	0.0863315	110	1	0	0.99					0.113372	90	312	1		1	0	1	1	1	1	1	0	0	1	0	1	1	0	0	1	0	1	0	1	1	1	1	1	1	1	1	1	1	1	1	1	1
O00178	S	634	0.0846815	110	1	0	0.99					0.084071					1	1	1	1	1	1	1	1	1	1	0	1	0	1	1	1	1	1	1	1	1	1	1	1	1	1	1	1	1	1	1	1	1
O00178	S	643	0.0828317	104	1	0	0.98					0.106142	96	435	2		1	1	1	1	1	1	1	1	1	1	0	1	0	1	1	1	1	1	1	1	1	1	0	1	1	1	1	1	1	1	1	1	1
O00178	S	644	0.0870322	117	1	0	0.98					0.218697	96	435	1		1	1	1	1	1	1	1	1	1	1	0	1	1	1	1	1	1	1	1	1	1	1	0	1	1	1	1	1	1	1	1	1	1
O00178	T	664	0.361797	108	1	1	0.94					0.14822	312	435	2		1	1	1	1	1	1	1	1	1	1	0	1	1	1	1	1	1	0	1	1	1	1	0	1	1	0	1	1	1	1	0	1	1
O00180	S	300	0.315653	121	4	35	0.85					0.107595	312	312	1	0.507154	1	1	1	1	1	1	1	1	1	0	0	0	1	1	1	1	1	1	1	1	1	1	1	1	1	0	1	1	1	1	1	1	1
O00180	S	302	0.312947	119	4	13	0.84					0.133429	312	0	1	0.214964	1	1	1	1	1	1	1	1	1	0	0	0	1	1	1	1	0	1	1	1	1	1	1	1	1	0	1	0	1	1	1	1	1
O00182	S	286	0.127344	28	3	3	0.02	Galectin 2				0.143933	90	0	2	0.636081	0	0	0	0	0	0	0	0	0	0	0	1	0	0	0	0	0	0	1	0	0	0	0	0	0	1	0	0	0	0	1	1	1
O00186	T	322	0.105136	7	5	3	0.22			FALSE		0.116677	96	312	3	1	0	0	0	0	0	0	0	0	0	0	0	1	0	0	0	0	0	0	1	0	0	0	0	0	0	0	0	0	0	0	0	0	0
O00186	S	508	0.241389	9	2	5	0.81			FALSE		0.138991	312	352	1	0.746258	0	0	0	0	0	0	0	0	0	0	0	1	0	0	0	0	0	0	1	0	0	0	0	0	0	0	0	0	0	0	0	0	0
O00192	S	200	0.235689	22	4	7	0.87					0.148415	96	435	1	1	0	0	0	0	0	0	0	0	1	0	0	1	0	0	0	1	1	0	0	0	1	1	0	0	0	0	0	0	0	0	0	0	0
O00192	T	284	0.256828	21	11	68	0.71					0.378158	96	96	1	0.254165	1	0	0	0	0	0	0	0	0	0	0	1	0	0	0	1	1	0	0	0	1	0	0	0	0	0	0	0	0	0	0	0	0
O00192	S	332	0.437947	56	11	160	0.88					0.200898	435	435	5	0.0261619	1	1	1	1	0	0	1	0	1	0	0	1	1	1	1	1	1	0	1	0	1	0	1	1	0	0	0	0	1	1	0	0	0
O00192	S	335	0.45316	56	20	366	0.9					0.354067	435	435	7	0.0376921	1	1	1	1	0	0	1	0	1	0	0	1	1	1	1	1	1	0	1	0	1	0	1	1	0	0	0	0	1	1	0	0	0
O00192	S	602	0.200435	16	1	4	0.96					0.175346	96	96	1	0.869962	0	0	0	0	0	0	0	0	0	0	0	1	0	0	0	0	1	0	0	0	0	0	0	0	0	1	0	0	0	0	0	0	0
O00192	S	871	0.247523	58	4	17	0.91					0.173483	352	435	3	0.0606367	1	1	1	1	0	0	1	0	1	0	0	1	1	1	1	1	1	0	1	0	0	1	1	1	0	1	0	0	1	1	0	0	0
O00192	T	885	0.145563	6	6	24	0.93					0.225591	90	352	2	0.846067	0	0	0	0	0	0	0	0	0	0	0	0	0	0	0	0	0	0	0	0	0	0	0	0	0	0	0	0	0	0	0	0	0
O00192	S	916	0.105144	11	2	2	0.98					0.293464	96	435		0.69913	1	0	0	0	0	0	0	0	0	0	0	0	0	0	0	0	1	0	0	0	1	0	0	0	0	1	0	0	0	0	0	0	0
O00193	S	2	0.266874	116	2	11	0.96					0.228447	96	96			1	1	1	1	1	1	1	1	1	1	0	0	1	1	1	0	1	1	1	1	1	1	1	0	1	1	1	1	1	1	1	1	1
O00193	S	17	0.742266	113	65	12022	0.88					0.318207	352	352	38	0.627183	1	1	1	1	1	1	1	1	1	1	0	0	1	1	1	0	1	1	1	1	1	1	1	0	1	1	1	1	1	1	1	1	1
O00193	S	24	0.334857	119	40	212	0.49					0.247151	312	312	16	1	1	1	1	1	1	1	1	1	1	1	0	0	1	1	1	0	1	1	1	1	1	1	1	1	1	1	1	1	1	1	1	1	1
O00193	S	82	0.461751	119	4	13	0.11					0.462029	312	352	2	0.976296	1	0	1	1	1	1	1	1	0	1	0	0	1	1	1	0	1	1	1	1	1	1	1	1	1	1	1	1	1	1	1	1	1
O00194	T	85	0.429907	122	1	4	0.01			TRUE	TRUE	0.357742	824	824		0.00916405	1	0	1	1	1	1	1	1	1	1	0	0	0	1	1	1	1	1	1	1	1	1	1	1	1	0	1	1	1	1	1	1	1
O00194	S	203	0.144601	124	2	4	0.97					0.108213	435	435	1	0.762836	1	1	1	1	1	1	1	1	1	1	0	0	1	1	1	1	1	1	1	1	0	1	1	1	1	0	1	1	1	1	1	1	1
O00203	S	26	0.0702904	14	1	0	0.97					0.116696	96	96	2	0.633866	1	0	0	0	0	0	0	0	0	1	0	0	0	0	0	0	0	0	0	0	0	0	0	0	0	0	0	0	0	0	0	1	1
O00203	S	29	0.148713	18	3	8	0.96					0.28061	96	96	1	0.953404	1	0	0	0	0	0	0	0	0	1	0	0	0	0	0	0	0	0	0	0	0	0	0	0	0	0	0	0	0	0	1	1	1
O00203	S	276	0.345657	20	56	2182	0.98			FALSE		0.51421	312	824	34	0.714625	0	0	0	0	0	0	0	0	0	1	0	0	0	0	0	0	0	0	0	0	0	0	0	0	0	0	0	0	0	0	1	1	1
O00203	S	609	0.535223	26	16	271	0.36					0.271004	435	824	14	0.0298299	1	0	0	0	0	0	0	0	0	1	0	0	0	0	0	0	0	0	0	0	0	0	0	0	1	1	0	0	0	0	1	1	1
O00203	S	839	0.252396	19	1	3	0.97					0.288828	435	435		0.579878	1	0	0	0	0	0	0	0	0	1	0	0	0	0	0	0	0	0	0	0	0	0	0	0	0	0	0	0	0	0	1	1	1
O00204	T	337	0.127807	7	2	2	0.99					0.429124	0	0			0	0	0	0	0	0	0	0	0	0	0	0	0	0	0	0	0	0	0	0	0	0	0	0	0	0	0	0	0	0	0	0	0
O00204	S	347	0.351808	18	8	32	0.98					0.470508	0	0	2		0	0	0	0	0	0	0	0	0	0	0	0	0	0	0	0	0	0	0	0	0	0	0	0	0	0	0	0	0	0	0	0	0
O00204	S	348	0.454782	19	11	61	0.99					0.273978	0	0	2		0	0	0	0	0	0	0	0	0	0	0	0	0	0	0	0	0	0	0	1	0	0	0	0	0	0	0	0	0	0	0	0	0
O00204	S	350	0.508963	25	12	68	0.99					0.239308	0	96	5		0	0	0	0	0	1	0	0	0	0	0	0	0	0	0	0	0	0	0	1	1	0	0	0	0	0	0	0	0	0	0	0	0
O00204	S	352	0.227282	14	4	20	0.99					0.265032	96	96	1		0	0	0	0	0	1	0	0	0	0	0	0	0	0	0	0	0	0	0	1	1	0	0	0	0	0	0	0	0	0	0	0	0
O00213	S	347	0.186765	18	1	1	0.86					0.293665				0.74812	0	0	0	0	0	0	0	0	0	0	0	0	0	0	0	1	0	0	0	0	0	0	0	0	0	0	0	0	0	0	0	1	0
O00220	S	424	0.275631	47	9	40	0.02	Death				0.319401	96	96	5	0	0	0	1	1	1	1	0	0	1	0	0	1	1	0	0	0	0	0	0	0	0	0	0	0	0	0	1	0	0	0	0	0	0
O00220	S	463	0.396773	32	7	27	0.76					0.116798	0	0	6	0.158913	0	0	0	0	0	0	0	0	0	0	0	1	1	0	0	0	0	0	0	0	0	0	0	0	0	0	0	0	0	0	0	0	0
O00221	S	180	0.111133	75	4	0	0.98					0.147745				0.454784	0	0	0	0	0	0	0	0	0	0	0	0	1	1	0	1	0	1	1	0	1	1	0	0	0	0	1	0	1	1	1	0	0
O00221	S	183	0.459471	17	18	109	0.97					0.272929	0	96	5	0.755402	0	0	0	0	0	0	0	0	0	0	0	0	0	0	0	0	0	0	0	0	0	0	0	0	0	0	0	0	0	0	0	0	0
O00231	S	23	0.390354	113	5	4	0.07					0.216768	352	435	2	1	1	0	1	1	1	1	1	1	0	1	0	1	1	1	1	1	1	1	1	1	1	0	0	1	1	0	1	1	1	1	1	1	1
O00232	S	332	0.426972	122	1	6	0.17	PCI				0.304772	435	435	2	0.671878	1	1	1	1	1	1	1	1	1	1	0	1	1	0	1	1	1	1	1	1	1	1	1	0	1	0	1	1	1	1	1	1	1
O00233	S	13	0.201244	46	1	11	0.91					0.456701	96	352	1		1	0	0	0	0	0	1	1	1	0	0	0	0	0	0	0	0	0	0	0	0	1	0	0	0	1	1	0	0	0	0	0	0
O00244	T	50	0.290226	88	1	0	0.01	HMA				0.14973	90	435	2	0.664918	1	1	1	1	1	0	1	1	1	1	0	1	0	0	0	1	0	1	0	1	1	0	1	0	1	1	1	1	0	0	0	1	1
O00244	T	61	0.114669	45	1	1	0.03	HMA				0.203702	0	0		0.642411	0	1	0	0	0	0	1	0	0	0	0	1	0	0	0	1	1	1	0	1	1	0	0	0	0	0	1	1	0	0	0	0	0
O00255	S	399	0.491959	98	2	1	0.95					0.458187	0	0			1	0	0	0	0	0	1	1	1	0	0	1	1	0	1	1	1	0	1	1	1	0	0	1	0	0	1	1	1	1	1	0	1
O00255	T	546	0.132222	4	1	0	0.98					0.242523				0.747355	0	0	0	0	0	0	0	0	0	0	0	0	0	0	0	0	0	0	0	0	0	0	0	0	0	0	0	0	0	0	0	0	0
O00255	S	548	0.392507	108	2	32	0.97					0.277191	435	435		0.648005	1	1	1	1	1	1	1	1	1	1	0	0	1	0	1	1	1	0	1	1	1	0	0	0	1	0	1	1	1	1	1	0	1
O00255	S	598	0.258192	111	2	3	0.87					0.268196	435	435	1	0.308944	1	1	1	1	1	1	1	1	1	1	0	1	1	1	1	1	1	0	1	1	1	0	0	1	1	0	1	1	1	1	1	0	1
O00255	T	599	0.448035	108	2	13	0.9					0.153841	96	435	4	0.866792	1	1	1	1	1	1	1	1	1	1	0	1	1	1	0	1	1	0	1	1	1	0	0	1	1	0	1	1	1	1	1	0	1
O00257	S	345	0.284015	104	4	9	0.98					0.277954	96	96		0.836854	0	1	1	1	1	1	1	1	1	0	0	0	1	0	1	1	1	1	1	1	1	0	1	0	0	0	1	1	0	1	1	1	1
O00257	S	349	0.393069	111	2	20	0.96					0.337405	312	312	5	0.75666	0	1	1	1	1	1	1	1	1	1	0	0	1	1	1	1	1	1	1	1	1	0	1	0	1	0	1	1	1	1	1	1	1
O00257	T	351	0.0983833	102	1	10	0.96					0.116385	96	96	1	1	0	1	1	1	1	1	1	1	1	1	0	0	1	0	0	1	1	1	0	1	1	0	1	0	1	0	1	1	1	1	0	1	1
O00257	T	417	0.263024	106	3	4	0.95					0.347457	96	435		0.405979	0	1	1	1	1	1	1	1	0	1	0	0	1	1	1	1	1	1	1	0	1	0	0	0	1	0	1	1	1	1	1	1	1
O00257	S	442	0.397709	105	2	12	0.98					0.22952	96	96	4	0.299919	0	1	1	1	1	1	1	1	1	0	0	0	1	1	1	1	1	0	1	0	1	0	1	0	1	0	1	1	1	1	1	1	1
O00257	S	467	0.61419	107	4	18	0.91		FALSE			0.522259	312	312	6	0.439712	0	1	1	1	1	1	1	1	1	1	0	0	1	1	1	1	1	0	1	0	1	0	1	0	1	0	1	1	1	1	1	1	1
O00264	S	54	0.422587	77	49	1018	0.63					0.201123	96	96	23	0.547126	0	0	0	1	0	1	1	1	0	0	0	0	1	1	1	0	0	0	0	1	1	0	0	0	1	0	1	0	0	1	0	1	0
O00264	T	74	0.620322	97	7	102	0.01					0.195612	435	824	8	0.00827589	1	0	1	1	0	1	1	1	0	1	0	0	1	1	1	0	1	1	1	1	1	0	1	0	1	0	1	1	1	1	1	1	0
O00264	S	181	0.97337	109	67	11496	0.92					0.530809	435	435	41	0.0801263	1	0	1	1	0	1	1	1	1	1	0	0	1	1	1	0	1	1	1	1	1	1	1	0	1	1	1	1	1	1	1	1	0
O00267	S	19	0.310279	110	4	47	0.99					0.528442	435	824	2		1	0	1	1	1	1	1	1	1	1	0	0	1	1	0	1	0	1	1	1	1	1	1	1	1	1	1	1	0	1	0	1	1
O00267	S	148	0.126668	118	1	0	0.43					0.143993	435	824	1	0.333424	1	1	1	1	1	1	1	1	1	1	1	0	1	1	0	1	0	0	1	1	1	1	1	1	1	1	1	1	1	1	1	1	1
O00267	S	686	0.292675	124	2	4	0.98					0.237508	96	96	3	0.821893	1	1	1	1	1	1	1	1	1	1	1	1	1	1	0	1	1	1	1	1	1	1	1	1	1	1	1	1	0	1	1	1	1
O00267	S	744	0.212004	123	1	1	0.06					0.18467	96	824	2	0.0680869	1	1	1	1	1	1	1	1	1	1	1	1	1	1	0	1	1	1	1	1	1	1	1	1	1	1	1	1	1	1	1	1	1
O00267	T	768	0.507362	123	1	3	0.38					0.216662	824	824	3	0.0236532	1	1	1	1	1	1	1	1	1	1	1	1	1	1	0	1	1	1	1	1	1	1	1	1	1	1	1	1	1	1	1	1	1
O00267	S	866	0.0854533	125	1	2	0.29					0.130319	96	824		0.766768	1	1	1	1	1	1	1	1	1	1	1	0	1	1	0	1	1	1	1	1	1	1	1	1	1	1	1	1	1	1	1	1	1
O00268	S	15	0.152416	37	1	14	0.79					0.442034	0	0	2	0.383706	0	0	0	1	0	1	0	0	0	0	0	0	0	0	0	0	0	0	0	0	0	0	1	0	0	0	0	1	0	0	1	0	1
O00268	S	560	0.0681901	104	2	0	0.98					0.116831	312	435	2	0.809969	1	1	1	1	1	1	1	1	1	1	1	1	0	1	1	1	1	0	1	1	1	1	0	1	1	1	1	1	0	1	0	0	1
O00268	S	1027	0.196535	105	2	2	0.98					0.355882	352	435	2	1	1	0	0	1	1	1	1	1	1	1	1	1	1	1	1	0	1	1	1	1	1	1	1	1	1	0	1	1	0	1	1	0	1
O00268	T	1046	0.31787	83	2	4	0.94					0.328216	312	435	5	1	0	1	1	1	1	1	0	1	1	1	1	1	1	0	1	1	1	0	1	1	1	1	0	1	1	1	1	0	0	1	1	0	1
O00273	S	228	0.134809	58	2	0	0.9					0.116831				0.421393	0	0	1	0	0	0	1	1	0	0	0	1	0	1	1	1	1	0	1	1	0	0	1	1	0	0	1	1	0	0	0	0	0
O00273	S	233	0.332481	80	8	5	0.77					0.198378	96	312	5	0.854568	0	0	1	0	1	0	1	1	1	1	0	1	1	1	1	1	1	0	1	0	1	1	1	1	0	0	1	1	0	0	0	0	0
O00273	S	254	0.128809	118	2	0	0.25					0.268545				0.451105	1	0	1	1	1	1	1	1	1	1	0	1	1	1	1	1	1	1	1	1	1	1	1	1	1	0	1	1	0	1	1	1	0
O00273	S	257	0.259814	105	3	9	0.22					0.457799	96	352	4	0.142269	1	0	1	1	1	1	1	1	1	1	0	1	1	1	1	1	1	1	1	1	1	1	0	1	1	0	1	1	0	1	1	0	0
O00273	S	308	0.102178	73	6	2	0.73					0.145651	0	352	3	0.297951	0	0	1	0	0	0	1	1	1	0	0	1	1	0	1	0	0	1	0	0	0	0	0	1	0	0	1	0	0	1	1	0	0
O00273	S	310	0.379543	104	7	14	0.74					0.328337	352	352	6	0.410626	1	1	1	1	1	0	1	1	1	1	0	1	1	0	1	1	1	1	1	1	1	1	1	1	1	0	1	1	0	1	1	0	0
O00273	S	312	0.29537	5	9	38	0.86					0.313919	0	352	6	0.784054	0	0	0	0	0	0	0	0	0	0	0	0	0	0	0	0	0	0	0	0	0	0	0	0	0	0	0	0	0	0	0	0	0
O00287	S	193	0.117381	108	1	2	0.79					0.140123	96	0	1		0	0	0	1	1	1	1	0	1	0	0	1	1	0	1	1	1	1	1	0	1	1	1	0	1	1	1	0	1	1	0	1	1
O00291	S	319	0.153956	9	12	19	0.98					0.413308	435	435	2	0.202701	0	0	0	0	0	0	0	0	0	0	0	0	0	0	0	0	0	0	0	0	0	0	0	0	0	0	0	0	0	0	0	0	0
O00291	S	323	0.183568	9	9	7	0.98					0.203702	312	435	4	0.466776	0	0	0	0	0	0	0	0	0	0	0	0	0	0	0	0	0	0	0	0	0	0	0	0	0	0	0	0	0	0	0	0	0
O00291	S	338	0.173689	9	1	2	0.94					0.45634	96	96	1	0.767286	0	0	0	0	0	0	0	0	0	0	0	0	0	0	0	0	0	0	0	0	0	0	0	0	0	0	0	0	0	0	0	0	0
O00291	S	516	0.13859	6	5	14	0.63					0.174192	96	312	4	0.411622	0	0	0	0	0	0	0	0	0	0	0	0	0	0	0	0	0	0	0	0	0	0	0	0	0	0	0	0	0	0	0	0	0
O00299	S	211	0.304617	43	9	39	0.01					0.247679	90	435	4	0.697953	1	1	1	1	1	1	0	1	1	1	0	0	0	0	0	0	0	0	0	0	0	0	0	0	1	1	1	0	0	0	0	0	0
O00327	S	42	0.514797	36	7	5	0.97					0.329968	435	435	1	0.149614	0	0	0	0	0	0	0	0	0	0	0	1	0	0	1	0	1	1	1	0	0	0	1	0	0	1	1	0	1	1	0	0	0
O00327	S	43	0.112097	15	6	4	0.97					0.266128				0.736608	0	0	0	0	0	0	0	0	0	0	0	1	0	0	0	0	0	1	1	0	0	0	1	0	0	1	0	0	1	1	0	0	0
O00330	S	154	0.101495	89	1	1	0.99					0.168884	96	312	1	0.60102	1	1	0	1	1	0	1	0	0	1	0	1	1	0	0	1	1	0	0	1	1	1	1	1	1	0	1	1	1	0	0	0	0
O00401	S	183	0.274113	115	1	14	0.97					0.149205	96	96	3	0.357247	1	0	1	1	1	1	1	1	1	1	1	0	0	1	1	1	1	1	1	1	1	1	0	0	1	0	1	1	1	1	1	1	1
O00401	T	205	0.34429	115	1	3	0.92	CRIB		FALSE	TRUE	0.166255	435	824	1	1	1	0	1	1	1	1	1	1	1	1	1	0	0	1	1	1	1	1	1	1	1	1	0	0	1	0	1	1	1	1	1	1	1
O00401	S	426	0.19239	113	3	13	0.97					0.203702	312	312	2	0.755991	1	0	1	1	1	1	1	1	1	1	1	0	0	1	1	1	1	1	1	1	1	1	0	0	1	0	1	1	1	1	1	1	1
O00401	S	432	0.11317	115	3	6	0.98					0.258795	312	312	1	0.553834	1	0	1	1	1	1	1	1	1	1	1	0	0	1	1	1	1	1	1	1	1	1	0	0	1	0	1	1	1	1	1	1	1
O00401	T	457	0.425376	102	2	6	0.98					0.201277	96	824	2	1	1	0	1	1	1	1	1	1	1	1	1	0	0	1	1	1	1	0	1	1	1	1	0	0	1	0	1	1	1	1	0	0	1
O00408	S	909	0.127263	120	3	6	0.74					0.088044	96	96		0.304057	1	1	1	1	1	1	1	1	1	1	1	0	1	1	1	1	1	1	1	1	1	1	1	0	1	0	1	1	0	1	1	1	1
O00408	S	912	0.201881	120	2	2	0.9				TRUE	0.142033	435	435	1	0.792974	1	1	1	1	1	1	1	1	1	1	1	0	1	1	1	1	1	1	1	1	1	1	1	0	1	0	1	1	0	1	1	1	1
O00409	S	85	0.534742	116	20	161	0.98					0.261271	824	824	10	0.107597	1	0	1	1	1	1	1	1	0	1	1	1	1	1	1	1	0	1	1	1	1	1	1	1	1	1	1	1	1	1	1	1	1
O00409	S	412	0.166371	96	4	12	0.98					0.1409	352	352	4	0.273218	1	1	1	1	1	1	1	1	0	1	0	0	1	1	1	1	1	1	1	1	1	1	0	0	1	0	1	1	1	1	1	0	0
O00410	S	20	0.353165	49	1	14	0.05					0.14822	824	824	1	0.271542	0	0	1	1	0	1	0	1	0	1	0	0	0	1	0	0	0	0	1	0	1	0	1	0	0	0	0	1	1	0	0	1	1
O00410	T	633	0.161219	88	1	0	0.12					0.203702	90	90	2	1	1	1	1	1	0	1	1	1	1	1	1	1	0	1	1	0	1	1	1	1	1	1	1	0	1	1	0	1	1	1	1	1	1
O00410	T	645	0.317797	88	8	3	0.9					0.416507	96	96	3	0.235166	1	1	1	1	0	1	1	1	1	1	1	1	0	1	1	0	1	1	1	1	1	1	1	0	1	1	0	1	1	1	1	1	1
O00418	S	70	0.370234	13	11	25	0.95					0.188227	96	435	8	0.28695	0	0	0	0	0	0	0	0	0	0	0	0	0	0	0	0	0	0	0	0	0	0	0	0	0	0	0	1	0	0	0	0	0
O00418	S	74	0.718323	108	31	725	0.89				TRUE	0.256869	352	435	20	0.849028	1	1	1	1	1	1	1	1	0	1	1	0	1	0	1	1	0	1	1	1	1	1	0	0	1	0	1	1	1	1	1	1	1
O00418	S	392	0.440591	121	1	6	0.98					0.283167	435	435	3	0.465665	1	1	1	1	1	1	1	1	1	1	1	1	1	1	1	1	0	1	1	1	1	1	1	1	1	0	1	1	1	1	1	1	1
O00418	S	445	0.357319	118	20	223	0.95					0.399372	96	435	11	0.18132	1	1	1	1	1	1	1	1	1	1	1	1	1	1	1	1	0	1	1	1	1	1	1	1	1	0	1	1	1	1	1	1	1
O00418	S	470	0.439371	118	36	656	0.96					0.485931	352	435	30	0.628694	1	1	1	1	1	1	1	1	1	1	1	1	1	1	1	1	0	1	1	1	1	1	1	1	1	0	1	1	1	1	1	1	1
O00418	S	474	0.522675	120	34	454	0.91					0.304715	435	435	25	0.157441	1	1	1	1	1	1	1	1	1	1	1	1	1	1	1	1	0	1	1	1	1	1	1	1	1	0	1	1	1	1	1	1	1
O00418	S	477	0.301655	120	5	106	0.83					0.298167	96	435	9	0.705752	1	1	1	1	1	1	1	1	1	1	1	1	1	1	1	1	0	1	1	1	1	1	1	1	1	0	1	1	1	1	1	1	1
O00418	S	492	0.326612	113	2	10	0.3					0.139821	96	435	2	0.930748	1	1	1	1	1	1	1	1	1	1	1	0	1	1	1	1	0	0	1	1	1	1	1	0	1	0	1	1	1	1	0	1	1
O00418	S	500	0.501094	122	10	40	0.15					0.204334	96	96	4	0	1	1	1	1	1	1	1	1	1	1	1	1	1	1	1	1	0	1	1	1	1	1	1	1	1	0	1	1	1	1	1	1	1
O00418	S	627	0.184758	120	1	2	0.1					0.256629	96	96		0.335012	1	1	1	1	1	1	1	1	1	1	1	1	1	1	1	1	0	1	1	1	1	1	1	1	1	0	1	1	1	1	1	1	1
O00421	S	329	0.366919	18	4	35	0.91					0.210397	312	435	3	0.723371	0	0	0	0	0	0	0	0	0	0	0	0	0	1	0	1	0	0	0	1	1	0	0	0	0	0	0	0	0	0	0	0	0
O00423	S	140	0.504666	13	7	19	0.97					0.335376	352	352	3	0.447002	0	0	0	0	1	0	0	0	0	0	0	0	0	1	0	0	0	0	0	0	0	0	0	0	0	1	0	0	0	0	0	0	0
O00425	S	180	0.31555	6	7	39	0.96					0.22845	96	96	5	0.919928	0	0	0	0	0	0	0	0	0	0	0	0	0	0	0	0	0	0	0	0	0	0	0	0	0	0	0	0	0	0	0	0	0
O00425	S	187	0.263201	6	2	8	0.85					0.251986	96	96	3	0.639373	0	0	0	0	0	0	0	0	0	0	0	0	0	0	0	0	0	0	0	0	0	0	0	0	0	0	0	0	0	0	0	0	0
O00425	S	243	0.247898	5	1	8	0.08	KH 1		FALSE		0.210934	96	96	2	1	0	0	0	0	0	0	0	0	0	0	0	0	0	0	0	0	0	0	0	0	0	0	0	0	0	0	0	0	0	0	0	0	0
O00425	S	248	0.139771	113	1	2	0.04	KH 1		TRUE		0.318907	435	435	1	0.484324	1	1	1	1	1	1	1	1	1	1	1	0	1	1	1	0	1	1	1	1	1	0	0	0	1	1	1	1	1	1	0	0	1
O00425	T	249	0.484267	116	2	24	0.04	KH 1		TRUE		0.227268	435	435	2	0.185899	1	1	1	1	1	1	1	1	1	1	1	0	1	1	1	0	1	1	1	1	1	0	0	0	1	1	1	1	1	1	1	0	1
O00425	S	438	0.443326	114	3	7	0.43	KH 3		FALSE		0.386071	96	96	3	0.0163051	1	1	1	1	1	1	1	1	1	1	1	0	1	1	1	0	1	1	1	1	1	0	0	0	1	1	1	1	1	1	1	0	1
O00429	S	544	0.474357	105	2	46	0.97					0.450016	96	96	1	0.477586	1	0	0	1	1	1	1	1	0	1	0	1	1	1	1	1	1	1	1	1	1	1	1	1	1	0	1	1	1	1	1	1	1
O00429	S	607	0.226865	117	5	11	0.97					0.210945	312	312	2	0.71276	1	0	0	1	1	1	1	1	1	1	0	1	1	1	1	1	1	1	1	1	1	1	1	1	1	1	1	1	1	1	1	1	1
O00429	S	616	0.714774	117	51	2965	0.98					0.325392	824	824	30	0.647663	1	0	0	1	1	1	1	1	1	1	0	1	1	1	1	1	1	1	1	1	1	1	1	1	1	1	1	1	1	1	1	1	1
O00443	S	59	0.0668533	98	8	13	0.98					0.355478	96	312	6		1	0	1	1	1	0	0	0	1	1	0	0	1	1	0	1	0	0	1	1	1	0	0	1	1	0	1	1	0	1	1	1	1
O00444	S	589	0.288163	111	1	2	0.56					0.202904	352	435	1	0.19962	1	1	1	1	1	1	1	0	1	1	1	1	1	1	1	1	1	1	1	1	1	1	1	1	1	1	0	1	0	0	1	1	1
O00444	T	591	0.46628	121	1	2	0.39					0.538582	96	435		0.376109	1	1	1	1	1	1	1	0	1	1	1	1	1	1	1	1	1	1	1	1	1	1	1	1	1	1	0	1	1	1	1	1	1
O00458	S	14	0.387825	2	12	34	0.99					0.243639	0	0	4	0.554254	0	0	0	0	0	0	0	0	0	0	0	0	1	0	0	0	0	0	0	0	0	0	0	0	0	0	0	0	0	0	0	0	0
O00461	S	364	0.192677	111	5	38	0.95					0.232608	96	96	1	0.68337	1	1	1	1	1	1	1	1	1	1	0	1	1	1	1	1	1	0	1	0	1	1	1	0	1	1	1	1	1	0	0	1	1
O00461	S	538	0.149018	103	9	177	0.98					0.445425	96	96	1	0.697295	1	0	0	0	0	0	1	1	1	0	0	0	1	1	1	1	1	0	1	0	1	1	1	0	0	1	1	1	1	1	0	1	1
O00470	S	194	0.244631	11	14	60	0.66					0.376094	435	435	2	0.605928	0	0	0	0	0	0	0	0	0	0	0	0	0	0	0	0	0	0	0	0	0	0	1	0	0	1	0	0	0	0	0	0	0
O00470	S	198	0.242138	8	8	25	0.82					0.218104	435	824	3	0.915253	0	0	0	0	0	0	0	0	0	0	0	0	0	0	0	0	0	0	0	0	0	0	1	0	0	1	0	0	0	0	0	0	0
O00472	S	305	0.469804	42	3	27	0.98					0.230321	352	435	5	1	0	1	0	0	0	0	1	0	0	0	1	0	0	0	0	1	0	0	0	1	0	1	0	0	0	0	0	0	0	0	1	0	1
O00472	S	503	0.455865	40	10	96	0.73					0.14822	96	352	12	0.807345	0	1	0	0	0	0	1	0	1	0	0	0	0	0	0	1	0	0	0	1	1	1	0	0	0	1	0	0	0	0	1	0	0
O00478	S	213	0.150102	26	1	1	0.05					0.12491	0	96		0.670379	0	0	0	0	0	0	0	0	0	0	0	0	0	0	0	0	0	0	0	1	1	0	0	0	0	0	1	1	0	0	0	0	0
O00478	S	214	0.135599	40	1	1	0.05					0.199478	96	96		0.0561826	0	0	0	0	0	0	0	0	0	0	0	0	0	0	0	1	0	0	0	1	1	0	0	0	0	0	1	1	0	0	0	1	0
O00499	S	286	0.115597	89	3	1	0.53					0.115626	312	312	2	0.061162	1	1	0	1	1	1	1	0	1	1	0	1	1	1	1	1	0	0	1	0	0	1	0	1	0	0	1	1	1	1	1	1	0
O00499	S	296	0.544321	115	49	1972	0.97					0.269374	435	435	28	0.555722	1	1	1	1	1	1	1	1	1	1	0	1	1	1	1	1	0	1	1	0	1	1	0	1	1	0	1	1	1	1	1	1	1
O00499	T	323	0.507478	88	8	102	0.96					0.185209	96	435	9	0.560448	1	1	1	1	1	1	1	1	1	1	0	1	1	0	0	0	0	1	0	0	1	0	1	1	1	0	1	1	0	1	1	0	1
O00499	S	333	0.429616	117	16	6	0.98					0.395293	312	435	14	0.128317	1	1	1	1	1	1	1	1	1	1	0	1	1	1	1	1	0	1	1	0	1	1	1	1	1	0	1	1	1	1	1	1	1
O00505	T	33	0.197948	109	1	7	0.3	IBB		FALSE	TRUE	0.210934	96	96		0.470524	1	1	1	1	1	1	1	1	1	1	0	0	1	1	1	1	1	1	1	1	1	1	0	0	1	1	1	1	1	1	1	1	1
O00505	S	56	0.440436	117	29	384	0.85	IBB		TRUE		0.382623	435	435	27	0.679361	1	1	1	1	1	1	1	1	1	1	0	1	1	1	1	1	1	1	1	1	1	1	1	1	1	1	1	1	1	1	1	1	1
O00506	T	166	0.426661	116	9	32	0.04	Protein kinase		TRUE		0.112108	96	312	1	0.00490804	1	1	1	1	1	1	1	1	1	1	0	1	1	1	1	1	1	0	1	1	1	1	0	1	1	0	1	1	1	1	1	1	1
O00512	S	19	0.326306	116	4	7	0.98					0.335054	435	435	4		1	0	1	1	1	1	1	1	1	1	0	1	1	1	1	1	1	1	1	1	1	0	1	1	1	1	1	1	1	1	1	1	1
O00512	T	32	0.209277	117	3	4	0.98					0.237779	312	435	1	0.271978	1	1	1	1	1	1	1	1	1	1	0	1	1	1	1	1	1	1	1	1	1	0	0	1	1	1	1	1	1	1	1	1	1
O00512	S	35	0.314617	120	8	19	0.98					0.278759	435	435	4	0.479489	1	1	1	1	1	1	1	1	1	1	0	1	1	1	1	1	1	1	1	1	1	0	1	1	1	1	1	1	1	1	1	1	1
O00512	S	62	0.175112	117	2	2	0.99					0.180172	435	435	3	0.463715	1	1	1	1	1	1	1	1	1	1	0	1	1	1	1	1	1	1	1	1	1	0	1	1	1	1	1	1	1	1	1	1	0
O00512	S	102	0.267775	119	6	13	0.98					0.319269	435	435	7	0.0290663	1	1	1	1	1	1	1	1	1	1	0	1	1	1	1	1	1	1	1	1	1	0	1	1	1	1	1	1	1	1	1	1	1
O00512	S	104	0.546549	120	21	145	0.98					0.474022	435	435	13	0.19411	1	1	1	1	1	1	1	1	1	1	0	1	1	1	1	1	1	1	1	1	1	0	1	1	1	1	1	1	1	1	1	1	1
O00512	S	107	0.269153	120	4	7	0.98					0.170793	435	435	7	0.172576	1	1	1	1	1	1	1	1	1	1	0	1	1	1	1	1	1	1	1	1	1	0	1	1	1	1	1	1	1	1	1	1	1
O00512	T	139	0.274561	117	3	5	0.98					0.258852	312	435	5	0.768792	1	1	1	1	1	1	1	1	1	1	0	1	1	1	1	1	1	0	1	1	1	0	1	1	1	1	1	1	1	1	0	1	1
O00512	S	154	0.314877	117	23	2	0.98					0.318822	352	435	2	0.150266	1	1	1	1	1	1	1	1	1	1	0	1	1	1	1	1	1	1	1	1	1	0	0	0	1	1	1	1	1	1	1	1	1
O00512	T	257	0.179256	120	7	82	0.99					0.210945	312	312	5	0.792133	1	1	1	1	1	1	1	1	1	1	0	1	1	1	1	1	1	1	1	1	1	0	1	1	1	1	1	1	1	1	1	1	1
O00512	S	291	0.299208	122	11	73	0.98					0.19978	352	435	8	0.616601	1	1	1	1	1	1	1	1	1	1	0	1	1	1	1	1	1	1	1	1	1	0	1	1	1	1	1	1	1	1	1	1	1
O00512	T	308	0.253434	121	3	15	0.97					0.291114	352	435	3	0.369246	1	1	1	1	1	1	1	1	1	1	0	1	1	1	1	1	1	1	1	1	1	0	1	1	1	1	1	1	1	1	1	1	1
O00512	T	867	0.0658718	123	2	4	0.98					0.166448	96	435	3	0.25255	1	1	1	1	1	1	1	1	1	1	0	1	1	1	1	1	1	1	1	1	1	1	1	1	1	1	1	1	1	1	1	1	1
O00512	S	878	0.523838	122	2	6	0.99					0.251262	435	435	4	0	1	1	1	1	1	1	1	1	1	1	0	1	1	1	1	1	1	1	1	1	1	1	1	1	1	1	1	1	1	1	1	1	1
O00512	S	885	0.455084	122	1	0	0.98					0.309006	435	435	1	0	1	1	1	1	1	1	1	1	1	1	0	1	1	1	1	1	1	1	1	1	1	1	1	1	1	1	1	1	1	1	1	1	1
O00512	T	888	0.476987	123	1	2	0.97					0.206404	435	435	1	0	1	1	1	1	1	1	1	1	1	1	0	1	1	1	1	1	1	1	1	1	1	1	1	1	1	1	1	1	1	1	1	1	1
O00512	S	904	0.0820195	120	1	0	0.98					0.309143	312	435	1	1	1	1	1	1	1	1	1	1	1	1	0	1	1	1	1	1	1	1	1	1	1	1	1	1	1	1	1	1	1	1	1	1	1
O00512	T	1031	0.297081	123	1	0	0.98					0.166131	435	435	1	0	1	1	1	1	1	1	1	1	1	1	0	1	1	1	1	1	1	1	1	1	1	1	1	1	1	1	1	1	1	1	1	1	1
O00515	T	19	0.359502	116	20	180	0.72					0.229005	312	312	7	0.175389	1	1	1	1	1	1	1	1	1	1	1	0	1	1	1	1	0	0	1	1	1	0	0	0	1	1	1	1	1	1	1	0	1
O00515	T	41	0.366267	89	16	41	0.98					0.472164	312	312	1	0.163921	1	1	1	1	1	1	1	1	1	1	0	0	0	1	1	0	0	0	0	1	0	0	0	0	1	1	1	1	1	1	1	0	1
O00515	S	177	0.181546	43	21	511	0.98					0.267624	96	96	5	0.749253	1	0	0	0	0	0	0	0	1	1	0	0	0	0	0	1	0	0	1	1	1	0	0	0	0	1	1	1	0	0	0	0	0
O00515	T	274	0.268141	24	8	10	0.98					0.113048	0	96	2	1	0	0	0	0	0	0	0	0	0	0	0	0	0	0	0	0	0	0	1	0	0	0	0	0	0	0	1	0	0	0	0	0	0
O00515	S	301	0.270552	65	14	107	0.98					0.270249	96	312	2	0.666037	0	1	1	1	0	1	0	0	0	0	1	0	1	0	0	1	0	0	0	1	1	0	0	0	1	1	1	0	0	0	0	0	0
O00515	T	304	0.101244	77	1	0	0.97					0.203719				0.483458	1	1	1	1	1	0	1	0	1	1	1	0	1	0	1	1	1	0	1	1	0	1	0	0	0	0	1	0	0	1	0	0	0
O00515	T	358	0.493106	108	4	1	0.97					0.44665	96	312	1	0.017627	1	1	1	1	1	1	1	1	1	1	1	0	1	1	1	1	1	0	1	1	1	1	1	1	1	1	1	0	1	1	1	0	0
O00515	S	365	0.369345	113	10	62	0.96					0.46973	312	312	1	0.573658	1	1	1	1	1	1	1	1	1	1	1	0	1	1	1	1	1	0	1	1	1	1	1	1	1	1	1	1	1	1	1	0	0
O00515	T	387	0.127939	81	2	3	0.98					0.171996	312	312		0.850073	0	1	1	1	1	1	1	1	1	1	0	0	0	0	1	1	0	0	1	1	0	1	0	0	1	1	1	0	1	1	1	0	0
O00515	S	423	0.386637	94	2	7	0.95					0.163143	312	312	1	1	1	0	1	1	1	1	1	1	1	1	0	0	1	1	1	0	0	0	1	1	0	1	0	1	1	1	1	1	1	1	1	0	0
O00515	S	485	0.3494	108	3	7	0.93					0.179424	96	312	2	0.0599296	1	0	0	1	1	1	1	1	1	1	1	0	1	1	1	1	0	0	1	1	0	1	0	1	1	0	1	1	1	1	0	1	1
O00515	S	497	0.102867	57	1	1	0.95					0.116661	96	312		0.38479	0	1	0	0	0	0	0	0	1	0	1	0	1	1	0	1	0	0	0	0	0	0	0	0	0	0	1	1	1	0	0	0	0
O00522	S	277	0.15876	121	1	1	0.62					0.32208	435	435	1	0.613836	1	1	1	1	1	1	1	1	1	1	0	1	1	1	1	1	1	1	1	1	1	1	1	0	1	1	1	1	1	1	1	1	0
O00522	T	732	0.108407	93	1	3	0.88	FERM				0.253041	96	96			1	0	1	1	1	1	1	1	1	1	0	1	1	1	0	1	0	1	1	1	1	1	0	0	0	1	1	1	0	1	1	0	0
O00522	S	736	0.152847	96	1	7	0.94					0.125428	96	96	1		1	0	0	1	1	1	1	1	1	1	0	1	1	0	0	0	0	0	0	1	0	1	0	0	1	1	1	1	0	1	0	1	1
O00533	S	1137	0.219187	50	3	5	0.93					0.531268				0.0815345	0	1	0	0	0	1	1	0	0	0	1	1	1	1	1	0	1	0	0	0	1	1	1	0	0	0	0	1	0	1	0	0	1
O00534	S	104	0.124169	34	3	4	0.12	VIT				0.179883	0	96	3	0.0463709	0	0	0	0	0	0	0	0	0	0	0	0	0	0	0	0	0	1	1	0	0	0	0	0	0	0	1	0	0	0	1	0	0
O00541	S	530	0.283822	91	1	1	0.89					0.285357	96	96		1	1	0	1	1	1	1	1	1	1	1	0	1	1	1	1	1	1	0	1	1	1	0	1	1	1	0	1	1	0	0	0	1	1
O00559	S	36	0.61868	117	58	2604	0.4					0.329672	352	352	19	0.262014	1	0	1	1	1	1	1	1	1	1	0	0	1	1	1	1	1	1	1	1	1	1	1	0	1	0	1	1	1	1	1	1	1
O00559	T	41	0.313913	117	18	53	0.45					0.116831	312	0	7	0.665262	1	0	1	1	1	1	1	1	1	1	0	0	1	1	1	1	1	1	1	1	1	1	1	0	1	0	1	1	1	1	1	1	1
O00559	S	50	0.296711	114	2	1	0.37					0.191114	352	352	1	0.0408903	1	0	1	1	1	1	1	1	1	1	0	0	1	1	1	1	1	0	1	1	1	1	1	0	1	0	1	1	1	1	0	1	1
O00559	S	62	0.192005	117	2	16	0.46					0.516721	352	352	3	0.50414	1	0	1	1	1	1	1	1	1	1	0	0	1	1	1	1	1	1	1	1	1	1	1	0	1	0	1	1	1	1	1	1	1
O00559	T	82	0.362475	106	1	1	0.65					0.316109	0	0	3	0.816721	1	0	1	1	0	0	0	1	1	1	0	0	1	1	1	1	1	0	1	1	1	1	1	0	1	0	1	1	1	1	0	1	1
O00559	S	86	0.310261	34	3	17	0.66					0.099489	90	90	3	0.724814	0	0	1	1	1	1	0	0	0	1	0	0	0	0	0	0	0	1	0	0	0	0	0	0	1	0	0	0	0	0	1	0	0
O00560	S	2	0.406027	108	6	42	0.37					0.141243	312	312	1	0.308632	1	1	1	1	1	1	1	1	1	1	0	0	1	1	1	1	1	1	1	1	1	1	0	0	1	0	1	1	1	1	1	0	1
O00560	S	6	0.810467	109	29	268	0.23		FALSE			0.145651	435	435	8	0.019973	1	1	1	1	1	1	1	1	1	1	0	0	1	1	1	1	1	1	1	1	1	1	1	0	1	0	1	1	1	1	1	0	1
O00560	S	36	0.368149	107	5	39	0.97					0.346315	352	435	1	0.637422	1	0	0	0	0	0	1	1	1	1	0	0	1	1	1	1	1	0	1	1	1	1	1	0	0	0	1	1	1	1	1	1	1
O00560	S	54	0.57108	116	16	25	0.79					0.459674	96	312		0.560049	1	1	1	1	1	1	1	1	1	1	0	0	1	1	1	1	1	1	1	1	1	1	1	0	1	0	1	1	1	1	1	1	1
O00560	S	131	0.198755	115	1	4	0.02	PDZ 1		FALSE	TRUE	0.176467	312	312	1	0.771539	1	1	1	1	1	1	1	1	1	1	0	0	1	1	1	1	1	1	1	1	0	1	1	0	1	1	1	1	1	1	1	0	0
O00562	S	300	0.18698	15	7	68	0.95					0.14822	312	312	5	0.568839	0	0	0	0	0	0	0	0	0	0	0	0	0	0	0	0	0	0	0	0	0	0	0	0	0	1	0	0	0	0	0	0	0
O00562	S	304	0.088235	15	2	2	0.93					0.152326	312	312	1	0.749712	0	0	0	0	0	0	0	0	0	0	0	0	0	0	0	0	0	0	0	0	0	0	0	0	0	1	0	0	0	0	0	0	0
O00562	S	593	0.460736	13	23	271	0.97					0.34553	312	824	11	0.08648	0	0	0	0	0	0	0	0	0	0	0	0	0	0	0	0	0	0	0	0	0	0	0	0	0	1	0	0	0	0	0	0	0
O00562	S	600	0.383516	10	9	51	0.96					0.290774	312	312	5	0.286344	0	0	0	0	0	0	0	0	0	0	0	0	0	0	0	0	0	0	0	0	0	0	0	0	0	1	0	0	0	0	0	0	0
O00566	S	61	0.241861	117	1	9	0.27			FALSE		0.319837	435	435	3	0.166214	1	1	1	1	1	1	1	1	1	1	1	1	1	1	1	1	0	0	1	1	1	1	1	1	1	1	0	1	1	1	1	1	1
O00566	S	158	0.24607	28	3	12	0.98			FALSE		0.372734	0	824	6	0.757987	0	0	0	1	1	0	0	0	0	1	0	0	0	0	1	0	1	0	0	0	1	0	0	0	0	0	0	0	0	0	0	0	0
O00566	S	167	0.4643	120	32	1004	0.97			FALSE		0.448805	435	824	28	0.272288	1	1	1	1	1	1	1	1	1	1	1	1	1	1	1	1	1	1	1	1	1	1	1	1	1	1	0	1	1	1	1	1	1
O00567	S	151	0.169808	105	2	2	0.15					0.320642	96	824		0.345015	1	1	1	1	1	1	1	1	1	0	0	1	1	1	1	1	1	1	0	1	1	1	1	1	1	1	1	1	1	1	1	1	1
O00567	S	314	0.447761	107	15	69	0.04	Nop		TRUE		0.14117	824	824	14	0.0383769	1	1	1	1	1	1	1	1	1	0	0	1	1	1	1	1	1	1	1	1	1	1	1	1	1	1	1	1	1	1	1	1	1
O00567	S	461	0.261292	105	15	5	0.98					0.152604	96	96	5	0.964132	1	1	1	1	1	1	0	0	0	1	0	1	1	1	0	1	1	0	1	1	1	1	1	1	1	1	1	1	1	1	0	1	1
O00567	S	465	0.304427	106	22	15	0.97					0.291147	96	435	8	0.663167	1	1	1	1	1	1	0	0	0	1	0	1	1	0	1	1	1	0	1	1	1	1	1	1	1	1	1	1	1	1	0	1	1
O00567	T	468	0.534864	95	26	134	0.97					0.275515	435	435	11	0.339704	1	1	1	1	1	1	1	1	1	0	0	1	1	1	1	1	1	0	1	1	1	1	1	1	1	1	1	0	0	1	0	0	0
O00567	S	476	0.2508	67	2	15	0.98					0.330976	96	96	2	0.637267	0	0	0	0	0	0	0	0	0	0	0	0	1	1	0	0	1	0	0	0	1	1	0	0	0	0	1	1	1	1	0	1	1
O00567	S	500	0.21678	77	1	2	0.97					0.210947	0	96	2		1	0	0	0	0	0	1	1	1	0	0	0	1	1	1	0	0	0	0	1	0	1	0	0	0	0	1	0	1	1	0	1	1
O00567	S	504	0.161467	87	1	4	0.97					0.384061	96	96	3		1	0	0	0	0	0	1	1	1	0	0	0	1	0	0	1	0	0	1	1	1	1	0	0	0	0	1	1	1	1	0	1	1
O00567	T	525	0.202257	93	15	31	0.99					0.18297	0	96	9		0	0	0	0	0	0	1	1	1	0	0	0	1	0	1	0	1	0	1	1	1	1	1	0	0	1	1	1	1	1	0	1	1
O00567	S	528	0.174747	80	5	13	0.98					0.210945	96	96	5		0	0	0	0	0	0	1	0	1	0	0	0	1	0	1	1	1	0	1	1	0	1	1	0	0	1	1	1	0	1	0	1	1
O00567	S	554	0.315397	75	5	99	0.97					0.179728	96	96	10		0	0	1	1	1	0	1	0	1	1	0	1	0	0	0	1	1	0	0	1	1	1	0	1	1	1	1	1	1	1	0	0	0
O00567	S	570	0.425853	101	50	3477	0.98					0.490649	96	96	31		1	0	0	0	0	0	0	1	1	0	0	1	1	1	1	1	1	0	1	1	1	1	1	1	0	1	1	1	1	1	0	1	1
O00571	S	23	0.11893	104	5	5	0.9					0.121832	96	352	6	0.324779	1	1	1	1	0	1	1	1	1	1	0	1	1	1	1	0	1	0	1	0	1	1	0	1	1	1	1	1	1	0	1	1	1
O00571	S	24	0.145995	98	5	10	0.92					0.137406	96	352	2	0.683151	1	1	0	0	0	0	1	0	1	1	0	1	1	1	1	0	1	0	0	0	1	1	0	1	0	0	1	1	1	1	1	0	1
O00571	S	74	0.275843	100	3	18	0.67					0.166414	96	96	5	0.650804	1	1	1	1	1	1	1	1	1	1	0	1	0	1	1	1	1	1	1	0	1	1	1	0	1	1	0	0	0	1	1	1	1
O00571	S	76	0.30098	73	2	2	0.64					0.203794	96	352	4	0.543473	1	0	1	1	0	0	1	1	0	0	0	0	1	1	0	1	1	1	0	0	1	1	0	0	1	1	0	0	0	0	1	0	1
O00571	S	410	0.269335	111	7	32	0.03					0.218579	824	824	6	0.123722	1	1	1	1	1	1	0	1	1	1	0	1	1	0	1	1	1	1	1	1	1	1	1	1	1	1	1	1	0	1	1	1	1
O00571	S	489	0.306553	110	2	7	0.03	Helicase C-terminal		FALSE		0.323227	96	435	2	0.273502	1	1	1	1	0	1	1	1	1	1	0	1	1	0	1	1	1	1	1	1	1	1	1	1	1	1	1	1	0	1	1	1	1
O00571	S	492	0.379089	107	3	21	0.01	Helicase C-terminal		FALSE		0.232024	352	435	4	0.375929	0	1	1	1	0	0	1	1	1	1	0	1	1	0	1	1	1	1	1	1	1	1	1	1	1	0	1	1	0	1	1	1	1
O00571	S	584	0.224565	104	1	1	0.91					0.393288	435	435	1	0.787941	1	1	1	1	0	1	1	1	1	1	0	1	1	0	1	1	1	1	1	1	1	1	1	1	1	0	0	1	0	1	1	0	1
O00571	S	591	0.31737	79	11	17	0.9					0.18635	312	352	3	0.224964	0	1	0	0	0	0	1	1	1	1	0	0	1	0	1	1	1	1	1	1	1	1	0	1	0	1	0	1	0	0	1	0	1
O00571	S	594	0.839989	109	44	807	0.88					0.189226	435	435	28	0.67193	1	1	1	1	0	1	1	1	1	1	0	1	1	0	1	1	1	1	1	1	1	1	1	1	1	1	1	1	0	1	1	1	1
O00571	S	606	0.534096	108	7	24	0.87					0.266287	435	435	8	0.665368	1	1	1	1	0	1	1	1	1	1	0	1	1	0	1	1	1	1	1	1	1	1	1	1	1	1	1	1	0	1	1	1	1
O00571	S	612	0.460544	98	11	64	0.97					0.282619	96	352	7	0.615048	1	1	1	1	0	0	0	1	1	1	0	1	1	0	0	1	1	1	1	1	1	1	1	1	1	1	0	1	0	1	1	1	1
O00571	S	614	0.328805	101	3	11	0.97					0.248903	96	352	2	0.71765	1	1	1	1	0	0	0	1	1	1	0	1	1	0	1	1	1	1	1	1	1	1	1	1	1	1	1	1	0	1	1	1	1
O00571	S	616	0.322851	95	4	4	0.98					0.176345	96	352	2	0.361672	1	1	1	0	0	0	1	1	1	1	0	0	1	0	1	1	0	1	1	1	1	1	1	1	1	0	1	1	0	0	1	0	1
O00571	S	621	0.190435	106	2	0	0.93					0.245681	435	435	3	0.58269	1	1	1	1	0	0	1	1	1	1	0	1	1	0	1	1	1	1	1	1	1	1	1	1	1	1	1	1	0	0	1	1	1
O00592	S	188	0.471548	24	1	2	0.99					0.316535	312	312	1	0.609522	0	0	0	0	0	0	0	0	0	0	0	0	0	0	0	0	0	0	0	0	0	0	0	0	0	0	1	0	0	0	0	0	0
O00592	T	497	0.241334	108	1	2	0.26					0.203702				0	1	1	1	1	0	1	0	1	1	1	0	1	0	0	1	0	1	1	1	1	0	1	0	1	1	1	1	0	1	1	1	1	1
O00592	S	529	0.413244	30	4	75	0.42					0.184635	0	0	4	0.0277293	0	0	0	0	0	0	0	0	0	0	0	0	0	0	1	0	0	0	0	0	0	0	0	0	0	1	1	0	0	0	0	0	0
O00622	S	84	0.251428	120	1	0	0.08	IGFBP N-terminal				0.104325				0.532931	1	1	1	1	1	1	1	1	1	1	1	1	1	1	1	1	1	1	1	0	1	1	1	0	1	0	1	1	1	1	1	1	1
O00629	S	72	0.134551	108	4	6	0.16			FALSE		0.231558	352	435	4	0.786838	1	0	1	1	1	1	1	1	1	1	0	0	1	1	0	1	1	1	1	1	1	1	1	1	1	0	1	1	1	1	1	1	0
O00750	S	85	0.208389	119	5	6	0.78					0.176467	435	435	5		1	0	0	1	1	1	1	1	1	1	0	1	1	1	1	1	1	1	1	1	1	0	0	1	1	0	1	1	1	1	1	1	1
O00750	S	87	0.201654	119	7	6	0.89					0.416604	435	435	5		1	0	0	1	1	1	1	1	1	1	0	1	1	1	1	1	1	1	1	1	1	0	0	1	1	0	1	1	1	1	1	1	1
O00750	T	90	0.0793346	116	1	0	0.88					0.25758	96	435	3		1	0	0	1	1	1	1	1	1	1	0	1	1	1	1	1	1	1	1	1	1	0	0	1	1	0	1	1	1	1	1	1	1
O00750	S	155	0.329075	119	17	310	0.95					0.315039	435	435	12		1	0	0	1	1	1	1	1	1	1	0	1	1	1	1	1	1	1	1	1	1	0	0	1	1	0	1	1	1	1	1	1	1
O00757	S	149	0.255622	118	1	1	0.09					0.450472	824	824		0.437653	1	1	1	1	1	1	1	1	1	1	0	1	0	1	1	0	1	1	1	1	1	1	1	1	1	1	1	1	1	1	1	1	1
O00757	S	238	0.120596	112	1	1	0.09					0.203702	96	435		0.760058	1	1	1	1	1	1	1	1	1	0	0	0	0	1	1	0	1	1	1	1	1	1	1	0	1	1	1	1	1	1	1	1	1
O00763	S	35	0.064001	50	3	6	0.91					0.207684	96	96	3		1	1	1	1	1	1	0	0	0	1	0	0	1	0	1	1	0	0	1	1	0	0	0	0	1	0	1	1	0	1	0	0	0
O00763	S	37	0.114901	41	5	5	0.94					0.274892	96	96	1		0	0	0	0	0	0	0	0	0	0	0	1	0	0	1	0	0	0	1	1	0	0	0	0	0	1	1	0	1	1	0	0	0
O00763	S	195	0.235103	98	1	2	0.98					0.242192	96	352	1		1	1	1	1	1	1	1	0	1	1	0	1	1	1	1	1	0	0	1	1	0	1	0	1	1	1	1	1	1	1	1	1	1
O00763	T	1342	0.244858	91	2	1	0.96			TRUE		0.406205	312	824	3	0.284292	1	1	1	1	1	1	1	0	1	0	0	1	1	1	1	1	0	0	1	1	0	1	0	1	1	1	1	1	1	1	1	1	1
O00763	S	1350	0.190766	93	1	1	0.97			TRUE		0.256008	312	352		0.814351	1	1	1	1	1	1	1	0	1	1	0	1	1	1	1	1	0	0	1	1	0	1	0	1	1	1	1	1	1	1	1	1	1
O00763	S	2117	0.237438	97	1	1	0.79	CoA carboxyltransferase C-terminal				0.103331	312	312		0.00724529	1	1	1	1	1	1	1	0	0	1	0	1	1	1	1	1	0	1	1	1	0	1	0	1	1	1	1	1	1	1	1	1	1
O00764	S	261	0.254342	116	1	0	0.01					0.154899	435	0	1	0.749912	1	1	0	1	1	1	1	1	1	1	1	1	1	1	1	1	1	0	1	1	0	1	1	1	1	1	1	1	1	1	0	1	1
O00764	S	285	0.410146	101	2	17	0.19					0.14822	435	435	1	0.237197	0	1	0	1	1	1	1	0	1	1	1	1	1	1	1	0	1	0	1	1	0	1	1	1	1	1	1	1	0	1	0	1	1
O00767	T	199	0.338447	42	21	157	0.03					0.119582	0	0	10	0.743535	0	0	0	0	0	0	0	0	0	0	0	0	0	0	0	1	0	0	0	1	0	0	0	0	1	0	0	0	0	0	0	1	1
O14490	S	169	0.228186	14	1	7	0.93					0.14822	312	435	1	0.715754	0	1	0	0	0	0	0	0	1	0	0	1	0	0	0	0	0	0	0	0	0	0	1	0	0	0	0	0	0	0	0	0	0
O14490	S	366	0.238697	43	1	3	0.96					0.30558	435	824		0.0223413	0	1	0	0	0	0	0	1	1	0	0	0	0	1	0	0	0	1	1	1	0	0	0	0	0	0	0	0	0	0	1	0	1
O14490	S	419	0.315931	8	3	39	0.9					0.145651	435	435	1	0.224326	0	1	0	0	0	0	0	0	1	0	0	0	0	0	0	0	0	0	0	0	0	0	0	0	0	0	0	0	0	0	0	0	0
O14490	T	430	0.0964658	11	1	3	0.74					0.148076	312	824	1	0.807509	0	1	0	0	0	0	0	0	1	0	0	0	1	0	0	0	0	0	0	0	0	0	0	0	0	0	0	0	0	0	0	0	0
O14490	S	503	0.297584	43	1	3	0.78					0.45864	435	435	1	0.11189	0	1	0	0	0	0	0	1	1	0	0	0	1	1	0	0	0	1	1	1	0	0	0	0	0	0	0	0	0	1	1	0	1
O14490	S	587	0.131585	30	1	0	0.98					0.110127	435	824		0.151565	0	0	0	0	0	0	0	1	0	0	0	0	1	1	0	0	0	0	1	1	0	0	0	0	0	1	0	0	0	0	0	0	1
O14490	T	590	0.112488	34	2	1	0.98					0.203702	352	824	1	0.314717	0	0	0	0	0	0	0	1	0	0	0	0	1	1	0	0	0	0	1	1	0	0	0	0	0	1	0	0	0	1	0	0	1
O14490	S	595	0.274984	14	1	4	0.96					0.293144	352	435	1	0.0118681	0	0	0	0	0	0	0	0	0	0	0	0	1	0	0	0	0	0	0	1	0	0	0	0	0	1	0	0	0	1	0	0	0
O14492	S	117	0.292078	94	17	42	0.96					0.327323				0.24281	0	0	1	1	1	1	1	1	1	1	1	0	1	1	1	1	1	1	1	0	1	0	1	0	1	1	1	1	1	1	1	0	1
O14493	S	202	0.402427	111	5	15	0.95					0.124086	312	312	3	0.331279	1	0	0	1	0	1	1	1	0	1	1	1	1	1	1	1	1	0	1	1	1	1	1	0	0	1	1	1	1	1	1	1	1
O14494	T	266	0.300969	114	7	10	0.97					0.204622	90	352	2	0.849073	1	0	1	1	1	1	1	1	0	1	0	1	1	1	1	1	1	1	1	1	1	1	0	0	1	1	1	1	1	1	1	1	1
O14494	T	267	0.310118	111	7	10	0.97					0.181822	90	90	3	0.706829	1	0	1	1	1	1	1	1	0	1	0	0	1	1	1	1	1	1	1	1	1	1	0	0	1	1	1	1	1	1	1	1	1
O14494	S	280	0.103642	39	1	2	0.97					0.149205	90	90		0.605073	0	0	1	1	1	0	1	1	0	1	0	0	0	0	0	0	0	1	0	0	0	0	0	0	1	0	1	0	0	0	1	0	0
O14495	S	19	0.433431	84	9	69	0.97					0.235738	352	435	11		1	1	1	1	1	1	0	0	0	1	1	0	1	1	1	1	1	1	1	0	1	0	1	0	1	1	1	0	1	1	1	1	0
O14495	S	297	0.457487	110	8	23	0.97					0.240186	352	352	5	0.640819	1	1	1	1	1	1	1	1	1	1	1	0	1	1	1	1	1	0	1	1	1	1	1	0	1	1	1	0	1	1	1	1	0
O14497	S	233	0.330995	76	11	57	0.98					0.2633	435	435	7	0.482619	0	0	0	1	1	1	0	1	0	1	0	0	0	1	1	1	1	0	1	0	1	0	0	0	0	0	1	1	1	1	0	1	1
O14497	T	238	0.247363	73	2	4	0.97					0.298133	90	90	1	0.723503	0	0	0	1	1	1	0	1	0	1	0	0	0	1	1	1	1	0	1	0	1	0	0	0	0	0	1	1	1	1	0	1	1
O14497	T	286	0.237114	79	2	7	0.99					0.28423	312	312	4	0.806567	0	0	0	1	1	1	0	1	0	0	0	0	1	1	1	1	1	1	1	0	1	0	0	0	0	0	1	1	1	1	0	1	1
O14497	T	294	0.0464587	80	1	1	0.99					0.126402	90	435	2	0.1096	0	0	0	1	1	1	0	1	0	1	0	0	1	1	1	1	1	1	1	0	1	0	0	0	0	0	1	1	1	1	0	1	1
O14497	T	300	0.0773311	80	3	5	0.99					0.164458	312	435	3	0.0371432	0	0	0	1	1	1	0	1	0	1	0	0	1	1	1	1	1	1	1	0	1	0	0	0	0	0	1	1	1	1	0	1	1
O14497	S	357	0.0279295	81	6	13	0.97					0.130727	96	96	4	0.178175	0	0	0	1	1	1	0	1	0	1	0	0	1	1	1	1	1	1	1	0	1	0	0	0	0	0	1	1	1	1	0	1	1
O14497	S	367	0.120061	82	4	2	0.98					0.090328	90	312	7	0.697401	1	0	0	1	1	1	0	1	0	1	0	0	1	1	1	1	1	1	1	0	1	0	0	0	0	0	1	1	1	1	1	1	1
O14497	S	381	0.175952	88	16	47	0.99					0.151608	312	435	14	0.957277	1	0	0	1	1	1	0	1	1	0	0	0	1	1	1	1	1	1	1	0	1	0	0	0	0	0	1	1	1	1	1	1	1
O14497	S	607	0.154532	107	6	25	0.99					0.219383	352	435	2	0.494349	0	1	1	1	1	1	1	1	0	1	0	1	1	1	1	1	1	1	1	1	1	0	0	0	1	1	1	1	1	1	1	1	1
O14497	S	698	0.419953	109	26	321	0.99					0.244818	435	824	21	0.0155466	0	1	0	1	1	1	1	1	1	1	0	1	1	1	1	1	1	1	1	1	1	0	0	0	1	1	1	1	1	1	1	1	1
O14497	S	702	0.521948	110	36	595	0.99					0.229844	435	824	23	0.0146556	0	1	0	1	1	1	1	1	1	1	0	1	1	1	1	1	1	1	1	1	1	0	0	0	1	1	1	1	1	1	1	1	1
O14497	S	764	0.29445	108	7	124	0.98					0.217367	435	435	12	1	0	1	0	1	1	1	1	1	1	1	0	1	1	1	1	1	1	1	1	1	1	0	0	0	1	1	1	1	1	1	1	1	1
O14497	S	1184	0.608925	108	37	605	0.98					0.4765	435	435	18	0.554776	0	1	0	1	1	1	1	1	1	1	0	1	1	1	1	1	1	1	1	1	1	0	0	0	1	1	1	1	1	1	1	1	1
O14497	S	1320	0.307763	106	1	2	0.99					0.322947	435	435	2	0.486621	0	1	0	1	1	1	1	1	0	1	0	1	1	1	1	1	1	1	1	1	1	0	0	0	1	1	1	1	1	1	1	1	1
O14497	S	1322	0.151696	106	1	1	0.99					0.175512	312	435	1	0.0440122	0	1	0	1	1	1	1	1	0	1	0	1	1	1	1	1	1	1	1	1	1	0	0	0	1	1	1	1	1	1	1	1	1
O14497	S	1350	0.170492	108	2	2	0.99					0.30197	312	435	2	0.3754	0	1	0	1	1	1	1	1	1	1	0	1	1	1	1	1	1	1	1	1	1	0	0	0	1	1	1	1	1	1	1	1	1
O14497	S	1604	0.335189	120	13	109	0.98					0.329765	435	435	14	0.637923	0	1	0	1	1	1	1	1	1	1	0	1	1	1	1	1	1	1	1	1	1	1	1	0	1	1	1	1	1	1	1	1	1
O14497	T	1883	0.0361852	83	6	1	0.98					0.221319	96	96	2	0.743169	0	1	0	1	1	1	0	0	0	0	0	1	1	1	1	1	1	0	0	1	1	0	0	0	1	0	1	0	1	1	0	1	1
O14497	T	1891	0.192067	100	14	11	0.98					0.168569	435	435	4	0.628827	0	1	0	1	1	1	0	1	1	1	0	1	1	1	1	1	1	0	1	1	1	0	0	0	1	1	1	1	1	1	0	1	1
O14497	S	1944	0.327486	97	21	332	0.95					0.150254	435	435	15	0.779707	0	1	0	1	1	1	1	1	1	0	0	1	1	1	1	1	1	0	1	1	1	0	0	0	1	1	1	1	1	1	1	1	1
O14513	S	600	0.202074	113	1	15	0.99					0.176713	312	312	1	0.0576479	1	1	1	1	1	1	1	1	1	0	0	0	1	1	1	1	1	1	1	1	1	1	0	0	1	1	1	1	0	1	0	1	1
O14513	S	613	0.0759484	109	2	2	0.93					0.21428	312	96	1	0.817977	1	1	1	1	1	1	1	1	1	0	0	0	1	1	1	1	1	0	1	1	1	1	0	0	1	1	1	1	0	1	0	1	1
O14513	S	630	0.129655	96	2	6	0.98					0.257554	312	312	3	0.646894	0	0	0	0	0	0	1	1	1	0	0	0	1	1	1	1	1	0	0	1	1	1	0	0	1	1	1	1	0	1	0	1	1
O14513	S	1275	0.0834687	114	1	0	0.97					0.203702				0	1	1	1	1	1	1	1	1	1	0	0	0	1	1	1	1	1	1	1	1	1	1	0	0	1	1	1	1	0	1	1	1	1
O14513	S	1277	0.142361	113	2	1	0.97					0.446594	312	312	1	0	1	1	1	1	1	1	1	1	1	0	0	0	1	1	1	1	1	1	1	1	1	1	0	0	1	1	1	1	0	1	1	1	1
O14513	S	1279	0.0950981	113	1	0	0.97					0.304433	312	312	1	0	1	1	1	1	1	1	1	1	1	0	0	0	1	1	1	1	1	1	1	1	1	1	0	0	1	1	1	1	0	1	1	1	1
O14513	S	1282	0.0429401	95	1	0	0.97					0.15352	96	312	1	0.522412	1	0	0	0	0	0	1	0	1	0	0	0	1	0	1	1	1	1	1	1	0	1	0	0	0	1	1	1	0	1	1	1	1
O14513	S	1287	0.0372325	64	1	0	0.98					0.223849				0.493428	1	1	1	1	1	1	1	1	1	0	0	0	0	1	1	1	0	1	1	1	0	0	0	0	1	1	1	0	0	0	1	0	0
O14513	S	1337	0.0399094	64	1	0	0.99					0.189605				0.512391	0	0	0	0	0	0	0	0	0	0	0	0	0	0	1	0	1	0	0	1	1	1	0	0	0	1	1	0	0	1	0	1	1
O14513	S	1364	0.169041	114	1	3	0.99					0.338263	312	312	1	0.633713	1	1	1	1	1	1	1	1	1	0	0	0	1	1	1	1	1	1	1	1	1	1	0	0	1	1	1	1	0	1	1	1	1
O14513	S	1469	0.164586	110	4	8	0.95					0.288864	96	312	3	0.929488	1	1	1	1	1	1	1	1	0	0	0	0	1	1	1	1	1	0	1	1	1	1	0	0	1	1	1	1	0	1	0	1	1
O14514	S	1469	0.263091	48	7	60	0.95					0.37725	435	435	2	0.020575	0	1	1	1	1	1	1	1	1	1	0	0	1	1	0	1	0	1	1	0	1	0	1	0	0	0	0	0	1	1	0	0	0
O14519	S	21	0.223588	87	1	0	0.97					0.118382	352	435	2	0.350295	0	0	1	1	0	0	1	1	1	0	1	0	1	0	0	1	0	1	1	0	0	0	1	1	0	1	1	1	1	1	1	0	1
O14519	S	24	0.484159	43	3	44	0.98				TRUE	0.206726	435	435	8	0.590146	0	0	1	1	0	0	1	1	1	0	0	0	0	0	0	1	0	1	1	0	0	0	0	0	0	1	1	0	0	0	1	0	0
O14519	S	28	0.162207	89	2	0	0.91					0.147411	435	435	1	0.131349	0	0	1	1	0	0	1	1	1	0	1	0	1	0	0	1	0	1	1	0	0	0	1	1	0	1	1	1	1	1	1	0	1
O14519	S	84	0.422456	115	1	1	0.09				TRUE	0.114777	312	435		0.0104603	1	1	1	1	1	1	1	1	1	1	1	1	1	1	1	1	1	1	1	1	1	1	1	0	1	1	0	1	1	1	1	0	1
O14523	S	411	0.484463	123	13	247	0.19	C2				0.288057	96	435	8	0.745343	1	0	1	1	1	1	1	1	1	1	0	1	1	1	1	1	1	1	1	1	1	1	1	1	1	1	1	1	1	1	1	1	1
O14523	T	417	0.598592	116	8	60	0.42					0.262319	96	435	7	0.39296	1	0	1	1	1	1	1	1	1	1	0	0	1	1	1	1	1	0	1	1	1	1	1	0	1	1	1	1	1	1	1	1	1
O14523	S	421	0.348755	120	2	0	0.7					0.159107	312	435	2	0.474019	1	0	1	1	1	1	1	1	1	1	0	1	1	1	1	1	1	0	1	1	1	1	1	1	1	1	1	1	1	1	0	1	1
O14523	T	422	0.492782	120	2	13	0.8					0.295324	96	435	4	0.302388	1	0	1	1	1	1	1	1	1	1	0	0	1	1	1	1	1	1	1	1	1	1	1	0	1	1	1	1	1	1	1	1	1
O14523	T	428	0.713211	124	6	59	0.83					0.349798	435	435	7	0.148745	1	0	1	1	1	1	1	1	1	1	0	1	1	1	1	1	1	1	1	1	1	1	1	1	1	1	1	1	1	1	1	1	1
O14523	S	470	0.493472	125	6	8	0.97					0.165135	435	435	3	0.438975	1	0	1	1	1	1	1	1	1	1	0	1	1	1	1	1	1	1	1	1	1	1	1	1	1	1	1	1	1	1	1	1	1
O14523	S	499	0.207919	126	2	12	0.93					0.246017			1	1	1	1	1	1	1	1	1	1	1	1	0	1	1	1	1	1	1	1	1	1	1	1	1	1	1	1	1	1	1	1	1	1	1
O14523	T	533	0.341615	126	3	12	0.92					0.272095	435	435	3	0	1	1	1	1	1	1	1	1	1	1	0	1	1	1	1	1	1	1	1	1	1	1	1	1	1	1	1	1	1	1	1	1	1
O14523	S	606	0.180232	127	3	8	0.97					0.241787	435	435		0.880099	1	1	1	1	1	1	1	1	1	1	0	1	1	1	1	1	1	1	1	1	1	1	1	1	1	1	1	1	1	1	1	1	1
O14523	S	609	0.203475	127	5	8	0.96					0.36424	435	435	1	0.230465	1	1	1	1	1	1	1	1	1	1	0	1	1	1	1	1	1	1	1	1	1	1	1	1	1	1	1	1	1	1	1	1	1
O14523	T	621	0.404657	127	10	50	0.98					0.345176	435	435	1	0.393742	1	1	1	1	1	1	1	1	1	1	0	1	1	1	1	1	1	1	1	1	1	1	1	1	1	1	1	1	1	1	1	1	1
O14523	T	624	0.134154	126	9	7	0.98					0.153523	312	435	2	0.298096	1	1	1	1	1	1	1	1	1	1	0	1	1	1	1	1	1	1	1	1	1	1	1	1	1	1	1	1	1	1	1	1	1
O14523	S	660	0.865283	123	40	468	0.96					0.462728	435	435	12	0	1	1	1	1	1	1	1	1	1	1	0	0	1	1	1	1	1	1	1	1	1	1	1	1	1	1	1	1	1	1	1	1	1
O14526	S	475	0.137688	71	1	4	0.97					0.466621	96	96		0.0968832	0	0	0	0	1	0	0	1	1	1	0	0	0	0	1	0	0	1	0	0	1	1	1	1	0	0	0	1	1	0	1	1	1
O14526	S	479	0.253212	71	1	2	0.96					0.295086	435	435		0.44211	0	0	0	0	1	0	0	1	1	1	0	0	0	0	1	0	0	1	0	0	1	1	1	1	0	0	0	1	1	0	1	1	1
O14526	S	501	0.201406	69	3	10	0.97					0.288057	96	90		0.516162	0	0	0	0	1	0	0	1	1	1	0	0	0	0	1	0	0	1	0	0	1	1	1	1	0	0	0	1	1	0	1	1	1
O14526	S	583	0.25495	68	11	26	0.99					0.215305	96	435	5	0.809318	0	0	0	0	1	0	0	1	1	1	0	0	0	0	1	0	0	1	0	0	1	1	1	1	0	1	0	1	1	0	1	1	1
O14526	S	585	0.551517	71	17	191	0.99					0.373491	435	435	5	0.524685	0	0	0	0	1	0	0	1	1	1	0	0	0	0	1	0	0	1	0	0	1	1	1	1	0	1	0	1	1	0	1	1	1
O14526	S	622	0.222867	73	2	2	0.67					0.43566	90	90		0.130882	0	0	0	0	1	0	0	1	1	1	0	0	0	0	1	0	0	1	0	0	0	1	1	1	0	1	0	1	1	0	1	1	1
O14530	S	188	0.171779	116	12	306	0.09					0.11164	96	435	13	0.52602	1	1	1	1	1	1	1	1	1	1	0	0	1	1	1	1	1	1	1	1	1	1	1	1	1	1	1	1	1	1	1	1	1
O14531	S	542	0.163484	115	1	2	0.83					0.104259	435	435		0.0416216	1	0	1	1	1	1	1	1	1	1	0	1	1	1	1	1	1	0	1	1	0	1	1	0	0	1	1	1	1	1	1	1	1
O14544	T	22	0.176018	80	2	2	0.62					0.275388	312	312	2		1	0	0	1	1	1	1	1	1	1	0	0	0	1	1	1	0	0	0	1	1	1	0	0	1	1	1	0	1	1	0	0	0
O14544	S	72	0.179905	117	2	6	0.89					0.251374	435	435	2	0.722127	1	0	0	1	1	1	1	1	1	1	0	1	1	1	1	1	1	1	0	1	1	1	0	1	1	1	1	1	1	1	1	1	1
O14544	S	107	0.151963	102	1	0	0.78					0.136768	435	435	2	0.415776	1	0	0	0	0	0	1	1	1	0	0	1	1	0	1	1	0	1	0	1	1	1	0	1	0	1	1	1	1	1	1	1	1
O14544	S	165	0.232981	74	5	9	0.14					0.21004	435	435	2		1	0	0	0	0	0	1	1	1	0	0	1	0	1	1	1	0	1	0	1	1	1	0	1	0	1	1	1	1	1	1	0	0
O14544	S	190	0.161347	77	1	1	0.92					0.289519	96	435		0.801206	0	0	0	0	0	0	1	1	1	0	0	1	1	0	1	1	0	0	0	1	1	1	0	1	0	1	1	1	1	1	0	0	0
O14545	S	325	0.299174	95	41	72	0.97					0.167735	96	435	16	0.367755	1	1	1	1	1	1	1	1	0	1	0	1	0	1	1	1	0	0	0	1	1	1	1	1	1	1	1	1	1	0	0	1	1
O14545	S	415	0.626222	118	63	3511	0.88					0.210837	435	435	42	0.625529	1	1	0	1	1	1	1	1	1	1	1	1	1	1	1	1	1	1	1	1	1	1	1	1	1	1	1	1	1	1	0	1	1
O14545	S	479	0.267255	109	10	32	0.98					0.213535	96	96	6	0.773369	1	1	1	1	1	1	1	1	1	1	1	0	1	1	1	1	1	0	1	1	1	1	1	0	1	1	1	1	1	1	1	1	1
O14545	S	480	0.460325	2	15	115	0.97					0.214528	0	96	7	0.590997	0	0	0	0	0	0	0	0	0	0	0	0	0	0	0	0	0	0	0	0	0	0	0	0	0	0	0	0	0	0	0	0	0
O14545	S	491	0.464413	104	4	14	0.94					0.463403	96	96	6	0.570298	0	1	1	1	1	1	0	1	1	0	1	1	1	1	1	1	0	0	1	1	1	1	1	1	1	0	1	1	1	1	0	1	1
O14545	S	528	0.109253	113	2	0	0.7					0.088664	90	435	1	0.0325638	1	1	1	1	1	1	0	1	1	1	1	1	1	1	0	1	1	1	1	1	1	1	1	1	1	1	1	1	1	1	1	1	1
O14545	S	530	0.16716	18	3	1	0.73					0.247507	0	435	2	0.509356	0	0	0	0	0	0	0	1	0	0	0	1	0	0	0	0	0	0	0	0	0	0	0	1	0	0	0	1	0	0	1	0	0
O14562	S	108	0.0972239	106	1	3	0.01	Ubiquitin-like		FALSE		0.175477	96	312	1	0.914728	0	0	1	1	1	1	1	1	1	1	1	0	1	1	1	1	0	0	1	1	1	0	1	0	1	1	1	1	1	1	0	1	1
O14576	T	176	0.110148	23	7	12	0.73					0.124255	312	312		0.684882	0	0	1	1	0	0	0	1	0	0	0	0	0	0	0	0	0	0	0	0	0	0	0	0	0	0	0	0	0	0	1	1	0
O14578	S	400	0.0880325	105	1	0	0.95					0.168942	312	312	1	0.590388	1	1	0	1	1	1	1	1	1	1	1	1	1	0	1	1	1	0	1	1	1	0	0	1	1	1	1	1	1	1	0	1	1
O14578	S	480	0.343222	119	26	96	0.89					0.341574	435	435	15	0.504112	1	1	0	1	1	1	1	1	1	1	1	1	1	1	1	1	1	1	1	1	1	1	0	1	1	1	1	1	1	1	1	1	1
O14578	S	1305	0.131983	117	3	8	0.96					0.083467	312	312		0.253348	1	1	0	1	1	1	1	1	1	1	1	1	1	1	1	1	1	1	1	1	1	1	0	1	1	1	1	0	1	1	1	1	1
O14578	S	1917	0.0446503	118	1	0	0.99					0.222841				0.0526877	1	1	0	1	1	1	1	1	1	1	1	1	1	1	1	1	1	1	1	1	1	1	0	1	1	1	1	1	1	1	1	1	1
O14578	S	1919	0.0700153	119	1	0	0.99					0.474075				0.224516	1	1	0	1	1	1	1	1	1	1	1	1	1	1	1	1	1	1	1	1	1	1	0	1	1	1	1	1	1	1	1	1	1
O14578	S	2026	0.165411	94	3	11	0.92					0.129233	312	312	3		1	1	0	1	1	1	1	1	0	1	1	0	1	1	1	0	1	1	1	1	1	1	0	0	1	0	1	1	1	1	1	1	1
O14579	S	10	0.293421	104	14	115	0.9					0.174623	96	96	5		1	1	1	1	1	1	1	0	0	1	0	1	1	1	1	1	1	0	0	0	1	1	1	0	1	0	1	1	1	1	0	1	1
O14595	S	56	0.140381	100	5	1	0.96					0.142756	435	435	1	0.709481	1	0	1	1	1	1	0	0	0	1	0	0	1	1	1	1	1	1	1	1	1	1	1	0	0	0	1	1	1	1	0	1	1
O14598	S	27	0.434571	8	1	7	0.97					0.260435	0	0			0	0	0	0	0	0	0	0	0	0	0	0	0	0	0	0	0	0	0	0	0	0	0	0	0	0	0	0	0	0	0	0	0
O14598	T	121	0.408971	2	2	27	0.95					0.349742	0	0			0	0	0	0	0	0	0	0	0	0	0	0	0	0	0	0	0	0	0	0	0	0	0	0	0	0	0	0	0	0	0	0	0
O14607	T	758	0.0570264	11	1	0	0.97					0.16527				0.851989	0	0	1	0	0	0	0	0	0	0	0	0	0	0	0	0	0	0	0	0	0	0	0	0	1	1	0	0	0	0	0	0	0
O14607	S	768	0.0658211	10	1	0	0.98					0.24962				0.205249	0	0	1	0	0	0	0	0	0	0	0	0	0	0	0	0	0	0	0	0	0	0	0	0	1	1	0	0	0	0	0	0	0
O14607	S	776	0.160361	10	3	19	0.99					0.268767			3	0.414305	0	0	1	0	0	0	0	0	0	0	0	0	0	0	0	0	0	0	0	0	0	0	0	0	1	1	0	0	0	0	0	0	0
O14607	S	793	0.121652	10	5	10	0.97					0.200119			1	0.184527	0	0	1	0	0	0	0	0	0	0	0	0	0	0	0	0	0	0	0	0	0	0	0	0	1	1	0	0	0	0	0	0	0
O14613	S	2	0.18253	115	10	38	0.84					0.390503	96	435	1	0.0607361	1	1	1	1	1	1	1	1	1	1	0	1	1	1	1	1	1	1	1	1	1	1	1	1	1	1	1	1	1	1	1	0	0
O14613	T	3	0.119452	113	11	39	0.87					0.161884				1	1	1	1	1	1	1	1	1	1	1	0	1	1	1	1	1	1	0	1	1	1	1	1	1	1	1	1	1	1	1	1	0	0
O14613	S	101	0.507383	116	3	10	0.35					0.21004	435	435	3	0.226538	1	1	1	1	1	1	1	1	1	1	0	1	1	1	1	1	1	1	1	1	1	1	1	1	1	1	1	1	1	1	1	0	0
O14617	S	685	0.273231	120	13	25	0.62					0.402429	312	824	2	0.679095	1	1	1	1	1	1	1	1	1	1	0	1	1	1	1	1	1	1	1	1	1	1	1	1	1	1	0	1	1	1	1	1	1
O14617	S	764	0.351596	118	2	2	0.99					0.490935	824	824	2	0.0619463	1	1	1	1	1	1	1	1	1	1	0	1	1	1	1	1	0	1	1	1	1	1	1	1	1	1	0	1	1	1	1	1	1
O14617	S	788	0.342236	119	2	5	0.98					0.49697	824	824	6	0.112375	1	1	1	1	1	1	1	1	1	1	0	1	1	1	1	1	0	1	1	1	1	1	1	1	1	1	0	1	1	1	1	1	1
O14618	S	267	0.236478	46	8	41	0.94					0.24887	96	435	2	0.66982	1	1	1	1	1	1	0	0	0	1	0	0	0	0	0	1	0	0	0	0	0	0	0	0	0	1	1	0	0	0	0	0	0
O14639	S	216	0.436046	30	13	94	0.56	LIM zinc-binding 2				0.256024	312	824	7	0.163825	0	0	0	0	0	0	1	0	1	0	1	0	0	1	0	0	0	0	1	0	0	0	0	0	0	0	1	1	1	0	0	0	1
O14639	S	358	0.329807	57	8	5	0.97					0.216031	435	435	2	0.0271927	1	0	0	0	0	1	1	0	1	0	1	0	0	1	0	1	0	1	1	0	0	0	0	0	0	0	1	1	1	1	1	0	1
O14639	S	363	0.375728	112	15	21	0.96					0.292415	824	824	4	0.267685	0	0	1	1	1	1	1	1	1	1	1	1	1	1	1	1	0	0	1	0	1	0	1	1	1	1	1	1	1	1	0	1	1
O14639	S	367	0.842324	115	22	246	0.94					0.343464	824	824	9	0.0116015	1	0	1	1	1	1	1	1	1	1	1	1	1	1	1	1	0	1	1	0	1	0	1	1	1	1	1	1	1	1	1	1	1
O14639	S	455	0.440383	87	20	194	0.96					0.135597	435	824	14	0.487266	0	0	1	1	1	0	1	0	1	1	1	1	1	1	1	0	0	0	1	0	1	0	1	1	1	1	1	1	1	0	0	1	1
O14639	S	465	0.242988	34	5	7	0.94					0.189116	312	435	3	0.128576	0	0	0	0	0	0	1	0	1	0	1	0	0	1	0	0	0	0	1	0	0	0	0	0	0	0	1	1	1	0	0	0	1
O14639	S	631	0.162935	20	1	1	0.97					0.220696	0	824	2	0.769077	0	0	0	0	0	0	0	0	0	0	1	0	0	0	0	0	0	0	0	0	0	0	0	0	0	0	1	1	1	0	0	0	0
O14639	S	640	0.507843	35	15	93	0.95					0.173639	312	435	11	0.716345	0	0	0	0	0	0	1	0	1	0	1	0	0	1	0	0	0	0	1	0	0	0	0	0	0	0	1	1	1	0	0	0	1
O14639	S	655	0.538294	57	45	888	0.81					0.451757	435	824	24	0.153278	1	0	0	0	0	0	1	1	1	1	1	1	0	1	0	1	0	1	1	0	0	0	0	0	0	0	1	1	1	0	1	0	1
O14639	S	669	0.602103	47	15	39	0.43					0.275389	824	824	5	0.247847	0	0	0	0	0	0	1	1	1	1	1	1	0	1	0	0	0	0	1	0	0	0	0	0	0	0	1	1	1	0	0	0	1
O14640	S	115	0.159206	92	1	1	0.76					0.138694	435	824	1	0.19902	1	0	0	1	1	1	0	1	1	1	1	0	1	1	1	1	0	0	1	1	1	0	1	0	1	1	1	1	1	0	1	1	1
O14640	S	126	0.113451	79	1	1	0.79					0.288676	96	0		0.688302	1	0	0	1	0	1	0	1	0	0	1	0	1	1	1	0	0	0	1	1	1	0	1	0	1	1	1	1	1	0	1	0	1
O14640	S	625	0.135579	6	6	14	0.99					0.160316	352	435	1	0.382285	0	0	0	0	0	0	0	0	1	0	0	0	0	0	0	0	0	0	0	0	0	0	0	0	0	0	0	0	0	0	0	0	0
O14640	T	674	0.260071	92	4	7	0.84					0.153611	96	352	5	0.161428	0	0	0	1	1	1	0	1	1	1	1	1	1	1	1	1	0	0	1	1	1	0	1	0	1	1	1	1	1	0	1	1	1
O14640	S	676	0.35347	91	8	11	0.85					0.149076	96	435	4	0	0	0	0	1	1	1	0	1	1	1	1	1	1	1	1	1	0	0	1	1	1	0	1	0	1	1	1	1	1	0	1	1	1
O14641	S	143	0.266695	37	7	1	0.94					0.113543	96	96		0.368031	0	0	0	1	1	1	0	0	0	1	0	0	0	0	0	0	1	1	0	0	0	0	1	0	0	1	0	1	0	0	0	0	0
O14641	T	151	0.411672	71	4	20	0.95					0.447149	435	435	2	0.0244359	1	0	1	0	0	0	0	0	1	0	0	0	0	1	1	0	0	1	1	1	1	0	0	0	1	0	1	0	1	1	1	0	1
O14641	T	153	0.308389	114	2	1	0.96					0.203702	96	96	1	0.0344293	1	0	1	1	1	1	0	1	1	1	1	0	1	1	1	1	1	1	1	1	1	0	1	0	1	1	0	1	1	1	1	1	1
O14641	S	155	0.280422	119	4	6	0.96					0.134071	96	96	1	0.212678	1	0	1	1	1	1	0	1	1	1	1	0	1	1	1	1	1	1	1	1	1	1	1	0	1	1	0	1	1	1	0	1	1
O14641	S	158	0.335166	120	1	4	0.96					0.485734	96	96	3	0.187859	1	0	1	1	1	1	0	1	1	1	1	0	1	1	1	1	1	1	1	1	1	1	1	0	1	1	0	1	1	1	1	1	1
O14641	S	169	0.426603	2	3	10	0.97					0.344132	352	435	2	0.773316	0	0	0	0	0	0	0	0	0	0	0	0	0	0	0	0	0	0	0	0	0	0	0	0	0	0	0	0	0	0	0	0	0
O14641	S	620	0.192055	5	2	3	0.98					0.484208	96	824	1	0.0503454	0	0	0	0	0	0	0	0	0	0	0	0	0	0	0	0	0	0	0	0	0	0	0	0	0	0	0	0	0	0	1	0	0
O14646	S	5	0.152406	27	4	41	0.98					0.503217	435	435	3		0	0	0	0	0	1	0	0	0	0	0	0	0	0	0	0	1	0	0	0	1	1	0	0	0	0	0	0	0	1	0	0	0
O14646	S	215	0.33089	40	10	43	0.99					0.525665	435	435	16	0.306889	0	0	0	0	0	1	0	0	0	0	0	0	0	0	0	0	1	0	0	0	1	1	1	1	0	0	0	0	0	1	0	0	0
O14646	S	216	0.324827	40	10	42	0.99					0.519476	824	824	16	0.237703	0	0	0	0	0	1	0	0	0	0	0	0	0	0	0	0	1	0	0	0	1	1	1	1	0	0	0	0	0	1	0	0	0
O14646	S	367	0.173612	45	1	6	0.43					0.14822	435	435	2	0.323828	1	0	0	0	0	1	0	0	0	0	0	0	0	0	0	0	1	0	0	0	1	1	1	1	0	0	0	0	0	1	1	0	0
O14646	T	958	0.281385	40	1	3	0.87					0.2633	435	824	1	0.103008	0	0	0	0	0	1	0	0	0	0	0	0	0	0	0	0	1	0	0	0	1	1	1	1	0	0	0	0	0	1	0	0	0
O14646	S	1025	0.147551	41	2	6	0.62					0.408028	435	435	2	1	0	0	0	0	0	1	0	0	0	0	0	0	0	0	0	0	1	0	0	0	1	1	1	1	0	0	0	0	0	1	0	0	0
O14646	S	1096	0.357002	41	5	13	0.99					0.321692	435	824	9	0.406188	0	0	0	0	0	1	0	0	0	0	0	0	0	0	0	0	1	0	0	0	1	1	1	1	0	0	0	0	0	1	0	0	0
O14646	S	1098	0.31128	41	2	21	0.99					0.437184	824	824	10	0.140996	0	0	0	0	0	1	0	0	0	0	0	0	0	0	0	0	1	0	0	0	1	1	1	1	0	0	0	0	0	1	0	0	0
O14646	S	1100	0.310493	41	2	11	0.99					0.366315	824	824	8	0.395271	0	0	0	0	0	1	0	0	0	0	0	0	0	0	0	0	1	0	0	0	1	1	1	1	0	0	0	0	0	1	0	0	0
O14646	S	1102	0.265221	41	3	5	0.99					0.501158	435	824	5	0.725853	0	0	0	0	0	1	0	0	0	0	0	0	0	0	0	0	1	0	0	0	1	1	1	1	0	0	0	0	0	1	0	0	0
O14646	S	1328	0.176771	11	2	5	0.97					0.469789	0	435	1	0.40326	0	0	0	0	0	0	0	0	0	0	0	0	0	0	0	0	0	0	0	0	0	0	0	0	0	0	0	0	0	0	0	0	0
O14646	S	1363	0.282675	40	3	7	0.99					0.521206	435	435	2	0.882035	0	0	0	0	0	1	0	0	0	0	0	0	0	0	0	0	1	0	0	0	1	1	1	1	0	0	0	0	0	1	0	0	0
O14646	S	1371	0.170838	38	2	5	0.99					0.229463	0	96	2	0.725371	0	0	0	0	0	0	0	0	0	0	0	0	0	0	0	0	1	0	0	0	1	1	1	1	0	0	0	0	0	1	0	0	0
O14646	S	1381	0.0857014	40	1	0	0.98					0.345947	96	96	1	0.802401	0	0	0	0	0	1	0	0	0	0	0	0	0	0	0	0	1	0	0	0	0	1	1	1	0	0	0	0	0	1	0	0	0
O14646	S	1387	0.195219	40	15	8	0.97					0.140718	96	435	6	0.825826	0	0	0	0	0	1	0	0	0	0	0	0	0	0	0	0	1	0	0	0	1	1	1	1	0	0	0	0	1	1	0	0	0
O14646	T	1394	0.0729409	45	9	4	0.97					0.112108	96	352	1	0.00802659	0	0	0	0	0	1	0	0	0	0	0	0	0	0	0	0	1	0	0	0	1	1	1	1	0	0	0	0	1	1	1	0	0
O14646	S	1545	0.0811957	40	3	1	0.99					0.222708	435	435		0.746132	0	0	0	0	0	1	0	0	0	0	0	0	0	0	0	0	1	0	0	0	1	1	1	1	0	0	0	0	0	1	0	0	0
O14646	S	1546	0.15885	40	1	0	0.99					0.300256				0.597554	0	0	0	0	0	1	0	0	0	0	0	0	0	0	0	0	1	0	0	0	1	1	1	1	0	0	0	0	0	1	0	0	0
O14646	S	1578	0.140999	40	1	6	0.99					0.202283	96	824	1	0.798542	0	0	0	0	0	1	0	0	0	0	0	0	0	0	0	0	1	0	0	0	1	1	1	1	0	0	0	0	0	1	0	0	0
O14646	S	1671	0.30925	39	24	82	0.88					0.186452	312	435	9		0	0	0	0	0	0	0	0	0	0	0	0	0	0	0	0	1	0	0	0	1	1	1	1	0	0	0	0	0	1	0	0	0
O14646	S	1673	0.258262	40	23	37	0.96					0.508599	435	435	7		0	0	0	0	0	1	0	0	0	0	0	0	0	0	0	0	1	0	0	0	1	1	1	1	0	0	0	0	0	1	0	0	0
O14646	S	1677	0.460414	44	46	938	0.96					0.291114	435	435	25		1	0	0	0	0	1	0	0	0	0	0	0	0	0	0	0	1	0	0	0	1	1	1	1	0	0	0	0	0	1	0	0	0
O14646	S	1683	0.412905	46	15	93	0.96					0.208642	435	824	9		1	0	0	0	0	1	0	0	0	0	0	0	0	0	0	0	1	0	0	0	1	1	1	1	0	0	0	0	1	1	1	0	0
O14646	S	1699	0.258657	39	14	76	0.93					0.383166	435	435	9		0	0	0	0	0	1	0	0	0	0	0	0	0	0	0	0	1	0	0	0	1	1	1	1	0	0	0	0	0	1	0	0	0
O14646	T	1700	0.340739	39	16	138	0.93					0.313467	435	435	7		0	0	0	0	0	1	0	0	0	0	0	0	0	0	0	0	1	0	0	0	1	1	1	1	0	0	0	0	0	1	0	0	0
O14646	S	1706	0.0667917	39	2	10	0.85					0.381535	312	96			0	0	0	0	0	1	0	0	0	0	0	0	0	0	0	0	1	0	0	0	1	1	1	1	0	0	0	0	0	1	0	0	0
O14647	S	129	0.0847515	76	2	3	0.98					0.226293	312	824	3	0.386191	0	1	0	1	0	1	0	0	0	1	0	1	1	0	0	0	1	0	1	1	0	1	1	1	0	0	0	1	0	1	0	1	1
O14647	S	208	0.328373	93	8	44	0.99					0.528569	824	824	4	0.0879876	1	1	0	1	0	1	0	0	1	1	0	1	1	1	1	1	1	0	1	1	0	1	1	1	0	1	0	1	0	1	1	1	1
O14647	S	1364	0.269229	73	28	149	0.99					0.169938	352	824	9	0.248776	0	1	0	0	0	1	0	0	0	1	0	1	1	0	0	0	1	0	0	1	0	1	1	1	0	0	0	1	0	1	0	1	1
O14647	S	1386	0.166661	74	4	16	0.99					0.35605	312	435	3	0.487504	0	1	0	1	0	1	0	0	0	1	0	1	1	0	0	0	1	0	1	1	0	1	1	1	0	0	0	1	0	1	0	1	1
O14647	T	1767	0.0639207	78	1	6	0.92					0.307525				0.900237	0	1	0	1	1	1	0	0	0	1	0	1	1	0	0	0	0	0	1	1	1	1	1	1	0	0	0	1	0	1	0	1	1
O14647	S	1789	0.500694	112	9	102	0.95					0.311807	435	435	7	0.775548	1	1	0	1	1	1	1	1	1	1	0	1	1	1	1	1	0	1	1	1	1	1	1	1	1	1	1	1	1	1	1	1	1
O14647	S	1792	0.409147	76	3	6	0.92					0.459223	435	824	6	0.723769	0	1	0	1	1	0	0	0	0	1	0	1	1	0	0	0	0	0	1	1	1	1	1	1	0	0	0	1	0	1	0	1	1
O14647	S	1807	0.364983	81	21	272	0.88					0.311807	435	435	11		0	1	0	1	1	1	0	0	0	1	0	1	1	0	0	0	0	1	1	1	1	1	1	1	0	0	0	1	0	1	1	1	1
O14649	S	372	0.141599	108	2	4	0.81					0.159689	352	435	1	0.20845	1	1	1	1	1	1	1	1	1	1	0	0	1	1	1	1	1	1	1	0	0	1	1	0	1	0	1	1	1	1	1	1	1
O14649	S	373	0.140237	108	2	4	0.82					0.139988	352	0	1	0.355884	1	1	1	1	1	1	1	1	1	1	0	0	1	1	1	1	1	1	1	0	0	1	1	0	1	0	1	1	1	1	1	1	1
O14653	T	108	0.124493	110	2	0	0.71					0.193218				0.749483	1	0	1	1	0	1	1	0	1	1	0	1	1	1	1	1	0	1	1	1	1	1	1	1	1	1	1	0	1	1	1	0	1
O14653	T	117	0.233443	109	2	0	0.59				TRUE	0.254844	435	435	2	0.65962	1	0	1	1	0	1	1	1	1	1	0	0	1	1	1	1	0	1	1	0	1	1	1	1	1	1	1	0	1	1	1	0	1
O14654	T	208	0.196995	83	1	10	0.94					0.368538	96	96			1	0	1	1	1	0	1	1	0	1	0	0	1	1	1	1	1	0	0	1	1	0	1	0	1	0	1	1	1	1	0	0	0
O14654	S	457	0.123289	63	1	18	0.97					0.203702	96	435		0.507522	0	0	0	0	0	0	0	0	0	0	0	0	1	1	1	1	1	0	1	1	1	0	0	0	0	1	1	0	1	1	0	0	0
O14654	S	461	0.111317	74	1	4	0.97					0.16917				0.74597	0	0	0	1	1	0	1	1	0	0	0	1	0	1	1	1	1	0	1	1	0	0	0	1	1	1	1	1	1	1	0	0	0
O14654	S	465	0.0739693	72	1	17	0.98					0.16108	96	96	1	0.345595	0	0	1	1	1	0	0	0	0	0	0	1	1	0	0	0	1	0	0	1	0	0	1	1	1	1	1	0	0	0	0	0	0
O14654	S	495	0.148608	102	1	9	0.79					0.116244	435	435		0.705198	1	0	1	1	1	0	1	1	1	1	0	1	1	1	1	1	1	0	1	1	1	0	1	1	1	0	1	1	1	1	0	0	0
O14654	T	764	0.0953584	25	1	8	0.99					0.393823	96	435	1	0.834849	0	0	1	1	1	0	0	0	0	1	0	0	0	0	0	0	0	0	0	0	0	0	0	0	1	0	0	0	0	0	0	0	0
O14654	S	777	0.203181	95	1	31	0.69					0.410766	96	435	1	0.108973	1	0	1	1	1	0	1	0	0	1	0	1	1	1	1	1	1	0	1	1	0	1	1	1	1	1	1	1	1	1	0	0	0
O14654	S	917	0.155691	94	1	9	0.79					0.428364	435	435		0.128526	0	0	1	0	0	0	1	1	1	1	0	1	1	0	1	0	1	0	1	0	1	1	1	1	1	1	1	1	1	1	0	0	0
O14654	S	918	0.082452	81	1	5	0.79					0.201169	96	435		0.0887344	0	0	1	1	1	0	0	1	0	1	0	1	0	1	1	1	1	0	1	1	1	1	1	1	1	1	1	0	1	1	0	0	0
O14654	S	931	0.133424	79	1	4	0.82					0.288255	96	96		0.711505	0	0	0	0	0	0	1	1	1	0	0	1	1	0	1	1	1	0	1	1	1	1	1	1	0	1	1	1	1	1	0	0	0
O14654	S	1061	0.169087	99	1	2	0.97					0.252002	96	96	1	0.787007	1	0	1	1	1	0	1	1	1	1	0	1	1	1	1	1	1	0	1	1	1	0	1	1	1	1	1	1	1	1	0	0	0
O14654	S	1107	0.192717	91	2	190	0.96					0.104898	96	96	1	0.491483	1	0	1	1	1	0	1	0	0	1	0	1	1	0	1	1	1	0	0	1	1	0	1	0	1	1	1	1	1	1	0	0	0
O14654	S	1231	0.29475	85	2	326	0.94					0.493784	96	96	1		1	0	1	1	1	0	0	0	0	0	0	1	1	1	1	1	1	0	1	1	1	0	1	1	1	1	1	0	1	1	0	0	0
O14662	S	30	0.124389	82	3	4	0.96					0.108269	96	96	1	0.0594296	1	1	1	1	1	1	1	1	1	0	0	0	1	1	1	1	0	1	1	0	1	1	1	0	1	0	1	1	0	1	1	0	1
O14662	S	41	0.389114	82	9	73	0.96					0.174577	312	0	5		1	1	1	1	1	1	1	1	1	0	0	0	1	1	1	1	0	1	1	0	1	1	1	0	1	0	1	1	0	1	1	0	1
O14668	S	158	0.447246	104	2	0	0.94					0.421066	352	435	3	0.524347	1	1	1	1	1	1	1	1	1	1	0	1	1	1	0	1	1	1	1	1	1	1	1	0	1	0	1	0	1	0	1	1	0
O14668	T	161	0.121713	104	2	1	0.88					0.184743	96	435	2	0.354118	1	1	1	1	1	1	1	1	1	1	0	1	1	1	0	1	1	1	1	1	1	1	1	0	1	0	1	0	1	0	1	1	0
O14668	T	186	0.378491	104	1	0	0.8					0.555985	96	96	1	0.218265	1	1	1	1	1	1	1	1	1	1	0	1	1	1	0	1	1	1	1	1	1	1	1	0	1	0	1	0	1	0	1	1	0
O14681	S	46	0.704374	105	16	68	0.88					0.362311	435	435	7	0.775636	1	0	1	1	1	1	1	0	1	1	1	1	1	1	1	1	1	1	1	1	1	1	0	0	0	0	1	1	1	0	1	0	1
O14681	S	313	0.114797	107	2	0	0.84					0.149401	90	90	1	0.613057	1	1	1	1	1	1	1	1	1	1	1	1	1	1	1	1	1	1	1	1	1	1	0	0	0	0	1	1	1	1	1	0	1
O14681	S	316	0.32702	106	11	3	0.92					0.145738	90	435	7	0.554605	1	0	1	1	1	1	1	1	1	1	1	1	1	1	1	1	1	1	1	1	1	1	0	0	0	0	1	1	1	1	1	0	1
O14681	S	317	0.351939	106	10	0	0.97					0.121202	435	435	2	0.679968	1	1	1	1	1	1	1	1	1	1	1	1	1	1	0	1	1	1	1	1	1	1	0	0	0	0	1	1	1	1	1	0	1
O14681	S	326	0.556371	108	41	947	0.99					0.24322	435	435	28		1	1	1	1	1	1	1	1	1	1	1	1	1	1	1	1	1	1	1	1	1	1	0	0	0	0	1	1	1	1	1	0	1
O14682	S	406	0.27885	114	3	6	0.07					0.254982	435	435	5		1	1	1	1	1	1	1	1	0	1	0	0	1	1	1	1	1	1	1	1	1	1	1	0	1	0	1	1	1	1	1	0	1
O14683	S	14	0.845066	122	44	857	0.31					0.432105	435	435	12	0	1	0	1	1	1	1	1	1	1	1	0	1	1	1	1	1	1	1	1	1	1	1	1	1	1	1	1	1	1	1	1	0	1
O14686	S	46	0.0677032	93	15	5	0.98					0.172401	90	90	1	0.502032	1	1	1	1	0	0	0	1	0	0	1	1	1	1	1	1	1	0	1	1	1	1	1	1	1	1	1	1	0	1	0	0	1
O14686	S	373	0.262137	95	11	65	0.73					0.201716	96	96	4	0.429211	1	1	1	1	0	0	1	1	0	0	1	1	1	1	1	1	1	0	1	0	1	1	1	1	1	1	1	1	0	1	0	0	1
O14686	T	382	0.0454872	92	1	1	0.93					0.261836	0	0	1	0.708469	1	1	1	0	0	0	1	1	0	0	1	1	1	1	1	0	1	0	1	1	1	1	1	1	0	1	1	1	0	1	0	0	1
O14686	S	618	0.206612	93	3	9	0.98					0.324034	96	96	1	0.668411	1	1	1	1	0	0	1	1	0	0	1	1	1	1	1	1	1	0	1	1	1	1	1	1	1	0	1	1	0	1	0	0	1
O14686	T	1175	0.0416892	24	5	10	0.98					0.116826	0	0	1	0.527627	1	0	0	0	0	0	0	0	0	0	0	1	0	0	0	0	0	0	0	0	0	0	0	1	0	0	0	1	0	0	0	0	0
O14686	S	1180	0.15981	107	23	217	0.99					0.187692	96	96	9	0.722962	1	1	1	1	0	0	1	1	0	0	1	1	1	1	1	1	1	0	1	1	1	1	1	1	1	1	1	1	1	1	1	1	1
O14686	T	1261	0.0542117	107	4	3	0.98					0.21004	90	96	2	0.779636	1	1	1	1	0	0	1	1	0	0	1	1	1	1	1	1	1	0	1	1	1	1	1	1	1	1	1	1	1	1	1	1	1
O14686	T	1267	0.165307	107	2	1	0.97					0.23397	96	96	5	0.0293416	1	1	1	1	0	0	1	1	0	0	1	1	1	1	1	1	1	0	1	1	1	1	1	1	1	1	1	1	1	1	1	1	1
O14686	S	1307	0.428727	101	4	13	0.95					0.574084	352	352	3	0.150341	1	0	1	1	0	0	1	1	0	0	1	1	1	1	1	1	1	0	1	1	1	1	1	1	1	0	1	1	1	1	1	1	1
O14686	S	1606	0.241714	101	25	185	0.98					0.344877	96	90	13	0	1	1	1	1	0	0	1	1	0	0	1	1	1	1	1	1	1	0	1	1	1	1	1	1	1	1	1	1	0	1	1	0	1
O14686	T	1681	0.0456274	101	1	1	0.98					0.275592	90	90		0.224456	1	1	1	1	0	0	1	1	0	0	1	1	1	1	1	1	1	0	1	1	1	1	1	1	1	1	1	1	0	1	1	0	1
O14686	S	1722	0.0701965	101	4	11	0.98					0.14188	90	90	3	0.573381	1	1	1	1	0	0	1	1	0	0	1	1	1	1	1	1	1	0	1	1	1	1	1	1	1	1	1	1	0	1	1	0	1
O14686	S	1798	0.209945	86	7	20	0.97					0.21004	0	0	4	0.822514	0	0	1	0	0	0	1	1	0	0	1	1	1	1	1	1	1	0	1	1	1	1	1	1	1	1	0	1	0	1	0	0	1
O14686	S	1854	0.225272	100	4	36	0.98					0.172844	90	90	5	0.046137	1	1	1	1	0	0	1	1	0	0	1	1	1	1	1	1	1	0	1	1	1	1	1	1	1	1	1	1	0	1	1	0	1
O14686	T	1865	0.281077	100	19	113	0.98					0.272929	96	96	9	0.274643	1	1	1	1	0	0	1	1	0	0	1	1	1	1	1	1	1	0	1	1	1	1	1	1	1	1	1	1	0	1	1	0	1
O14686	T	1911	0.104855	101	7	21	0.98					0.21004	90	90	6	0.804094	1	1	1	1	0	0	1	1	0	0	1	1	1	1	1	1	1	0	1	1	1	1	1	1	1	1	1	1	0	1	1	0	1
O14686	S	2016	0.0963052	101	1	0	0.94					0.126866	90	0	1	0	1	1	1	1	0	0	1	1	0	0	1	1	1	1	1	1	1	0	1	1	1	1	1	1	1	1	1	1	0	1	1	0	1
O14686	S	2201	0.0958082	97	1	5	0.97					0.304165	90	90	2	1	1	1	1	1	0	0	1	1	0	0	1	1	1	1	1	1	1	0	1	1	1	1	1	1	1	1	1	1	0	1	0	0	1
O14686	T	2229	0.234953	99	18	208	0.99					0.295759	90	90	6	0.842599	1	1	1	1	0	0	1	1	0	0	1	1	1	1	1	1	1	0	1	1	1	1	1	1	1	1	1	1	0	1	1	0	1
O14686	S	2269	0.0362325	80	4	8	0.97					0.203702	90	90	2	0.711208	1	1	1	1	0	0	1	1	0	0	1	1	1	1	1	1	1	0	1	1	1	0	1	1	1	1	1	1	0	1	1	0	0
O14686	S	2296	0.286417	99	20	58	0.97					0.287585	96	96	9	0.598293	1	1	1	1	0	0	1	1	0	0	1	1	1	1	1	1	1	0	1	1	1	1	1	1	1	1	1	1	0	1	1	0	1
O14686	S	2298	0.159948	91	21	6	0.97					0.158948	0	96	3	0.697579	0	0	0	0	0	0	1	1	0	0	1	1	1	0	1	1	1	0	1	1	1	1	1	1	0	1	1	1	0	1	1	0	1
O14686	S	2309	0.221158	98	11	38	0.97					0.14822	96	96	10	0.496002	1	1	1	1	0	0	1	1	0	0	1	1	1	1	1	1	1	0	1	1	1	1	1	1	1	1	1	1	0	1	1	0	1
O14686	T	2314	0.154419	5	3	1	0.97					0.148583	0	0	2	0.712789	0	1	0	0	0	0	0	0	0	0	0	0	0	1	0	0	0	0	0	0	0	0	0	0	0	0	0	0	0	0	0	0	0
O14686	S	2414	0.217539	98	2	3	0.99					0.314028	435	435	1	0.0411011	1	1	1	1	0	0	1	1	0	0	1	1	1	1	1	1	1	0	1	1	1	1	1	1	1	1	1	1	0	1	1	0	1
O14686	S	2431	0.10882	98	1	2	0.99					0.28337	90	90		0.207699	1	1	1	1	0	0	1	1	0	0	1	1	1	1	1	1	1	0	1	1	1	1	1	1	1	1	1	1	0	1	1	0	1
O14686	S	2438	0.0969633	98	1	2	0.97					0.14822	352	435		0.0771189	1	1	1	1	0	0	1	1	0	0	1	1	1	1	1	1	1	0	1	1	1	1	1	1	1	1	1	1	0	1	1	0	1
O14686	S	2592	0.109541	97	1	11	0.98					0.275453	96	0		0.565208	1	1	1	1	0	0	1	1	0	0	1	1	1	1	1	1	1	0	1	1	1	1	1	1	1	1	1	1	0	1	1	0	1
O14686	S	2636	0.123389	25	3	3	0.98					0.139109	0	0		1	0	0	0	0	0	0	1	0	0	0	0	0	0	0	0	1	0	0	0	1	0	0	0	0	0	0	1	0	0	0	0	0	0
O14686	S	2655	0.0385902	95	1	0	0.98					0.096594				0.672986	1	1	1	1	0	0	1	1	0	0	1	1	1	1	1	1	1	0	1	1	1	1	1	1	0	1	1	1	0	1	0	0	1
O14686	S	2719	0.0355445	75	1	1	0.99					0.120126	0	0	1	0.95404	0	0	0	0	0	0	1	1	0	0	1	0	1	1	1	0	1	0	1	1	1	1	0	0	1	1	0	1	0	1	1	0	0
O14686	S	2945	0.0374199	86	1	1	0.98					0.145651	90	90		0.84887	0	1	0	1	0	0	1	1	0	0	0	1	0	1	1	1	1	0	1	1	1	1	1	1	1	0	1	1	0	1	1	0	1
O14686	T	2971	0.0548942	94	2	1	0.99					0.270931	90	90	1	0.768643	0	1	0	1	0	0	1	1	0	0	0	1	1	1	1	1	1	0	1	1	1	1	1	1	1	0	1	1	0	1	1	0	1
O14686	S	3199	0.269069	91	18	137	0.98					0.202593	0	90	16	0.514012	1	1	1	1	0	0	1	1	0	0	1	0	1	1	1	1	1	0	1	1	1	1	0	0	0	0	1	1	0	1	1	0	1
O14686	S	3207	0.0388575	93	3	3	0.98					0.21004	0	90	1	0.606168	1	1	1	1	0	0	1	1	0	0	1	1	1	0	1	1	1	0	1	1	1	1	1	1	1	0	1	1	0	1	0	0	1
O14686	S	3208	0.0547085	98	2	1	0.98					0.37255	90	90		0.635546	1	1	1	1	0	0	1	1	0	0	1	1	1	1	1	1	1	0	1	1	1	1	1	1	1	0	1	1	0	1	1	0	1
O14686	S	3238	0.0835576	98	1	2	0.97					0.116166	0	90		0	1	1	1	1	0	0	1	1	0	0	1	1	1	1	1	1	1	0	1	1	1	1	1	1	1	0	1	1	0	1	1	0	1
O14686	S	3463	0.0824078	99	1	3	0.98					0.179998	96	435	3	0.556501	1	1	1	1	0	0	1	1	0	0	1	1	1	1	1	1	1	0	1	1	1	1	1	1	1	0	1	1	0	1	1	0	1
O14686	S	3837	0.215347	94	6	16	0.98					0.235738	90	824	6	0.694677	1	0	1	1	0	0	1	1	0	0	1	1	1	1	1	1	1	0	1	1	1	1	1	0	1	0	1	1	0	1	1	0	1
O14686	S	4215	0.203827	96	1	1	0.99					0.290176	96	96	4	0.466152	1	0	1	1	0	0	1	1	0	0	1	1	1	1	1	1	1	0	1	1	1	1	1	0	1	1	1	1	0	1	1	0	1
O14686	S	4321	0.108335	94	4	0	0.99					0.203943				0.38327	1	0	1	1	0	0	1	1	0	0	1	1	1	1	1	1	1	0	1	1	1	1	1	0	1	1	1	1	0	1	1	0	1
O14686	S	4327	0.0517165	71	3	0	0.99					0.163143	0	824		0.927453	1	0	1	1	0	0	0	1	0	0	1	1	1	1	1	1	1	0	1	1	1	0	1	0	1	1	1	1	0	0	1	0	1
O14686	S	4617	0.192461	95	3	22	0.97					0.140663	90	90	4	0.0262978	1	0	1	1	0	0	1	1	0	0	1	1	1	1	1	1	1	0	1	1	1	1	1	0	1	1	1	1	0	1	1	0	1
O14686	S	4625	0.23881	94	4	51	0.99					0.277961	435	435	3	0.0188224	1	0	1	1	0	0	1	1	0	0	1	1	1	1	1	1	1	0	1	0	1	1	1	0	1	1	1	1	0	1	1	0	1
O14686	T	4629	0.323271	95	4	109	0.99					0.321206	435	435	5	0.0262032	1	0	1	1	0	0	1	1	0	0	1	1	1	1	1	1	1	0	1	1	1	1	1	0	1	1	1	1	0	1	1	0	1
O14686	T	4688	0.134694	97	2	4	0.97					0.116259	0	0	1	0.0517903	1	0	1	1	0	0	1	1	0	0	1	1	1	1	1	1	1	0	1	1	1	1	1	0	1	1	1	1	0	1	1	0	1
O14686	S	4814	0.069012	96	1	2	0.47					0.210945	0	0		0.0159959	1	0	1	1	0	0	1	1	0	0	1	1	1	1	1	1	1	0	1	1	1	1	1	0	1	1	1	1	0	1	1	0	1
O14686	S	4849	0.265803	82	26	293	0.9					0.219241	0	90	14	1	1	0	0	0	0	0	1	1	0	0	1	1	1	1	1	1	1	0	1	1	1	1	1	0	0	1	0	1	0	1	0	0	1
O14686	S	4883	0.109304	95	5	6	0.99					0.201438	90	90	2	0.28717	1	0	1	1	0	0	1	1	0	0	1	1	1	1	1	0	1	0	1	1	1	1	1	0	1	0	1	1	0	1	1	0	1
O14713	S	25	0.393165	116	3	29	0.89					0.349503	352	352	4	1	1	1	1	1	1	1	1	1	1	1	0	0	1	1	1	1	1	1	1	1	1	1	0	0	1	0	1	1	1	1	1	1	1
O14713	S	29	0.347179	115	3	9	0.88					0.160608	352	352	3	0.309172	1	1	1	1	1	1	1	1	1	1	0	0	1	1	1	1	1	1	1	1	1	1	0	0	1	0	1	1	1	1	0	1	1
O14713	S	34	0.393851	118	3	17	0.89					0.088044	352	352	4	0.0580994	1	1	1	1	1	1	1	1	1	1	0	0	1	1	1	1	1	1	1	1	1	1	0	0	1	0	1	1	1	1	1	1	1
O14713	S	37	0.17615	118	2	0	0.9					0.186534	352	352	2	0.420995	1	1	1	1	1	1	1	1	1	1	0	0	1	1	1	1	1	1	1	1	1	1	0	0	1	0	1	1	1	1	1	1	1
O14713	S	41	0.380787	117	18	93	0.93					0.137683	352	352	10	0.0303972	1	1	1	1	1	1	1	1	1	1	0	0	1	1	1	1	1	1	1	1	1	1	0	0	1	1	1	1	1	1	1	1	1
O14715	S	21	0.455717	1	18	164	0.38					0.329378	0	435	2	0.0638046	0	0	0	0	0	0	0	0	0	0	0	0	0	0	0	0	0	0	0	0	0	0	0	0	0	0	0	0	0	0	0	0	0
O14715	S	128	0.311391	1	10	94	0.07					0.246087				0.0530507	0	0	0	0	0	0	0	0	0	0	0	0	0	0	0	0	0	0	0	0	0	0	0	0	0	0	0	0	0	0	0	0	0
O14715	S	767	0.169533	1	6	42	0.97					0.416979				0.876052	0	0	0	0	0	0	0	0	0	0	0	0	0	0	0	0	0	0	0	0	0	0	0	0	0	0	0	0	0	0	0	0	0
O14715	T	898	0.0442644	1	1	2	0.97					0.152896	0	0		0.0855595	0	0	0	0	0	0	0	0	0	0	0	0	0	0	0	0	0	0	0	0	0	0	0	0	0	0	0	0	0	0	0	0	0
O14715	S	918	0.156062	1	3	41	0.95					0.174623				0.291557	0	0	0	0	0	0	0	0	0	0	0	0	0	0	0	0	0	0	0	0	0	0	0	0	0	0	0	0	0	0	0	0	0
O14715	S	977	0.149896	1	5	5	0.96					0.10469				0.127635	0	0	0	0	0	0	0	0	0	0	0	0	0	0	0	0	0	0	0	0	0	0	0	0	0	0	0	0	0	0	0	0	0
O14715	S	979	0.179866	1	10	49	0.95					0.193151				0.320783	0	0	0	0	0	0	0	0	0	0	0	0	0	0	0	0	0	0	0	0	0	0	0	0	0	0	0	0	0	0	0	0	0
O14715	T	1016	0.132187	1	9	25	0.97					0.1367				0.328464	0	0	0	0	0	0	0	0	0	0	0	0	0	0	0	0	0	0	0	0	0	0	0	0	0	0	0	0	0	0	0	0	0
O14715	T	1029	0.183554	1	11	47	0.95					0.303509				0.59333	0	0	0	0	0	0	0	0	0	0	0	0	0	0	0	0	0	0	0	0	0	0	0	0	0	0	0	0	0	0	0	0	0
O14715	S	1231	0.0592137	1	1	3	0.93					0.201586	0	0		0.142681	0	0	0	0	0	0	0	0	0	0	0	0	0	0	0	0	0	0	0	0	0	0	0	0	0	0	0	0	0	0	0	0	0
O14715	S	1275	0.368681	1	43	491	0.98					0.325918				0.0954216	0	0	0	0	0	0	0	0	0	0	0	0	0	0	0	0	0	0	0	0	0	0	0	0	0	0	0	0	0	0	0	0	0
O14715	S	1478	0.200669	1	49	1374	0.99					0.098638				0.278494	0	0	0	0	0	0	0	0	0	0	0	0	0	0	0	0	0	0	0	0	0	0	0	0	0	0	0	0	0	0	0	0	0
O14715	S	1480	0.161809	1	16	86	0.99					0.268483				0.710295	0	0	0	0	0	0	0	0	0	0	0	0	0	0	0	0	0	0	0	0	0	0	0	0	0	0	0	0	0	0	0	0	0
O14715	S	1563	0.142471	1	1	0	0.97					0.100717				0.597982	0	0	0	0	0	0	0	0	0	0	0	0	0	0	0	0	0	0	0	0	0	0	0	0	0	0	0	0	0	0	0	0	0
O14715	S	1572	0.162762	1	1	1	0.97					0.203427				0.393014	0	0	0	0	0	0	0	0	0	0	0	0	0	0	0	0	0	0	0	0	0	0	0	0	0	0	0	0	0	0	0	0	0
O14715	T	1637	0.252204	1	2	3	0.94					0.331507	0	0	1	0.136729	0	0	0	0	0	0	0	0	0	0	0	0	0	0	0	0	0	0	0	0	0	0	0	0	0	0	0	0	0	0	0	0	0
O14715	S	1742	0.158586	1	10	44	0.32	GRIP				0.234872	312	312	3		0	0	0	0	0	0	0	0	0	0	0	0	0	0	0	0	0	0	0	0	0	0	0	0	0	0	0	0	0	0	0	0	0
O14730	S	128	0.508583	124	6	9	0.95					0.539267	435	824	14	0.714506	1	1	1	1	1	1	1	1	1	1	1	1	1	1	1	1	1	1	1	1	1	1	1	0	1	0	1	1	1	1	1	1	1
O14730	T	150	0.622047	122	2	6	0.45					0.343188	435	824	6	0.577461	1	1	1	1	1	1	1	1	1	1	1	1	1	1	1	1	1	1	1	1	1	1	1	0	1	0	1	1	1	1	1	1	1
O14733	T	42	0.269193	26	1	0	0.99					0.210837			1	0.748007	0	0	0	0	0	1	0	0	0	0	0	0	0	0	0	0	0	0	0	0	0	0	1	0	0	0	0	0	0	0	1	0	0
O14733	S	61	0.559988	111	20	60	0.98					0.341262	435	824	6	0.751643	1	1	1	1	1	1	1	1	0	1	0	0	1	1	1	1	1	1	1	1	1	1	1	0	1	1	1	0	1	1	1	1	1
O14733	T	66	0.463892	108	8	29	0.98					0.343464	435	435	4	0.751947	1	1	1	1	1	1	1	1	0	1	0	0	1	1	1	1	1	1	1	1	1	1	1	0	1	1	0	0	1	1	1	1	1
O14733	S	265	0.176969	118	2	2	0.02	Protein kinase		FALSE		0.274133	90	90	1	0.142043	1	1	1	1	1	1	1	1	0	1	0	1	1	1	1	1	1	1	1	1	1	1	1	1	1	1	1	0	1	1	1	1	1
O14733	S	407	0.462021	111	6	1	0.94					0.21004	435	824	2		1	1	1	1	1	1	1	1	0	1	0	1	1	1	1	1	1	1	1	1	1	1	1	1	1	1	1	0	1	1	1	1	1
O14737	S	119	0.534799	101	43	2053	0.92					0.516624	435	435	25	0.0789041	1	0	1	1	1	1	1	1	1	1	0	1	1	1	1	1	1	1	1	1	1	1	0	0	1	0	1	1	0	1	1	0	0
O14745	S	181	0.293137	37	1	2	0.03	PDZ 2		FALSE	TRUE	0.145651	0	0		0.945039	0	0	0	0	0	0	0	0	0	0	0	0	0	0	0	0	1	0	0	0	1	0	0	1	0	0	1	1	0	0	0	0	0
O14745	S	217	0.110672	113	2	2	0.01	PDZ 2		FALSE		0.19419	90	90	2	1	1	1	1	1	1	1	1	1	1	1	0	1	1	1	1	1	1	0	1	1	1	1	0	1	1	1	1	1	1	1	1	1	1
O14745	S	269	0.452178	112	38	810	0.95					0.151548	96	96	21	0.696873	1	1	1	1	1	1	1	1	0	1	0	0	1	1	1	1	0	0	1	1	1	1	1	1	1	1	1	1	1	1	0	1	1
O14745	S	280	0.691314	104	62	3810	0.98					0.199231	96	435	41	0.653683	1	1	1	1	1	1	1	1	0	1	0	0	1	1	1	1	0	0	1	1	0	1	1	0	1	1	1	0	1	0	0	1	1
O14745	S	294	0.416171	122	24	246	0.99					0.207974	96	435	12	0.286402	1	1	1	1	1	1	1	1	0	1	0	1	1	1	1	1	1	1	1	1	1	1	1	1	1	1	1	1	1	1	1	1	1
O14757	S	286	0.487609	112	10	145	0.9					0.233959	312	352	2	0.10195	1	1	1	1	1	1	1	1	1	1	1	0	1	1	0	1	1	1	1	1	1	1	1	0	1	1	1	1	1	1	1	1	1
O14757	S	288	0.303149	66	2	4	0.86					0.118189	90	352	4	0.769931	0	1	1	1	0	1	1	0	0	1	0	0	0	1	0	1	1	0	0	1	1	1	1	0	1	0	1	0	1	1	0	0	0
O14757	S	301	0.446864	111	19	213	0.95					0.14822	312	435	1	0.779191	1	1	1	1	1	1	1	1	1	1	1	0	1	1	1	1	1	1	0	1	1	1	1	0	1	1	1	1	1	1	1	1	1
O14770	S	196	0.203592	122	9	5	0.76					0.445626	435	435	1	0.375526	1	1	1	1	1	1	0	1	1	1	0	1	1	1	1	1	1	1	1	1	1	1	0	0	1	1	1	1	1	1	1	1	1
O14770	S	198	0.33335	68	9	29	0.77					0.523893	435	824	3	0.549086	1	0	0	1	1	0	0	0	0	1	0	1	0	0	1	1	0	1	1	0	0	1	0	0	0	1	1	0	1	1	1	0	1
O14770	S	207	0.196379	68	2	0	0.73					0.126646	435	824	1	0.621084	1	0	0	1	1	0	0	0	0	1	0	1	0	0	1	1	0	1	1	0	0	1	0	0	0	1	1	0	1	1	1	0	1
O14776	S	638	0.254329	119	8	24	0.97					0.51956	96	352	5	0.964996	1	1	1	1	1	1	1	1	1	1	0	0	1	1	1	1	1	0	1	1	1	1	1	0	1	0	1	1	1	1	1	1	1
O14776	S	853	0.180885	118	4	13	0.85					0.447371	352	352	2	0.424914	1	1	1	1	1	1	1	1	1	1	0	0	1	1	1	1	1	1	1	1	1	1	1	0	1	1	0	1	1	1	1	1	1
O14776	S	933	0.294025	118	2	5	0.31					0.203702	352	435	3	0.253711	1	0	1	1	1	1	1	1	1	1	0	0	1	1	1	1	1	1	1	1	1	1	1	0	1	1	1	1	1	1	1	1	1
O14777	T	49	0.375713	104	3	9	0.98					0.198961	96	824	5	0.472185	1	1	1	1	0	1	1	1	1	1	0	1	1	1	1	0	1	0	1	1	1	1	1	1	1	0	1	1	1	1	0	1	1
O14777	S	50	0.401166	113	2	21	0.98					0.372705	352	435	4	0	1	1	1	1	0	1	1	1	1	1	0	1	1	1	1	1	1	0	1	1	1	1	1	1	1	0	1	1	1	1	0	1	1
O14777	S	69	0.737248	119	12	76	0.98					0.456867	824	435	10	0	1	1	1	1	1	1	1	1	1	1	0	1	1	1	1	1	1	1	1	1	1	1	1	1	1	1	1	1	1	1	1	1	1
O14787	T	342	0.0887049	120	1	0	0.32					0.241637				0.695232	1	1	1	1	1	1	1	1	1	1	1	1	1	1	1	1	1	1	1	1	1	1	1	1	1	0	1	1	1	1	1	1	1
O14787	S	355	0.13409	93	11	32	0.98					0.390712	96	96	5	0.744236	0	1	0	1	0	1	1	1	0	1	0	0	1	0	1	1	1	0	1	1	1	0	1	1	0	0	1	1	1	0	0	1	1
O14791	S	311	0.398162	7	6	95	0.22					0.153442	96	96	2	0.117904	0	0	0	0	0	0	0	0	0	0	0	0	0	0	0	0	0	0	0	0	0	0	0	0	0	0	0	0	0	0	0	0	0
O14791	S	314	0.3839	8	4	79	0.22					0.261794	0	0	2	0.0618245	0	0	0	0	0	0	0	0	0	0	0	0	0	0	0	0	0	0	0	0	0	0	0	0	0	0	0	0	0	0	0	0	0
O14795	S	232	0.16411	49	4	32	0.98					0.15226	0	312	2	0.855517	1	0	0	0	1	1	0	1	1	1	0	0	0	0	1	1	0	0	1	0	0	0	1	0	0	0	1	0	1	0	1	1	0
O14795	S	254	0.434205	63	13	120	0.93					0.299014	435	435	4	0.6721	1	0	0	1	1	1	0	1	1	1	0	1	1	1	1	0	1	0	1	0	0	0	0	0	1	0	0	1	0	0	0	0	1
O14795	S	301	0.185573	82	2	4	0.96					0.302998				0.766507	1	0	0	1	1	1	0	1	1	1	0	1	1	1	1	1	1	0	1	0	0	0	0	0	1	0	1	1	0	0	1	1	1
O14795	S	359	0.0934832	46	4	11	0.92					0.315446	96	96	3	0.756398	1	0	0	0	1	1	0	1	1	1	0	1	0	0	1	1	0	0	1	0	0	0	0	0	0	0	1	0	0	0	1	1	0
O14795	S	366	0.0939611	46	15	40	0.86					0.259668	0	96	4	0.781167	1	0	0	0	1	1	0	1	1	1	0	1	0	0	1	1	0	0	1	0	0	0	0	0	0	0	1	0	0	0	1	1	0
O14795	S	912	0.283562	83	1	37	0.23					0.276178	435	824	1	0.0897748	1	0	0	1	1	1	0	1	1	1	0	0	1	1	1	1	1	0	1	0	0	0	0	0	1	0	1	1	0	0	1	1	1
O14802	S	370	0.313736	111	2	3	0.5					0.169774	824	824	1	0	1	1	1	1	1	1	1	1	1	1	0	1	1	1	1	1	1	1	1	1	1	1	1	1	1	1	1	1	1	1	1	0	1
O14818	S	11	0.597596	87	8	50	0.04			TRUE	TRUE	0.200506	824	824	3	0.0244402	0	0	1	1	1	1	1	1	1	1	0	0	1	1	1	0	0	1	1	0	1	0	1	0	1	0	1	1	1	1	1	1	1
O14818	S	93	0.11417	123	1	1	0.01			FALSE		0.289579	96	96		0.0188851	1	1	1	1	1	1	1	1	1	1	0	1	1	1	1	1	1	1	1	1	1	0	1	1	1	1	1	1	1	1	1	1	1
O14818	S	150	0.292571	119	1	0	0.06			FALSE	TRUE	0.203702				0.145583	1	1	0	1	1	1	1	1	1	1	0	1	1	1	1	1	1	1	1	1	1	0	1	1	1	1	1	1	1	1	1	0	0
O14827	S	718	0.26705	7	6	8	0.95	N-terminal Ras-GEF				0.319284	435	435	4	0.107319	0	0	0	0	0	0	0	0	0	0	0	0	0	0	0	0	0	0	0	0	0	0	0	0	0	0	0	0	0	0	0	0	0
O14827	T	748	0.225301	6	2	1	0.97	N-terminal Ras-GEF				0.246423	312	435	1	0.657929	0	0	0	0	0	0	0	0	0	0	0	0	0	0	0	0	0	0	0	0	0	0	0	0	0	0	0	0	0	0	0	0	0
O14827	S	776	0.195626	6	1	1	0.99					0.32625	435	435	2	0.593829	0	0	0	0	0	0	0	0	0	0	0	0	0	0	0	0	0	0	0	0	0	0	0	0	0	0	0	0	0	0	0	0	0
O14827	S	793	0.193785	5	1	6	0.98					0.461557	435	435	1	0.754108	0	0	0	0	0	0	0	0	0	0	0	0	0	0	0	0	0	0	0	0	0	0	0	0	0	0	0	0	0	0	0	0	0
O14827	S	794	0.23816	5	1	6	0.98					0.256088	435	435	1	0.146586	0	0	0	0	0	0	0	0	0	0	0	0	0	0	0	0	0	0	0	0	0	0	0	0	0	0	0	0	0	0	0	0	0
O14827	S	798	0.148429	5	1	1	0.99					0.205418				0.853906	0	0	0	0	0	0	0	0	0	0	0	0	0	0	0	0	0	0	0	0	0	0	0	0	0	0	0	0	0	0	0	0	0
O14827	S	854	0.389568	3	1	0	0.93					0.565765	435	435	1	0.534129	0	0	0	0	0	0	0	0	0	0	0	0	0	0	0	0	0	0	0	0	0	0	0	0	0	0	0	0	0	0	0	0	0
O14828	S	15	0.16188	30	1	3	0.6					0.375801	0	90	1	1	0	0	0	0	0	0	0	0	1	0	0	0	0	0	0	0	0	0	0	0	0	0	0	0	0	0	1	0	0	0	1	0	0
O14828	S	76	0.799995	117	47	928	0.87					0.249503	435	435	28	0.29327	1	1	1	1	1	0	1	1	1	1	0	1	1	1	1	0	1	1	1	1	1	1	1	0	0	1	1	1	1	1	1	1	1
O14828	T	78	0.327262	116	6	19	0.83					0.316676	96	435	8	0.925702	0	1	1	1	1	0	1	1	1	1	0	1	1	1	1	0	1	1	1	1	1	1	1	0	0	1	1	1	1	1	1	1	1
O14828	S	87	0.320299	103	5	1	0.63					0.119627	96	96	3	0.747959	1	1	1	1	1	0	1	1	1	1	0	1	1	1	1	0	1	0	1	1	1	0	1	0	0	1	1	1	1	1	0	1	1
O14828	T	88	0.53977	117	4	0	0.61					0.400037	96	96	1	0.819073	1	1	1	1	1	0	1	1	1	1	0	1	1	1	1	0	1	1	1	1	1	1	1	0	0	1	1	1	1	1	1	1	1
O14828	S	91	0.369011	115	3	6	0.58					0.134228	96	96	3	0.850442	1	1	1	1	1	0	1	1	1	1	0	1	1	1	1	0	1	1	1	1	1	1	1	0	0	1	1	1	1	1	1	1	1
O14867	S	380	0.10491	85	1	2	0.95					0.202422				0.303336	0	0	0	0	0	0	1	1	1	1	0	0	1	1	1	1	0	0	0	1	1	1	1	0	0	1	1	1	1	1	0	0	0
O14874	T	35	0.278168	119	12	0	0.95					0.191162	96	0	6	0.197882	1	0	1	1	1	1	1	1	0	1	1	1	1	1	1	1	1	1	1	1	1	1	1	0	1	1	1	1	1	1	1	1	1
O14879	S	270	0.0929849	81	1	1	0.01					0.214671	90	352		0.921335	0	0	0	0	0	0	1	1	1	1	0	1	0	1	1	0	1	0	0	1	1	1	0	0	0	0	1	0	1	1	0	1	1
O14879	T	271	0.159823	43	1	6	0.01					0.166471	90	435	1	0.167995	0	0	1	0	0	0	1	1	1	1	0	0	0	0	0	0	0	0	1	0	0	0	0	0	0	0	1	0	0	0	0	0	0
O14879	S	478	0.294829	10	9	46	0.86					0.250112	0	0	5		0	0	0	0	0	0	0	0	0	0	0	0	0	0	0	0	1	0	0	0	0	0	0	0	0	0	0	0	0	0	0	0	0
O14893	S	166	0.418829	83	3	18	0.58					0.210945	96	96	2	0.669967	0	1	1	1	1	1	1	1	0	0	0	1	1	1	1	1	1	0	1	0	1	0	0	1	1	0	0	1	0	0	0	1	1
O14896	T	44	0.138333	121	2	3	0.04					0.208585	435	435		0.98389	1	1	1	1	1	1	1	1	1	1	0	0	1	1	1	1	1	1	1	1	1	0	1	1	1	1	1	1	1	1	1	1	1
O14896	S	424	0.563494	124	9	227	0.54					0.279394	435	435	5	0.0434275	1	1	1	1	1	1	1	1	1	1	1	0	1	1	1	1	1	1	1	1	1	1	1	1	1	1	1	1	1	1	1	1	1
O14896	T	425	0.242883	124	6	140	0.63					0.21004	96	435		0.138339	1	1	1	1	1	1	1	1	1	1	1	0	1	1	1	1	1	1	1	1	1	1	1	1	1	1	1	1	1	1	1	1	1
O14901	S	124	0.262299	26	3	45	0.96					0.31238	0	435	5	0.367993	0	0	0	0	0	0	0	0	0	0	0	0	0	0	0	0	0	0	0	1	0	0	1	0	0	1	1	0	0	1	0	0	0
O14901	T	258	0.0960222	95	1	9	0.98					0.188007	96	96	1	0.782476	0	1	1	1	1	1	0	0	0	1	0	0	1	0	0	1	1	0	0	1	1	0	0	0	0	1	1	1	1	1	1	1	1
O14907	S	61	0.384701	122	10	106	0.01	PDZ		FALSE		0.158004	96	96	11	0.730812	1	0	1	1	1	0	1	1	1	1	0	1	1	1	1	1	1	0	1	1	1	1	1	1	1	1	1	1	1	1	1	1	1
O14908	S	225	0.468443	118	12	37	0.82					0.148878	435	435	10	0.414766	0	1	1	1	1	1	1	1	1	1	0	1	1	1	1	1	1	1	1	0	0	1	1	1	1	1	1	1	1	1	1	1	1
O14908	S	247	0.506292	119	10	8	0.18					0.266369	435	435	5	0.99286	0	1	1	1	1	1	1	1	1	1	0	1	1	1	1	1	1	1	1	1	1	1	1	1	1	1	1	1	1	1	1	1	1
O14917	S	1036	0.0953398	6	2	22	0.93					0.160071			1	1	0	0	0	0	0	0	0	0	0	0	0	0	0	0	0	0	0	0	0	0	0	1	0	0	0	1	0	0	0	0	0	0	0
O14917	T	1040	0.206252	6	1	2	0.96					0.112108			1	1	0	0	0	0	0	0	0	0	0	0	0	0	0	0	0	0	0	0	0	0	0	1	0	0	0	1	0	0	0	0	0	0	0
O14917	S	1080	0.223336	6	1	129	0.93					0.334084			1	0.643941	0	0	0	0	0	0	0	0	0	0	0	0	0	0	0	0	0	0	0	0	0	1	0	0	0	1	0	0	0	0	0	0	0
O14920	S	550	0.429125	122	1	4	0.08					0.283407	435	435	2	0.0354117	1	0	1	1	1	1	0	1	1	1	0	1	1	1	1	1	1	1	1	1	1	1	1	1	1	1	1	1	1	1	1	1	1
O14920	S	670	0.294095	58	18	42	0.91					0.227922	435	435	2	0.770161	0	0	0	1	1	1	0	0	0	1	0	1	1	1	0	0	0	1	0	1	0	0	0	1	1	0	1	0	1	0	1	1	1
O14920	S	692	0.0991056	34	2	0	0.96					0.167864	96	824	2	0.650466	0	0	0	1	1	1	0	0	0	1	0	0	0	1	0	0	0	0	0	1	0	0	0	0	1	0	1	0	1	0	0	0	0
O14924	S	16	0.201815	6	6	32	0.44					0.331725	0	0	5	0.847715	0	0	0	0	0	0	0	0	0	0	0	0	0	0	0	0	0	0	0	0	0	0	0	0	0	0	1	0	0	0	0	0	0
O14924	S	195	0.15356	84	4	9	0.97					0.252959	435	435	3	0.0940272	0	0	1	1	1	1	0	0	0	1	0	0	1	0	1	1	1	0	1	1	1	0	0	0	1	1	1	1	1	1	1	0	0
O14924	S	661	0.260207	101	5	25	0.34					0.145651	352	352	5	0.148219	1	0	1	1	1	1	1	1	1	1	0	0	1	1	1	1	1	0	1	1	1	1	1	0	1	0	1	1	1	1	1	0	1
O14924	S	856	0.310264	107	1	0	0.99					0.184976	435	435	2	0.0163667	1	1	1	1	1	1	1	1	1	1	0	1	1	1	1	1	1	1	1	1	1	1	0	0	1	1	1	1	1	1	1	1	1
O14933	S	26	0.157428	53	4	27	0.03			FALSE		0.176467	90	96	4	0.708424	1	1	1	1	1	1	0	0	0	1	0	1	0	0	0	0	1	0	0	1	0	0	1	1	1	0	1	0	0	0	0	0	0
O14936	S	51	0.42765	98	7	35	0.18	Protein kinase		FALSE	TRUE	0.21004	352	435	4	0.229599	1	0	0	1	1	1	1	1	0	1	0	1	1	1	1	0	1	1	1	1	1	1	0	1	1	1	1	1	0	1	1	1	1
O14936	S	395	0.304202	109	6	40	0.59	L27 1				0.330835	435	435	1	0.709804	1	1	1	1	1	1	1	1	0	1	0	1	1	1	1	1	1	1	1	0	1	1	1	0	1	1	0	1	1	1	1	1	0
O14936	S	562	0.30903	109	2	3	0.02	PDZ		FALSE	TRUE	0.24024	435	824	2	0.153036	1	0	1	1	0	1	1	1	0	1	0	1	1	1	1	1	1	1	1	0	1	1	1	0	1	1	0	1	1	1	1	1	0
O14936	S	582	0.42735	99	14	42	0.97					0.257032	435	435	5		1	0	1	1	0	1	1	1	0	1	0	1	1	1	1	1	1	1	1	0	1	1	1	0	1	1	0	1	1	1	1	1	0
O14939	S	17	0.0942151	116	1	0	0.75					0.185416				0.830611	1	0	1	1	1	1	1	1	0	1	0	1	1	1	1	1	1	1	1	1	1	1	1	1	1	0	1	1	1	1	1	1	1
O14949	S	16	0.301849	117	2	3	0.01					0.210947	312	435	3	0.344871	1	0	1	1	1	1	1	1	1	1	1	0	1	1	1	1	1	1	1	1	1	0	1	0	1	1	1	1	1	1	1	0	0
O14950	T	19	0.960216	116	57	8620	0.73					0.199747	824	824	7	0.102031	1	0	1	1	1	1	1	1	0	1	1	1	1	1	1	1	1	1	1	0	1	1	1	0	1	0	1	0	1	1	1	1	1
O14950	T	135	0.723529	112	11	191	0.09	EF-hand 3			TRUE	0.510222	824	824	2	0.0163413	1	0	1	1	1	1	1	1	0	1	1	1	1	1	1	1	1	0	0	1	1	1	1	0	1	1	1	0	1	1	1	1	1
O14964	T	230	0.113661	112	1	0	0.91					0.163143				0.588966	1	1	1	1	1	1	1	1	1	1	0	1	1	1	1	1	1	1	1	1	1	1	1	1	1	1	1	1	1	1	1	1	1
O14964	S	314	0.175271	119	3	0	0.97					0.098651	435	435	1	0.24375	1	1	1	1	1	1	1	1	1	1	0	1	1	1	1	1	1	1	1	1	1	1	1	1	1	1	1	1	1	1	1	1	1
O14965	S	51	0.319366	118	1	1	0.96					0.308936				0.287073	1	1	1	1	1	1	1	0	1	1	0	0	1	1	1	1	0	1	1	1	1	1	1	0	1	0	1	1	0	1	1	1	1
O14966	T	178	0.157084	6	2	2	0.35					0.185884	0	312	1	0.756453	0	0	0	0	0	0	0	0	0	0	0	0	0	0	0	0	0	0	0	0	0	0	0	0	0	0	0	0	0	0	0	0	0
O14966	S	185	0.257924	114	4	23	0.71					0.125486	312	312	9	0.618974	1	0	1	1	1	1	1	1	1	1	0	1	1	1	1	1	1	1	1	1	1	0	0	1	1	1	1	1	1	1	0	0	0
O14967	S	573	0.144912	6	1	11	0.98					0.301216			1	0.749202	0	0	0	0	0	0	0	0	0	0	0	0	0	0	0	0	0	0	0	0	1	0	0	0	0	0	0	0	0	0	0	0	0
O14967	S	576	0.155921	106	2	37	0.98					0.308093			1	0.315565	1	0	0	0	0	0	1	1	1	1	0	1	1	1	1	1	1	0	1	1	1	1	1	1	0	1	1	1	1	1	1	1	1
O14967	S	581	0.352319	116	4	36	0.98					0.484679			5	0.866805	1	0	1	1	1	1	1	1	1	1	0	1	1	1	1	1	1	1	1	1	1	1	1	1	1	1	1	1	1	1	1	1	1
O14967	S	591	0.308227	104	5	71	0.96					0.267456			1		1	0	1	1	1	1	1	0	1	1	0	1	1	1	1	1	1	1	1	1	1	1	1	1	1	1	1	1	1	1	1	1	1
O14974	S	299	0.471546	10	47	879	0.97					0.242054	352	352	22	0.14074	0	0	0	0	0	0	0	0	0	0	0	0	0	0	0	0	0	0	0	0	0	0	0	0	1	1	0	0	0	0	0	0	0
O14974	T	396	0.0851456	9	1	0	0.96					0.116832	312	352	3	0.319234	0	0	0	0	0	0	0	0	0	0	0	0	0	0	0	0	0	0	0	0	0	0	0	0	0	1	0	0	0	0	0	0	0
O14974	S	542	0.215279	8	2	3	0.96					0.258995	352	352	1	0.457634	0	0	0	0	0	0	0	0	0	0	0	0	0	0	0	0	0	0	0	0	0	0	0	0	1	0	0	0	0	0	0	0	0
O14974	S	552	0.208023	52	1	0	0.95					0.203702	312	435	1	0.200023	0	0	0	0	0	0	1	1	0	0	0	0	0	0	0	1	0	1	0	0	1	0	0	0	1	1	0	0	0	0	1	0	0
O14974	S	618	0.249957	9	8	19	0.97					0.315867	352	352	5	0.33843	0	0	0	0	0	0	0	0	0	0	0	0	0	0	0	0	0	0	0	0	0	0	0	0	1	1	0	0	0	0	0	0	0
O14974	S	668	0.841324	55	11	63	0.94					0.344377	824	824	6	0	0	0	0	0	0	0	1	1	0	0	0	0	0	0	0	1	0	1	0	0	1	0	0	0	1	1	0	0	0	0	1	0	0
O14974	S	695	0.797921	55	36	266	0.99					0.272908	824	824	14	0	0	0	0	0	0	0	1	1	0	0	0	0	0	0	0	1	0	1	0	0	1	0	0	0	1	1	0	0	0	0	1	0	0
O14974	T	748	0.263926	8	1	1	0.99					0.472864	96	312		0.702255	0	0	0	0	0	0	0	0	0	0	0	0	0	0	0	0	0	0	0	0	0	0	0	0	0	1	0	0	0	0	0	0	0
O14974	T	761	0.246092	9	1	22	0.95					0.264712	352	352	2	0.297152	0	0	0	0	0	0	0	0	0	0	0	0	0	0	0	0	0	0	0	0	0	0	0	0	1	1	0	0	0	0	0	0	0
O14974	S	862	0.347488	6	21	63	0.99					0.412189	352	435	17	0.311102	0	0	0	0	0	0	0	0	0	0	0	0	0	0	0	0	0	0	0	0	0	0	0	0	0	0	0	0	0	0	0	0	0
O14974	T	873	0.211446	7	13	22	0.99					0.224414	352	352	10	0.347515	0	0	0	0	0	0	0	0	0	0	0	0	0	0	0	0	0	0	0	0	0	0	0	0	1	0	0	0	0	0	0	0	0
O14974	T	884	0.206032	6	1	0	0.97					0.203702	352	352	1	0.786043	0	0	0	0	0	0	0	0	0	0	0	1	0	0	0	0	0	0	0	0	0	0	0	0	1	0	0	0	0	0	0	0	0
O14974	S	893	0.191028	19	1	1	0.97					0.195043	0	824		1	0	0	0	0	0	0	0	0	0	0	0	1	0	0	0	0	0	0	0	0	0	0	0	0	1	1	0	0	0	0	0	0	0
O14974	S	903	0.436031	9	15	89	0.97					0.224058	435	435	11	0.54839	0	0	0	0	0	0	0	0	0	0	0	1	0	0	0	0	0	0	0	0	0	0	0	0	1	1	0	0	0	0	0	0	0
O14974	S	995	0.536757	53	22	134	0.25					0.343391	435	435	14	0.477688	0	0	0	0	0	0	1	1	0	0	0	1	0	0	0	1	0	1	0	0	1	0	0	0	0	1	0	0	0	0	1	0	0
O14975	T	577	0.245823	56	4	43	0.29					0.176467	96	96	6	0.692343	1	1	1	1	1	1	0	0	0	1	0	1	1	1	1	1	0	1	0	1	0	1	1	1	0	0	1	1	0	0	0	1	0
O14976	S	6	0.0901845	43	2	2	0.96					0.165144	90	90		0.0303532	0	1	0	0	0	1	1	1	0	1	0	0	0	1	0	1	0	0	0	1	0	0	1	0	0	1	1	0	0	0	0	0	0
O14976	S	21	0.0704643	10	2	4	0.91					0.234327				0.973741	0	0	0	0	0	0	1	0	0	0	0	0	0	0	0	0	0	0	0	0	0	0	0	0	0	0	1	0	0	0	0	0	0
O14976	S	26	0.144977	43	1	6	0.57					0.203702	90	90	2	0.0578203	0	1	0	0	0	1	1	1	1	1	0	0	0	0	0	1	0	0	0	1	0	0	1	0	0	1	1	0	0	0	0	0	0
O14976	S	73	0.369545	42	10	35	0.05	Protein kinase		FALSE		0.27621	435	435	2	1	0	1	0	0	0	1	1	1	0	1	0	0	0	1	0	1	0	0	0	1	0	0	1	0	0	0	1	0	0	0	0	0	0
O14976	S	1029	0.227733	52	1	11	0.89					0.492117	435	435	1	0.4586	0	1	0	0	0	1	1	1	1	0	0	1	0	1	0	1	1	0	0	1	0	0	1	1	0	1	1	0	0	0	0	0	0
O14976	S	1090	0.0697359	49	2	0	0.85					0.203702	96	435	2	0.421771	0	1	0	0	0	1	0	1	0	0	0	1	0	0	0	1	1	0	0	1	0	0	1	1	0	1	1	0	0	0	0	0	0
O14976	S	1091	0.0668888	53	2	0	0.9					0.192192	90	435	1	0.174686	0	1	0	0	0	1	0	1	1	0	0	1	0	0	0	1	1	0	0	1	1	0	1	1	0	1	1	0	0	0	0	0	0
O14976	S	1096	0.193368	36	2	11	0.94					0.248145	90	435	1	0.844204	0	0	0	0	0	0	0	0	0	0	0	1	0	1	0	1	1	0	0	1	0	0	0	1	0	1	0	0	0	0	0	0	0
O14976	S	1185	0.179914	107	1	2	0.73					0.145651	0	0	2	0.921939	1	0	1	1	1	0	0	0	0	0	1	1	1	0	1	1	0	1	1	1	1	1	1	1	1	1	1	1	1	1	1	1	1
O14978	S	153	0.15566	109	4	1	0.97					0.254785	96	96	2	0.606708	1	0	1	1	1	1	1	1	1	0	0	1	1	1	1	1	1	0	1	1	1	1	0	0	1	0	1	1	1	1	0	1	1
O14979	T	119	0.328275	38	1	1	0.81					0.366578				0.708478	1	0	0	0	1	0	0	0	1	1	0	0	0	0	1	0	1	0	0	0	1	0	0	0	0	0	0	0	0	1	0	0	0
O14979	S	127	0.357211	90	1	10	0.83					0.502578			4	0.202078	1	0	0	1	1	0	0	0	1	1	0	1	1	1	1	0	1	1	1	0	1	0	1	0	0	0	0	0	1	1	1	1	1
O14979	S	241	0.505802	85	33	674	0.06	RRM 2		TRUE		0.247901	435	435	18	0.144996	1	0	0	1	1	1	1	1	1	1	0	1	1	1	1	0	1	0	1	1	0	0	0	0	1	0	1	0	0	1	0	1	0
O14979	T	244	0.249976	86	4	8	0.05	RRM 2		TRUE		0.416738			1	0.110422	1	0	0	1	1	1	1	0	1	1	0	1	1	1	1	0	1	0	1	1	0	0	0	0	1	0	1	0	0	1	0	1	0
O14979	S	245	0.0904264	92	3	12	0.04	RRM 2		TRUE		0.19156	312	824	1	0.0709666	1	1	1	1	1	1	1	0	1	1	0	1	1	1	1	0	1	0	1	1	0	0	0	0	1	1	1	0	0	1	0	1	0
O14980	S	183	0.106969	114	2	2	0.17				TRUE	0.128803	96	0		0.99052	1	1	1	1	1	1	1	1	1	1	0	1	1	1	1	1	0	1	1	1	1	1	1	0	1	1	1	1	1	1	1	1	1
O14980	T	388	0.0928094	114	11	3	0.21					0.155184	312	435	5	0.505867	1	1	1	1	1	1	1	1	1	1	0	0	1	1	1	1	1	1	1	1	1	1	1	0	1	1	1	0	1	1	1	1	1
O14980	S	1055	0.314354	121	12	220	0.88					0.484426	435	435	12	1	0	1	1	1	1	1	1	1	1	1	0	1	1	1	1	1	1	1	1	1	1	1	1	0	1	1	1	1	1	1	1	1	1
O14981	S	88	0.158046	106	4	3	0.96					0.171355	96	312	1	0.748667	1	0	0	0	0	0	1	1	1	1	1	1	1	0	1	0	1	1	1	1	0	1	1	1	0	1	1	1	1	1	1	1	1
O14981	S	95	0.271831	115	6	18	0.93					0.203192	312	824	8	0.816612	1	0	0	1	1	1	1	1	1	1	1	1	1	0	1	1	1	1	1	1	1	1	1	1	1	1	1	1	1	1	1	1	1
O14981	S	224	0.11952	120	2	7	0.97					0.180045	312	824	4	0.118946	1	1	0	1	1	1	1	1	1	1	1	1	1	1	1	1	1	1	1	1	1	1	1	1	1	0	1	1	1	1	1	1	1
O14981	S	1550	0.0420711	121	1	0	0.98			FALSE		0.203702				0.691561	1	1	0	1	1	1	1	1	1	1	1	1	1	1	1	1	1	1	1	1	1	1	1	1	1	1	1	1	1	1	1	1	1
O14983	T	242	0.164078	53	1	1	0.28			FALSE		0.223936	352	352		0.927945	0	0	0	0	0	0	1	0	1	0	0	1	0	1	1	0	0	0	1	1	1	0	0	0	0	1	0	0	0	1	0	0	1
O14983	T	341	0.125621	74	1	1	0.17					0.124489				0.00575352	0	1	0	0	1	0	1	0	1	0	0	1	1	1	1	0	1	0	1	1	1	1	0	1	0	1	1	1	0	1	0	0	1
O14983	T	357	0.169442	74	1	1	0.32					0.155035	96	352		0.00613453	0	1	0	0	1	0	1	0	1	0	0	1	1	1	1	0	1	0	1	1	1	1	0	1	0	1	1	1	0	1	0	0	1
O14983	T	358	0.144553	74	1	9	0.39					0.116832	96	352		0.0105548	0	1	0	0	1	0	1	0	1	0	0	1	1	1	1	0	1	0	1	1	1	1	0	1	0	1	1	1	0	1	0	0	1
O14983	S	488	0.368472	75	1	2	0.43			FALSE		0.288897	435	435	1	0.085987	0	0	0	0	1	0	1	0	1	0	0	1	1	1	1	0	1	0	1	1	1	1	0	1	0	1	1	1	0	1	0	0	1
O14983	S	581	0.152471	57	1	7	0.22					0.273707	96	352		0.568504	0	0	0	0	0	0	1	0	1	0	0	1	0	1	1	0	0	0	1	1	1	0	0	0	0	1	1	0	0	1	0	0	1
O14983	S	610	0.0852347	56	1	4	0.07					0.21004				1	0	0	0	0	0	0	1	0	1	0	0	1	0	1	1	0	0	0	1	1	1	0	0	0	0	1	1	0	0	1	0	0	1
O14994	S	455	0.408431	63	1	0	0.99					0.364994	96	96		0.575048	0	0	1	0	1	1	1	1	1	0	0	1	1	1	1	0	0	0	0	1	1	0	1	0	0	0	1	0	0	1	0	0	0
O14994	S	470	0.447651	63	1	10	0.99					0.28423	96	96	1	1	0	0	1	0	1	1	1	1	1	0	0	1	1	1	1	0	0	0	0	1	1	0	1	0	0	0	1	0	0	1	0	0	0
O14994	S	475	0.465342	64	2	16	0.98					0.318872	96	96	3	0.521732	0	0	1	0	1	1	1	1	1	0	0	1	1	1	1	0	0	0	0	1	1	0	1	0	0	0	1	0	0	1	0	0	0
O14994	S	484	0.393171	64	4	33	0.98					0.342395	96	96	1	0.596532	0	0	1	0	1	1	1	1	1	0	0	1	1	1	1	0	0	0	0	1	1	0	1	0	0	0	1	0	0	1	0	0	0
O14994	S	491	0.145544	62	1	0	0.98					0.220648				0.818117	0	0	1	0	1	1	1	1	1	0	0	1	1	1	1	0	0	0	0	1	1	0	1	0	0	0	1	0	0	1	0	0	0
O14994	S	541	0.131844	101	3	3	0.98					0.368673	96	0	1	1	1	0	1	1	1	1	1	1	1	1	1	1	1	1	1	1	1	0	0	1	0	1	1	0	1	0	1	1	0	1	0	0	0
O14994	S	573	0.240285	102	1	5	0.42					0.242433	96	90	1	0.267105	1	0	1	1	1	1	1	1	1	1	1	1	1	1	1	1	1	0	0	1	0	1	1	0	1	0	1	1	0	1	0	0	0
O14994	S	579	0.131053	102	1	2	0.39					0.170282				1	1	0	1	1	1	1	1	1	1	1	1	1	1	1	1	1	1	0	0	1	0	1	1	0	1	0	1	1	0	1	0	0	0
O15013	S	59	0.230485	90	4	9	0.82					0.508361	435	435	8	0.0200619	1	1	1	1	1	1	0	1	1	1	0	1	0	1	1	1	0	1	0	1	0	0	1	0	1	0	1	0	1	1	1	0	1
O15013	S	198	0.100828	93	2	8	0.96					0.166266	0	0	2	0.521029	0	1	1	1	1	1	0	1	1	1	0	1	1	1	1	1	0	1	0	1	0	0	0	0	1	0	1	0	1	1	1	0	1
O15013	T	377	0.0909633	108	5	13	0.95					0.203702	96	435	3	0.153784	1	1	1	1	1	1	0	1	1	1	0	1	1	1	1	1	1	1	0	1	0	0	1	0	1	0	1	0	1	1	1	1	1
O15013	S	1283	0.343632	84	31	91	0.99					0.154658	435	435	13	0.5807	1	1	1	1	1	1	0	0	1	1	0	0	1	1	1	1	0	1	0	1	0	0	0	0	1	1	1	0	1	1	1	0	1
O15013	S	1289	0.225999	83	11	5	0.98					0.145651	0	435	3	0.850833	1	1	1	0	0	1	0	1	1	1	0	0	1	1	1	1	0	1	0	1	0	0	0	0	1	1	1	0	1	1	1	0	1
O15013	S	1294	0.191677	86	7	1	0.96					0.203702	90	435	4	0.728577	1	1	1	1	1	1	0	1	1	1	0	0	1	1	1	1	0	1	0	1	0	0	0	0	1	1	1	0	1	1	1	0	1
O15013	S	1296	0.271107	86	6	3	0.96					0.188142	435	435	3	0.15895	1	1	1	1	1	1	0	1	1	1	0	0	1	1	1	1	0	1	0	1	0	0	0	0	1	1	1	0	1	1	1	0	1
O15013	S	1304	0.103297	76	2	1	0.9					0.270873	96	435	1	0.0389279	1	0	0	1	1	1	0	1	1	1	0	0	0	1	1	1	0	1	0	1	0	0	1	0	1	1	1	0	1	1	1	0	1
O15014	S	252	0.266385	9	4	40	0.95					0.14822	435	435	7	0.266862	0	0	0	0	0	0	0	0	0	0	0	0	0	0	0	0	0	0	0	1	0	0	0	0	0	0	0	0	0	1	0	0	0
O15014	S	436	0.108632	89	1	1	0.99					0.238872	435	435	1	0.249477	1	0	1	1	1	1	1	1	1	1	1	0	1	1	1	1	1	1	1	1	1	1	0	1	0	1	0	1	0	1	1	1	1
O15014	S	453	0.302466	90	10	41	0.99					0.408551	435	435	8	0.43605	1	0	1	1	1	1	1	1	0	1	1	0	1	1	1	1	1	1	1	1	1	1	0	1	1	1	0	1	0	1	1	1	1
O15014	S	578	0.443843	10	45	939	0.98					0.29664	435	435	34	0.238586	0	0	0	0	0	0	0	0	1	0	0	0	0	0	0	0	0	0	0	1	0	0	0	0	0	0	0	0	0	1	0	0	0
O15014	S	605	0.202734	10	2	5	0.99					0.124638	352	352	7	0.308401	0	0	0	0	0	0	0	0	1	0	0	0	0	0	0	0	0	0	0	1	0	0	0	0	0	0	0	0	0	1	0	0	0
O15014	T	722	0.246132	13	5	40	0.98					0.313865	435	435	2	0.202648	0	0	0	0	0	0	0	0	0	0	0	0	0	0	0	0	0	1	0	1	0	0	0	0	0	0	0	0	0	1	1	0	0
O15014	S	804	0.572628	90	35	514	0.99					0.210934	435	435	18	0	1	0	1	1	1	1	1	1	0	1	1	0	1	1	1	1	1	1	1	1	1	1	0	1	1	1	0	1	0	1	1	1	1
O15014	T	816	0.195428	9	4	2	0.99					0.249722	96	435	4	0.615873	0	0	0	0	0	0	0	0	0	0	0	0	0	0	0	0	0	0	0	1	0	0	0	0	0	0	0	0	0	1	0	0	0
O15014	T	817	0.261022	9	6	36	0.99					0.16059	96	435	6	0.711349	0	0	0	0	0	0	0	0	0	0	0	0	0	0	0	0	0	0	0	1	0	0	0	0	0	0	0	0	0	1	0	0	0
O15014	T	819	0.248794	9	1	1	0.99					0.210934	96	352	4	1	0	0	0	0	0	0	0	0	0	0	0	0	0	0	0	0	0	0	0	1	0	0	0	0	0	0	0	0	0	1	0	0	0
O15014	T	823	0.414976	9	6	38	0.99					0.317487	435	435	11	0.427107	0	0	0	0	0	0	0	0	0	0	0	0	0	0	0	0	0	0	0	1	0	0	0	0	0	0	0	0	0	1	0	0	0
O15014	S	836	0.0677421	76	2	1	0.97					0.116832	96	0		0.335954	1	0	1	0	0	0	1	1	0	1	1	0	1	1	1	1	1	1	1	0	1	0	0	1	1	1	0	1	0	0	1	1	1
O15014	S	849	0.348157	90	14	87	0.97					0.37129	435	435	22	0.0153644	1	0	1	1	1	1	1	1	0	1	1	0	1	1	1	1	1	1	1	1	1	1	0	1	1	1	0	1	0	1	1	1	1
O15014	S	902	0.172037	16	2	0	0.99					0.129924	96	435		0.110756	0	0	0	0	0	0	0	1	0	0	0	0	0	0	0	0	0	0	0	0	0	0	0	0	1	0	0	0	0	1	0	1	1
O15014	S	1055	0.352376	8	38	1140	0.97					0.125168	435	435	24	0.0240935	0	0	0	0	0	0	0	0	0	0	0	0	0	0	0	0	0	0	0	1	0	0	0	0	0	0	0	0	0	1	0	0	0
O15014	S	1215	0.0780851	88	1	0	0.99					0.210837	312	435	1	0.211726	0	0	1	1	1	1	1	1	0	1	1	0	1	1	1	1	1	1	1	1	1	1	0	1	1	1	0	1	0	1	1	1	1
O15014	S	1216	0.141839	89	1	0	0.99					0.192233				0.11059	1	0	1	1	1	1	1	1	0	1	1	0	1	1	1	1	1	1	1	1	1	1	0	1	1	1	0	1	0	1	1	1	1
O15014	S	1285	0.27238	8	9	28	0.98					0.220802	435	435	7	0.0189372	0	0	0	0	0	0	0	0	0	0	0	0	0	0	0	0	0	0	0	1	0	0	0	0	0	0	0	0	0	1	0	0	0
O15015	S	521	0.114676	100	1	15	0.44					0.183302	96	352	1	0.651168	0	1	0	1	1	1	1	1	0	1	1	0	1	1	1	0	1	0	0	1	0	0	1	0	0	1	1	1	1	1	0	1	1
O15015	T	566	0.12434	31	1	2	0.56					0.136612	0	96	1	0.570872	0	0	0	0	0	0	0	0	0	0	0	0	0	0	0	0	0	0	0	1	0	0	0	0	0	0	1	0	1	0	0	0	0
O15015	S	991	0.132528	60	3	12	0.21					0.211416	96	96	1	0.388096	0	0	0	0	0	0	0	1	1	0	0	0	0	1	1	1	0	0	1	1	0	1	1	0	0	1	1	1	1	1	0	0	0
O15018	S	543	0.239614	104	1	2	0.98					0.523849	435	435	2	0	1	1	1	1	1	1	1	1	0	1	0	0	1	1	1	1	0	1	1	1	1	1	1	1	1	1	1	1	0	1	0	1	1
O15018	S	920	0.159727	102	9	26	0.95					0.314112	96	96	3	0.329663	1	1	1	1	1	1	1	1	0	0	0	0	1	1	1	1	0	1	1	1	1	1	1	1	1	1	1	1	0	1	0	1	1
O15018	S	1481	0.0406922	28	2	1	0.96					0.253379	0	0		0.76923	0	0	0	0	0	0	0	0	0	0	0	0	0	1	0	1	0	0	0	0	0	0	0	0	0	0	1	0	0	0	0	0	0
O15018	S	1612	0.0342597	47	1	0	0.99					0.168728				0.930053	0	0	0	0	0	0	0	1	0	0	0	0	0	0	0	1	0	0	0	1	0	1	0	0	0	1	1	0	1	1	0	0	0
O15018	S	1919	0.170074	106	6	10	0.97					0.286609	435	435	1	0.148881	1	1	1	1	1	1	1	1	0	0	0	0	1	1	1	1	0	1	0	1	1	1	1	1	1	1	1	1	1	1	0	1	1
O15018	S	1953	0.262941	55	2	8	0.98					0.280543	96	96		0.775867	0	0	0	0	0	0	0	0	0	0	0	0	0	0	1	0	0	0	0	1	0	1	0	1	0	0	0	0	0	0	0	1	1
O15018	S	2341	0.277681	111	3	13	0.98					0.200513	435	435	3	0	1	1	1	1	1	1	1	1	0	0	0	0	1	1	1	1	0	1	1	1	1	1	1	1	1	1	1	1	1	1	0	1	1
O15020	S	2	0.0450744	23	2	0	0.96					0.210837	96	0	1		0	0	0	0	0	1	0	0	0	0	0	0	0	0	0	0	1	0	1	0	0	0	0	0	0	1	0	1	0	0	0	0	0
O15020	S	31	0.108732	25	1	2	0.75					0.496353	96	96	1	0.604634	0	0	0	0	0	1	0	0	0	0	0	0	0	0	1	0	1	0	1	0	0	0	0	0	0	1	0	1	0	0	0	0	0
O15020	S	1073	0.129069	34	1	6	0.03			FALSE		0.204926	96	96	2	0.00891335	0	0	0	0	0	1	0	0	0	0	0	1	0	0	0	0	1	0	1	0	0	0	0	1	0	1	0	1	0	0	1	0	1
O15020	S	1940	0.32433	116	1	5	0.4			FALSE		0.35677	824	824	3	0.0295836	1	0	1	1	1	1	1	1	1	0	0	1	1	1	1	1	1	1	1	1	1	1	1	1	1	1	1	1	1	1	1	1	1
O15020	S	2161	0.0312266	10	1	8	0.99					0.203662	0	96		0.810602	0	0	0	0	0	1	0	0	0	0	0	0	0	0	0	0	0	0	0	0	0	0	0	0	0	0	0	0	0	0	1	0	0
O15020	S	2171	0.176234	8	25	380	0.99					0.460667	96	96	20	0.777332	0	0	0	0	0	1	0	0	0	0	0	0	0	0	0	0	0	0	1	0	0	0	0	0	0	1	0	1	0	0	0	0	0
O15020	S	2359	0.367024	33	7	91	0.98					0.249683	435	435	8	1	0	0	0	0	0	1	0	0	0	0	0	1	0	0	0	0	1	0	1	0	0	0	0	1	0	1	0	1	0	0	1	0	1
O15021	S	307	0.0756701	108	1	0	0.97			FALSE		0.160636				0.0138426	1	0	1	1	1	1	1	1	1	1	0	1	1	1	1	1	0	1	1	0	1	1	1	0	1	1	1	1	1	1	1	0	1
O15021	S	309	0.0545107	105	1	0	0.97			FALSE		0.210803				0.0546654	1	0	1	1	1	1	1	1	1	1	0	1	1	1	1	1	0	1	1	0	1	1	1	0	1	0	1	1	1	1	1	0	1
O15021	S	312	0.179625	105	1	0	0.97			FALSE		0.463014			1	0.0161279	1	0	1	1	1	1	1	1	1	1	0	1	1	1	1	1	0	1	1	0	1	1	1	0	1	0	1	1	1	1	1	0	1
O15021	S	360	0.445243	106	2	3	0.97			FALSE		0.404683	824	824	3	0.0240671	1	0	1	1	1	1	1	1	1	1	0	1	1	1	1	1	0	1	1	0	1	1	1	0	1	0	1	1	1	1	1	0	1
O15021	S	925	0.0831915	72	1	1	0.98					0.374996	96	824		0.701169	1	0	1	1	1	1	0	1	1	1	0	0	0	1	0	1	0	0	1	1	1	0	1	0	1	1	1	1	0	1	0	0	0
O15021	S	1128	0.0927628	109	2	0	0.98					0.309004			1	0.0731234	1	0	1	1	1	1	1	1	1	1	0	1	1	1	1	1	0	1	1	1	1	1	1	0	1	1	1	1	1	1	1	0	0
O15021	S	1295	0.457024	108	6	22	0.98					0.516895	824	824	5	0.0778628	1	0	1	1	1	1	1	1	1	0	0	1	1	1	1	1	0	1	1	1	1	1	1	0	1	1	1	1	1	1	1	0	0
O15021	S	1387	0.519189	100	7	18	0.99					0.353123	824	824	4	0.0172431	1	0	1	1	1	1	0	1	1	0	0	1	1	1	1	1	0	1	1	1	1	1	1	0	1	1	1	1	1	1	1	0	0
O15021	T	1393	0.1815	94	7	11	0.99					0.180126	96	824	2	0.178058	1	0	1	1	1	1	0	1	1	0	0	1	1	1	1	1	0	0	1	1	1	1	1	0	1	1	1	1	1	1	0	0	0
O15021	S	1394	0.435593	100	3	5	0.99					0.351878	824	824	4	0.0286141	1	0	1	1	1	1	0	1	1	0	0	1	1	1	1	1	0	1	1	1	1	1	1	0	1	1	1	1	1	1	1	0	0
O15021	S	1400	0.440703	106	11	16	0.99					0.232877	824	824	7	0.0401096	1	0	1	1	1	1	1	1	1	0	0	1	1	1	1	1	0	1	1	1	1	1	1	0	1	1	1	1	1	1	1	0	0
O15021	S	1435	0.300101	100	4	6	0.99					0.332871				0.00409229	1	0	1	1	1	1	0	1	1	0	0	1	1	1	1	1	0	1	1	1	1	1	1	0	1	1	1	1	1	1	1	0	0
O15021	S	1655	0.0825449	71	1	1	0.98					0.289519	96	96		0.821322	1	0	0	0	0	0	0	1	1	0	0	1	0	0	0	1	0	0	0	1	1	1	0	0	0	1	1	1	1	1	0	0	0
O15021	S	1782	0.34009	97	13	58	0.96					0.348045	312	312	7		1	0	1	1	1	1	0	1	1	0	0	0	1	1	1	1	0	1	1	1	1	1	1	0	1	1	1	1	1	1	1	0	0
O15021	S	1825	0.1617	100	11	74	0.99					0.255398	96	96	2		1	0	1	1	1	1	0	1	1	0	0	1	1	1	1	1	0	1	1	1	1	1	1	0	1	1	1	1	1	1	1	0	0
O15021	S	1831	0.126379	96	2	2	0.98					0.221671	96	96	1		1	0	1	1	1	1	0	1	1	0	0	1	1	1	0	1	0	0	1	1	1	1	1	0	1	1	1	1	1	1	0	0	0
O15021	S	1912	0.234117	56	4	3	0.97					0.23897	96	96	2		0	0	0	1	1	1	0	0	0	0	0	0	0	0	0	1	0	0	0	1	0	1	0	0	0	1	1	0	0	1	0	0	0
O15021	S	2360	0.0928816	28	2	5	0.98					0.192775	312	312	2		0	0	1	0	0	0	0	0	1	0	0	0	0	0	0	0	0	0	0	0	0	0	0	0	0	1	1	0	0	0	0	0	0
O15021	S	2445	0.241957	97	7	35	0.99					0.384445	96	312	4		1	0	1	1	1	1	0	1	1	0	0	1	1	1	1	1	0	1	1	1	1	1	1	1	1	1	1	1	0	1	1	0	0
O15031	S	1244	0.265658	3	7	22	0.29					0.414706	352	352	6	0.0819077	0	0	0	0	0	0	0	0	0	0	0	0	0	0	0	0	0	0	0	0	0	0	0	0	0	0	0	0	0	0	0	0	0
O15033	S	327	0.593396	124	9	21	0.99					0.340654	824	824	5		1	1	1	1	1	1	1	1	1	1	1	1	1	1	1	1	1	1	1	1	1	1	1	0	1	0	1	1	1	1	1	1	1
O15034	S	651	0.280099	113	1	24	0.98					0.398023	435	435	1	0.020207	1	1	1	1	1	1	1	1	1	1	1	0	1	1	0	1	1	1	1	1	1	1	1	0	1	1	1	1	1	1	1	1	1
O15034	S	712	0.188456	108	1	2	0.99					0.299135	0	312	1	0.078716	1	1	1	1	1	1	1	1	1	1	1	0	1	1	0	1	1	1	1	0	1	1	1	0	1	1	1	1	1	1	1	1	1
O15037	T	3	0.105238	103	3	3	0.89					0.133057	96	96	3		1	1	1	1	0	0	1	1	1	0	0	1	1	1	1	1	1	0	1	0	1	0	0	1	1	1	1	1	1	1	0	0	1
O15037	S	291	0.215978	67	7	11	0.94					0.216123	96	96	6	0.743635	1	0	0	0	0	0	0	0	0	0	0	0	1	0	0	0	0	0	0	1	1	0	0	0	0	0	1	1	0	0	0	1	1
O15037	S	359	0.445507	116	20	193	0.99					0.318388	96	435	7	0.898768	1	1	1	1	1	1	1	1	1	1	0	1	1	1	1	1	1	0	1	1	1	1	0	1	1	1	1	1	1	1	0	1	1
O15037	S	459	0.242699	118	2	0	0.06					0.21004				1	1	1	1	1	1	1	1	1	1	1	0	1	1	1	1	1	1	0	1	1	1	1	0	1	1	1	1	1	1	1	0	1	1
O15040	S	397	0.196454	95	1	5	0.95					0.363682	312	435	1	0.854834	0	0	1	1	1	1	1	1	0	1	0	1	0	0	1	1	0	0	0	1	0	1	1	1	1	0	1	1	1	1	0	1	1
O15040	S	411	0.112185	113	6	0	0.98					0.236363				0.713283	0	0	1	1	1	1	1	1	0	1	0	1	1	1	1	1	0	1	1	1	1	1	1	1	1	1	1	1	1	1	1	1	1
O15040	S	412	0.408558	116	6	1	0.97					0.468874	435	435	1	0.69424	0	0	1	1	1	1	1	1	0	1	0	1	1	1	1	1	1	1	1	1	1	1	1	1	1	1	1	1	1	1	1	1	1
O15040	T	726	0.174048	47	2	16	0.94					0.258216	96	96	1	0.768239	0	0	0	0	0	0	0	0	0	0	0	1	0	0	0	1	0	0	1	1	0	0	0	1	0	0	1	1	1	0	0	0	0
O15042	T	5	0.292949	96	2	4	0.97					0.200506	96	96	3		0	0	1	1	1	1	1	1	1	1	0	0	1	1	1	0	1	0	1	1	1	1	0	0	1	0	1	1	0	1	1	1	1
O15042	S	23	0.160794	111	1	0	0.97					0.147692	96	312	3		1	0	1	1	1	1	1	1	1	1	0	1	1	1	1	1	1	0	1	1	1	1	1	0	1	0	1	1	1	1	1	1	1
O15042	S	26	0.167563	111	1	0	0.98					0.183893	312	312	2		1	0	1	1	1	1	1	1	1	1	0	1	1	1	1	1	1	0	1	1	1	1	1	0	1	0	1	1	1	1	1	1	1
O15042	S	39	0.0628354	116	2	1	0.97					0.168373	96	96	1		1	0	1	1	1	1	1	1	1	1	0	1	1	1	1	1	1	0	1	1	1	1	1	0	1	1	1	1	1	1	1	1	1
O15042	S	59	0.305905	116	1	1	0.86					0.307786	96	96	1		1	0	1	1	1	1	1	1	1	1	0	1	1	0	1	1	1	0	1	1	1	1	1	0	1	1	1	1	1	1	1	1	1
O15042	S	238	0.256306	125	10	37	0.95					0.23297	352	435	4	0.80555	1	1	1	1	1	1	1	1	1	1	0	1	1	1	1	1	1	1	1	1	1	1	1	0	1	1	1	1	1	1	1	1	1
O15042	S	479	0.343781	116	10	41	0.03					0.194783	435	435	4	0	1	1	1	1	1	1	1	1	1	1	0	0	1	1	1	1	1	1	1	1	1	1	0	0	1	0	1	1	1	1	1	1	1
O15042	S	788	0.230896	121	2	2	0.98					0.54384	435	435	3	0.478347	1	0	1	1	1	1	1	1	1	1	0	0	1	1	1	1	1	1	1	1	1	1	1	0	1	1	1	1	1	1	1	1	1
O15042	S	811	0.239048	120	15	306	0.99					0.236045	352	435	6	0.96929	1	0	1	1	1	1	1	1	1	1	0	0	1	1	1	1	1	1	1	1	1	1	1	0	1	1	0	1	1	1	1	1	1
O15047	S	220	0.259314	100	5	3	0.98					0.332864	90	435	4	0.569198	1	1	1	1	1	1	1	1	1	1	0	0	1	1	1	1	1	0	1	1	1	1	1	0	1	0	0	0	1	1	0	1	1
O15047	T	224	0.156425	109	5	8	0.96					0.172799	90	435	3	0.412145	1	1	1	1	1	1	1	1	1	1	0	1	1	1	1	1	1	0	1	1	1	1	1	0	1	0	1	1	1	1	0	1	1
O15047	S	278	0.113582	116	3	1	0.96					0.361899	90	90		0.0336805	1	1	1	1	1	1	1	1	1	0	0	1	1	1	1	1	1	1	1	1	1	1	1	0	1	1	1	1	1	1	1	1	1
O15047	T	279	0.189445	117	2	0	0.95					0.337047	435	435	2	0.0210545	1	1	1	1	1	1	1	1	1	0	0	1	1	1	1	1	1	1	1	1	1	1	1	0	1	1	1	1	1	1	1	1	1
O15047	T	475	0.0478312	110	6	9	0.98					0.227197	90	90	5	0.118042	1	1	1	1	1	1	1	1	1	0	0	1	1	1	1	1	1	0	1	1	0	1	1	0	1	1	1	1	1	1	0	1	1
O15047	S	508	0.371096	116	11	53	0.95					0.516786	435	435	11	0.0729884	1	1	1	1	1	1	1	1	1	0	0	1	1	1	1	1	1	1	1	1	1	1	1	0	1	1	1	1	1	1	1	1	1
O15047	S	534	0.139575	99	16	17	0.97					0.131664	0	90	3	0.785834	1	0	0	0	0	0	1	1	1	0	0	1	1	1	1	1	1	0	1	0	1	1	1	0	0	1	1	1	1	1	0	1	1
O15047	T	554	0.0485555	101	7	0	0.97					0.115022	90	90	2	1	1	1	1	1	1	1	1	1	1	0	0	1	1	1	0	0	1	0	1	1	1	1	0	0	1	1	1	1	1	1	0	1	1
O15047	T	562	0.157741	88	21	46	0.96					0.112108	0	0	6	0.775088	0	0	1	0	0	0	1	1	1	0	0	1	1	0	1	1	1	1	0	1	0	1	1	0	0	1	1	1	0	1	1	1	1
O15047	S	907	0.210915	116	2	5	0.99					0.314606	352	352	1	0.792466	1	1	1	1	1	1	1	1	1	0	0	1	1	1	1	1	1	0	1	1	1	1	1	0	1	1	1	1	1	1	0	1	1
O15047	T	1088	0.123288	16	2	14	0.97					0.231462	0	0	3	0.650468	0	0	0	0	0	0	0	0	0	0	0	0	0	0	0	0	0	0	0	0	0	0	0	0	0	0	0	0	0	0	0	0	0
O15047	S	1103	0.301263	110	9	149	0.96					0.198298	435	435	5	0.438607	1	0	1	0	0	1	1	1	1	0	0	1	1	1	1	1	1	0	1	1	1	1	1	0	1	1	1	1	1	1	0	1	1
O15047	S	1125	0.112276	5	3	14	0.97					0.250705	0	0	1	0.420826	0	1	0	0	0	0	0	0	0	0	0	0	0	0	0	0	0	0	0	0	0	0	0	0	0	0	0	0	0	0	0	0	0
O15047	S	1153	0.220503	106	13	78	0.98					0.307191	435	435	4	0.755986	1	1	1	1	1	1	1	1	1	0	0	1	1	1	1	1	1	1	1	1	1	1	1	0	1	0	1	1	1	1	1	1	1
O15047	T	1167	0.353837	107	7	17	0.99					0.379224	435	435	5	0.807179	1	1	1	1	1	1	1	1	1	0	0	1	1	1	1	1	1	1	1	1	1	1	1	0	1	0	1	1	1	1	1	1	1
O15047	S	1171	0.178984	105	7	15	0.99					0.291362	96	352	4	0.456056	1	1	1	1	1	1	1	1	1	0	0	1	1	1	1	1	1	1	1	1	0	1	1	0	1	0	1	1	1	1	1	1	1
O15047	S	1545	0.364627	117	1	1	0.79					0.30683	435	435	4	0.0253854	1	1	1	1	1	1	1	1	1	0	0	1	1	1	1	1	1	1	1	1	1	1	1	0	1	1	1	1	1	1	1	1	1
O15049	T	100	0.130817	125	1	2	0.75					0.116807	96	312	1	0.126854	1	0	1	1	1	1	1	1	1	1	1	1	1	1	1	1	1	1	1	0	1	1	1	1	1	1	1	1	1	1	1	1	1
O15049	S	221	0.181422	124	5	10	0.98					0.279344	96	96	4	0.0335885	1	0	1	1	1	1	1	1	1	1	1	1	1	1	1	1	1	1	1	1	1	1	1	1	1	1	1	1	1	1	1	1	1
O15050	S	596	0.0814621	31	3	10	0.15					0.216327	0	0	1	0.706317	0	0	0	0	0	0	0	0	0	0	0	0	0	0	0	1	0	1	0	1	0	0	0	0	0	0	0	0	0	0	1	0	0
O15050	S	2741	0.162249	86	3	16	0.69					0.271918	90	96	1	0.670513	0	1	1	1	1	1	1	1	1	0	0	1	0	1	1	1	0	0	0	1	1	0	1	1	1	0	1	1	1	1	0	1	1
O15054	S	467	0.0531746	88	2	1	0.99					0.329176	96	435	1	0.88782	1	0	1	1	1	1	1	1	0	1	1	0	1	1	1	0	1	0	1	1	0	0	1	0	1	0	1	1	0	1	0	1	1
O15054	T	637	0.255577	99	6	51	0.98					0.248833	96	435	6	0.75693	1	0	1	1	1	1	1	1	1	1	1	0	1	1	1	1	1	0	1	1	1	0	1	0	1	0	1	1	0	1	1	1	1
O15054	S	799	0.0933652	64	1	34	0.99					0.298039	96	352	1	1	0	0	1	1	1	1	1	1	1	1	1	0	1	1	0	0	1	0	1	0	0	0	0	1	1	1	0	1	0	1	1	1	1
O15055	S	977	0.442308	97	16	71	0.99					0.248145	435	435	8	0.0303943	1	1	1	1	1	1	1	0	1	1	0	1	0	1	1	1	0	1	0	1	1	1	0	0	1	1	1	1	0	1	0	1	1
O15056	S	1127	0.0678019	119	5	6	0.98					0.198524	312	312	1	0.725603	1	0	1	1	1	1	1	1	1	1	0	1	1	1	1	1	0	1	0	1	1	1	0	1	1	1	1	1	1	1	1	1	1
O15056	T	1220	0.158392	32	2	4	0.97					0.234625	0	0	2	0.843469	0	0	0	0	0	0	1	0	0	0	0	0	0	1	1	1	0	0	1	0	0	0	0	0	0	1	1	0	0	0	0	0	0
O15056	S	1439	0.188457	77	1	1	0.96					0.139136	0	352	1		1	0	0	0	0	0	0	0	0	0	0	0	1	1	1	1	0	0	1	0	1	0	0	0	0	1	1	1	1	1	0	1	1
O15056	S	1443	0.348741	34	3	17	0.97					0.345037	96	352	6		0	0	0	0	0	1	0	0	0	0	0	0	0	1	1	1	0	0	0	1	0	0	0	0	0	0	0	0	0	0	0	0	0
O15061	T	163	0.0765924	76	1	1	0.3	IF rod		FALSE		0.203702	90	96	1	0.403347	0	0	1	1	1	1	1	1	0	1	1	0	1	1	1	1	0	0	1	0	1	0	1	0	0	0	1	0	1	1	0	1	1
O15061	S	384	0.296738	46	3	101	0.97					0.453757	96	435	2	1	0	0	1	1	1	1	0	1	0	0	0	0	0	1	1	1	0	0	0	1	1	0	0	0	1	0	1	0	0	0	0	0	0
O15061	T	386	0.0546722	33	2	16	0.97					0.126649				0.83219	0	0	0	0	0	0	1	0	0	0	0	0	0	1	0	1	0	0	0	1	0	0	0	0	0	0	1	0	0	0	0	0	0
O15061	S	406	0.0576946	41	2	0	0.97					0.230731				0.649027	1	0	1	1	1	1	1	1	0	0	0	0	0	0	0	0	0	0	0	0	1	0	0	0	1	0	1	0	0	0	0	0	0
O15061	T	408	0.0572684	89	1	0	0.97					0.167576				0.152692	1	0	1	0	0	1	0	1	0	0	1	0	1	1	1	1	0	0	1	1	0	1	0	0	1	0	1	0	0	1	0	1	1
O15061	S	429	0.210616	98	13	294	0.98					0.239035	352	435	9	0.390232	1	0	0	0	1	0	1	1	1	0	1	0	1	1	1	1	0	0	1	1	1	1	0	1	0	0	1	1	0	1	0	1	1
O15061	T	466	0.0448274	31	2	2	0.97					0.169629	0	352		0.463146	0	0	0	0	0	0	0	0	0	0	0	0	0	1	0	0	0	0	0	0	0	0	0	0	0	0	1	0	0	0	0	0	0
O15061	S	489	0.0512607	92	1	2	0.99					0.170897	352	435		0.896581	1	1	1	1	1	1	1	1	1	0	1	0	1	1	1	1	0	0	1	1	1	1	1	1	1	0	0	1	0	1	0	1	1
O15061	S	633	0.113252	100	2	5	0.97					0.294327	96	435	2	1	1	1	1	1	1	1	1	1	0	0	1	0	1	1	1	1	0	0	1	1	1	1	1	0	1	1	1	0	0	1	0	1	1
O15061	T	637	0.0545707	109	1	0	0.97					0.168413				0.160069	1	1	1	1	1	1	1	1	0	0	1	0	1	1	1	1	0	0	1	0	1	1	1	1	1	1	1	1	0	1	1	1	1
O15061	T	651	0.199146	108	3	10	0.99					0.147253	312	312	1	0.241924	1	1	1	1	1	1	1	1	0	0	1	0	1	1	1	1	0	0	1	1	0	1	1	1	1	1	1	1	0	1	0	1	1
O15061	S	653	0.265405	108	8	268	0.99					0.14822	312	312	3	0.303275	1	1	1	1	1	1	1	1	0	0	1	0	1	1	1	1	0	0	1	1	1	1	1	1	1	1	1	1	0	1	0	1	1
O15061	T	656	0.14041	75	4	0	0.99					0.116678	0	352	1	0.86747	0	0	0	0	0	0	0	0	0	0	1	0	1	1	1	1	0	0	1	1	1	1	1	1	0	1	1	0	0	1	0	0	0
O15061	S	777	0.204657	107	6	76	0.91					0.22289	96	352	3	0.8293	0	1	1	1	1	1	1	1	1	0	1	0	1	1	1	1	0	0	1	1	1	1	1	0	1	1	1	1	0	1	1	1	1
O15061	T	819	0.0646878	91	1	0	0.95					0.270503				0.195558	1	0	1	1	1	1	1	1	1	0	1	0	1	1	1	1	0	0	1	1	1	0	1	1	0	0	1	0	0	0	1	1	1
O15061	S	913	0.244562	112	4	10	0.65					0.125098	96	435	4	0.599026	1	1	1	1	1	1	1	1	1	0	1	0	1	1	1	1	0	0	0	1	1	1	1	1	1	1	1	1	0	1	0	1	1
O15061	S	1040	0.0864101	48	2	2	0.95					0.388663	96	96	1	0.72122	0	1	1	0	0	1	1	1	1	0	0	0	0	1	1	0	0	0	1	1	0	0	0	0	1	0	1	1	0	0	0	0	0
O15061	T	1102	0.0613025	117	2	0	0.81					0.15969	96	96		0.109177	1	1	1	1	1	1	1	1	1	0	1	1	1	1	1	1	0	0	1	1	1	1	1	0	1	1	1	1	0	1	1	1	1
O15061	S	1107	0.208597	116	5	285	0.84					0.284301	96	435	2	0.0389352	1	1	1	1	1	1	1	1	1	0	1	1	1	1	1	1	0	0	1	1	1	1	0	0	1	1	1	1	0	1	1	1	1
O15061	S	1141	0.0984892	89	2	3	0.67					0.17578	96	312	1	0.406315	1	1	0	1	1	1	1	1	0	0	0	0	1	1	0	1	0	0	0	1	0	1	1	0	1	1	1	0	0	1	0	1	1
O15061	T	1146	0.0707513	70	2	1	0.76					0.115855	96	96		0.885441	0	1	0	1	1	1	1	0	1	0	0	0	0	1	1	0	0	0	0	0	1	1	0	0	1	1	1	0	0	1	1	0	0
O15061	S	1217	0.119179	33	2	29	0.84					0.308965	0	0	1	0.783565	0	0	0	0	0	0	0	0	0	0	1	0	1	0	0	1	0	0	0	0	0	0	0	0	0	0	1	0	0	0	0	0	0
O15061	S	1241	0.115794	63	3	39	0.95					0.120994	0	0	2	0.109949	0	0	0	1	1	1	0	1	1	0	1	0	1	0	0	1	0	0	0	1	0	0	0	0	0	1	1	0	0	1	0	1	1
O15061	T	1371	0.0684097	60	1	0	0.96					0.178301				0.994824	0	0	0	0	0	0	0	1	1	0	1	0	1	0	0	1	0	0	0	0	1	0	0	0	0	1	1	0	0	0	0	1	1
O15061	S	1389	0.0819548	60	1	0	0.98					0.400507				0.99899	0	0	0	0	0	0	0	1	1	0	1	0	1	1	1	1	0	0	0	1	1	0	0	0	0	1	0	0	0	1	0	1	1
O15061	S	1489	0.136378	15	3	3	0.91					0.243405	0	0	1	0.793672	0	0	0	0	0	0	0	0	0	0	0	0	0	0	0	0	0	0	1	0	1	0	0	0	0	0	1	0	0	0	0	0	0
O15062	S	208	0.420617	86	7	22	0.96					0.176467	352	352	4	0.527107	0	0	1	1	1	1	0	1	1	1	0	0	1	0	0	0	0	1	1	1	0	1	1	0	1	0	1	0	1	1	1	1	1
O15062	S	212	0.106855	106	4	7	0.96					0.140975	96	96	2	0.275338	0	1	0	1	1	1	0	1	1	1	0	1	1	0	1	1	1	1	1	1	1	0	1	0	1	1	1	1	1	1	1	1	1
O15062	S	371	0.294373	120	15	90	0.98					0.208642	352	352	7	0.140826	1	1	1	1	1	1	0	1	1	1	0	1	1	1	1	1	1	1	1	1	1	1	1	1	1	1	1	1	1	1	1	1	1
O15062	S	378	0.122117	120	1	3	0.97					0.299105	352	352	1	0.220758	1	1	1	1	1	1	0	1	1	1	0	1	1	1	1	1	1	1	1	1	1	1	1	1	1	1	1	1	1	1	1	1	1
O15063	S	359	0.197953	121	1	10	0.17					0.208026	352	352		0.221283	1	1	1	1	1	1	1	1	1	1	1	0	1	1	1	1	1	1	1	1	1	1	1	1	1	1	1	1	1	1	1	1	1
O15063	S	723	0.189056	122	21	179	0.99					0.234625	312	312	6		1	1	0	1	1	1	1	1	1	1	1	0	1	0	1	1	1	1	1	1	1	1	1	1	1	1	1	1	1	1	1	1	1
O15066	S	723	0.246337	96	4	12	0.98					0.217023	312	824	4	1	0	1	1	1	1	1	1	0	0	0	0	1	1	1	1	1	1	1	1	1	1	0	0	0	1	0	1	1	0	1	1	1	1
O15066	S	728	0.113773	96	2	0	0.99					0.302392	312	435	3	1	0	1	1	1	1	1	1	0	0	0	0	1	1	1	1	1	1	1	1	1	1	0	0	0	1	0	1	1	0	1	1	1	1
O15066	S	729	0.0987131	96	2	0	0.99					0.230531	96	435	1		0	1	1	1	1	1	1	0	0	0	0	1	1	1	1	1	1	1	1	1	1	0	0	0	1	0	1	1	0	1	1	1	1
O15067	S	83	0.0833069	89	1	1	0.24					0.21004	96	96	1	0.740928	0	0	0	1	1	1	1	1	1	1	0	1	0	0	0	1	1	0	0	1	1	0	1	0	1	1	1	1	1	1	0	0	0
O15067	S	128	0.0934795	115	1	2	0.03					0.238963	96	96	1	0.751083	0	1	1	1	1	1	1	1	1	1	0	1	0	1	1	1	1	1	1	1	1	0	1	0	1	1	1	1	1	1	1	1	1
O15068	S	412	0.193359	56	2	29	0.06			FALSE		0.32972	96	312	1	0.64659	1	1	1	1	1	1	0	0	0	1	0	1	0	1	0	0	1	0	1	0	1	0	0	1	1	0	0	1	0	1	1	1	0
O15068	S	589	0.426847	71	9	25	0.97					0.297047	96	435	3	0.607998	1	1	1	1	1	1	0	0	0	1	0	1	0	1	0	1	1	0	1	0	1	0	0	1	1	0	0	1	0	1	1	1	0
O15068	S	981	0.103056	67	3	3	0.97					0.289245	96	96	1	0.774413	0	1	1	1	1	1	1	0	1	1	0	0	0	1	0	0	1	0	1	0	1	0	0	0	1	0	0	1	0	1	1	1	0
O15068	S	1118	0.0852314	60	2	2	0.9					0.120548					1	1	1	1	1	1	1	0	1	1	0	1	0	0	0	1	1	0	1	0	1	0	0	1	1	0	0	1	0	1	1	0	0
O15069	T	175	0.125204	109	2	5	0.99					0.243089	96	0	1	0.0453751	1	0	1	1	1	1	1	1	1	1	0	1	1	1	1	0	1	1	1	1	1	0	1	1	1	1	1	1	1	1	0	0	1
O15069	S	406	0.183931	108	1	1	0.98					0.225055	90	90	2	0	1	0	1	1	1	1	1	1	1	1	0	1	1	1	1	0	1	1	1	1	1	0	1	1	1	1	1	1	1	1	0	0	1
O15069	S	561	0.128161	28	1	1	0.97					0.277155	0	0	1	0.836833	0	0	0	0	0	0	0	0	0	0	0	0	0	0	0	0	0	0	0	1	0	0	0	0	0	0	1	0	0	0	0	0	0
O15069	T	1134	0.173509	34	1	8	0.99					0.287274	96	96	2	0.0598171	0	0	1	0	0	0	1	0	0	0	0	0	0	0	0	0	0	0	0	0	0	0	0	0	1	0	1	0	0	0	0	0	0
O15069	S	1307	0.311013	73	6	28	0.99					0.27908	96	96	7	0.264338	1	0	0	0	0	0	1	0	1	0	0	0	1	0	1	0	1	0	0	1	1	0	1	0	0	1	1	1	0	1	0	1	1
O15075	S	32	0.608487	72	9	71	0.96					0.252002	435	435	10	0.0571125	0	0	1	1	1	0	0	0	0	1	1	1	1	1	1	0	1	1	1	1	1	1	0	0	1	0	0	1	1	1	0	0	1
O15075	S	313	0.245503	46	2	1	0.96					0.135583	312	312	2	0.788685	0	0	1	1	0	0	0	0	1	0	0	0	0	0	0	0	1	1	1	0	1	1	0	0	1	1	0	1	0	1	0	0	1
O15075	T	324	0.479992	68	1	1	0.98					0.314963	435	435		0.448995	0	0	1	1	0	1	0	0	1	1	1	0	1	0	0	0	1	1	1	1	1	1	0	1	1	1	1	1	0	1	1	0	1
O15075	S	327	0.376018	69	4	7	0.98					0.237803	435	435	2	0.571849	0	0	1	1	0	1	0	0	1	1	1	0	1	0	0	0	1	1	1	1	1	1	0	1	1	1	1	1	0	1	1	0	1
O15075	S	334	0.558459	69	4	6	0.98					0.291069	435	435	6	0.257384	0	0	1	1	0	1	0	0	1	1	1	0	1	0	0	0	1	1	1	1	1	1	0	1	1	1	1	1	0	1	1	0	1
O15075	T	336	0.366748	69	13	29	0.99					0.340867	435	435	6	0.196526	0	0	1	1	0	1	0	0	1	1	1	0	1	0	0	0	1	1	1	1	1	1	0	1	1	1	1	1	0	1	1	0	1
O15075	S	347	0.301883	54	3	3	0.98					0.449802	435	435	3	0.724372	0	0	1	1	0	1	0	0	1	0	0	0	0	0	0	0	1	1	1	0	1	1	1	0	1	1	1	1	0	1	1	0	1
O15075	T	354	0.124959	53	3	0	0.97					0.158614	96	435	3	0.882636	0	0	1	1	0	1	0	0	1	0	0	0	0	0	0	0	1	1	1	0	1	1	1	0	1	1	1	1	0	1	1	0	1
O15075	S	364	0.271525	53	2	8	0.97					0.391562	435	435	2	0.772092	0	0	1	1	0	1	0	0	1	0	0	0	0	0	0	0	1	1	1	0	1	1	1	0	1	1	1	1	0	1	1	0	1
O15078	S	1610	0.106045	105	2	7	0.84					0.230438	96	352	1	0.0803951	1	1	1	1	1	1	1	1	0	1	1	1	1	0	0	1	1	0	0	1	0	1	1	0	0	1	1	0	1	1	0	1	1
O15078	S	2369	0.09992	76	2	4	0.95					0.379761	96	352		0.765694	1	0	1	1	1	1	0	1	0	1	0	0	0	1	0	1	1	0	0	1	1	1	0	0	1	0	1	1	1	1	0	0	0
O15079	S	204	0.451865	88	1	3	0.93					0.323829	435	435		0	1	1	1	1	1	1	1	1	1	1	0	1	1	1	1	0	1	1	1	1	1	1	1	1	1	0	0	1	1	1	1	1	0
O15083	S	16	0.0972463	9	2	5	0.98					0.171911	352	435			0	0	0	0	0	0	0	0	0	0	1	0	0	0	0	0	0	0	0	0	0	0	0	0	0	0	1	0	0	0	0	0	0
O15083	S	187	0.725115	18	31	510	0.52					0.292495	435	435	6	0	0	1	0	0	0	0	0	0	1	0	1	0	0	0	0	1	0	0	0	0	0	0	0	0	0	0	1	0	0	0	0	0	0
O15084	T	982	0.0669874	83	1	0	0.06					0.155469	96	96		0.925777	1	1	0	0	0	1	1	0	1	0	0	1	0	0	1	1	1	0	0	1	1	1	1	1	1	1	0	1	1	1	1	1	1
O15084	S	993	0.0690932	20	1	0	0.12					0.152601				0.379116	0	0	0	0	0	0	1	0	1	0	0	1	0	0	0	0	1	0	0	1	0	0	1	1	0	1	0	0	0	0	0	0	0
O15084	S	994	0.0730777	20	1	0	0.13					0.203702				0.695345	0	0	0	0	0	0	1	0	1	0	0	1	0	0	0	0	1	0	0	1	0	0	1	1	0	1	0	0	0	0	0	0	0
O15085	S	27	0.318181	100	3	4	0.96					0.358378	435	435	2	0.116882	1	1	1	1	1	1	1	1	1	0	0	1	1	0	1	1	0	1	1	0	1	0	1	0	1	1	1	1	1	0	1	1	1
O15085	S	150	0.194718	8	10	198	0.98					0.325212	0	0	4	1	0	0	0	0	0	0	0	0	0	0	0	0	0	0	0	0	0	0	0	0	0	0	0	0	0	0	0	0	0	0	0	0	0
O15085	S	225	0.11068	114	3	7	0.98					0.462954	352	352	3	0.20872	1	1	1	1	0	1	1	1	1	1	0	1	1	1	1	1	0	1	1	0	1	1	1	0	1	1	1	1	1	0	1	1	1
O15085	S	232	0.280848	112	3	17	0.98					0.176467	352	352	4	0.150912	1	1	1	1	0	1	1	1	1	0	0	1	1	1	1	1	0	1	1	0	0	1	1	0	1	1	1	1	1	1	1	1	1
O15085	S	234	0.0607558	94	1	0	0.98					0.210837	352	352	1	0.484225	1	1	1	1	0	1	1	1	1	1	0	1	0	1	1	1	0	1	1	0	1	0	1	0	1	1	1	1	1	1	1	1	1
O15085	S	236	0.0590279	93	1	0	0.97					0.233749				0.770194	1	1	1	1	0	1	1	0	1	1	0	1	1	1	1	1	0	1	1	0	1	0	1	0	1	1	1	1	0	0	1	1	1
O15085	S	251	0.464712	116	43	1149	0.98					0.277652	435	435	17	0.0885365	1	1	1	1	0	1	1	1	1	1	0	1	1	1	1	1	0	1	1	0	1	1	1	0	1	1	1	1	1	1	1	1	1
O15085	S	271	0.236342	112	15	119	0.98					0.183561	435	435	5	0.0666375	1	1	1	1	0	1	1	1	1	1	0	1	1	1	1	1	0	1	1	0	1	1	1	0	1	1	1	1	1	1	1	1	1
O15085	T	550	0.0638737	88	5	0	0.96					0.210947	0	435	2	0.2032	1	0	0	0	1	0	0	1	1	0	0	1	1	1	0	0	0	0	1	0	1	0	1	0	1	1	1	0	1	1	0	1	1
O15085	T	585	0.126068	100	5	1	0.99					0.21004	96	96	2	0.804386	1	1	1	1	1	1	1	1	1	1	0	0	0	1	0	1	0	0	0	0	1	0	1	0	1	1	1	0	1	1	0	1	1
O15085	S	589	0.326676	114	10	92	0.98					0.253459	435	824	4	0.109785	1	1	1	1	1	1	1	1	1	1	0	1	1	1	0	1	0	1	1	0	1	0	1	0	1	1	1	1	1	1	1	1	1
O15085	T	590	0.251424	114	10	104	0.98					0.233212	352	824	2	0.473176	1	1	1	1	1	1	1	1	1	1	0	1	1	1	0	1	0	1	1	0	1	0	1	0	1	1	1	1	1	1	1	1	1
O15085	S	654	0.251463	117	12	40	0.99					0.185286	435	435	3	0.568664	1	1	1	1	1	1	1	1	1	1	0	1	1	1	1	1	0	1	1	1	1	0	1	0	1	1	1	1	1	1	1	1	1
O15085	S	657	0.254328	117	7	3	0.99					0.177829	435	435	2	0.485383	1	1	1	1	1	1	1	1	1	1	0	1	1	1	1	1	0	1	1	1	1	0	1	0	1	1	1	1	1	1	1	1	1
O15085	S	658	0.256175	117	12	22	0.99					0.175466	435	435	4	0.585621	1	1	1	1	1	1	1	1	1	1	0	1	1	1	1	1	0	1	1	1	1	0	1	0	1	1	1	1	1	1	1	1	1
O15085	S	663	0.314604	113	20	263	0.99					0.147645	435	435	9	0.0275343	1	1	1	1	1	1	1	1	1	1	0	1	1	1	1	1	0	1	1	1	1	0	1	0	1	1	1	1	1	1	1	1	1
O15085	T	672	0.445292	113	23	172	0.97					0.34672	435	435	11	0.0631485	1	1	1	1	1	1	1	1	1	1	0	1	1	1	1	1	0	1	1	1	1	0	1	0	1	1	1	1	1	1	1	1	1
O15085	S	1295	0.321092	115	34	409	0.98					0.194772	96	96	13	0.67513	1	1	1	1	1	1	1	1	1	1	0	1	1	1	1	1	0	1	1	1	1	0	1	0	1	1	1	1	1	1	1	1	1
O15085	S	1452	0.222329	115	13	11	0.63					0.204926	352	352	2	0.140238	1	1	1	1	1	1	1	1	1	1	0	1	1	1	1	1	0	1	1	1	1	0	1	0	1	1	1	1	1	1	1	1	1
O15085	S	1458	0.26844	111	46	508	0.81					0.126987	312	312	15	0.772018	1	1	1	1	1	1	1	1	1	1	0	1	1	1	1	1	0	1	1	1	1	0	1	0	1	1	1	1	1	0	1	1	1
O15085	T	1461	0.270365	112	38	117	0.9					0.203702	96	312	12		1	1	1	1	1	1	1	1	1	1	0	1	1	1	1	1	0	1	1	1	0	0	1	0	1	1	1	1	1	1	1	1	1
O15116	T	129	0.467408	115	6	18	0.32					0.176467	435	435	5		1	1	1	1	1	1	1	1	1	1	1	1	1	1	1	1	1	0	1	1	1	0	1	1	1	0	1	1	1	1	1	1	1
O15117	S	46	0.225585	112	10	408	0.96					0.267782	96	312	5	0.907823	1	1	1	1	1	1	1	1	0	1	0	1	1	1	1	1	1	1	1	0	1	1	0	1	1	1	1	1	1	1	1	1	1
O15117	S	52	0.0899638	93	2	7	0.96					0.107935	96	312	2	0.064979	0	1	1	1	1	1	1	0	1	1	0	1	1	1	1	1	0	0	1	1	1	1	0	1	1	1	1	1	1	1	0	0	1
O15117	T	158	0.345646	34	2	12	0.98					0.265794	0	96		0.79743	0	1	1	0	0	1	1	0	0	1	0	0	0	0	0	1	0	0	0	0	0	0	0	0	1	1	1	0	0	0	0	0	0
O15117	T	206	0.104197	80	5	15	0.98					0.156691	96	312	2	0.839	0	1	0	1	1	1	1	0	0	1	0	0	1	1	1	1	0	1	1	1	0	1	0	0	1	1	1	0	1	1	0	1	1
O15117	S	209	0.264571	71	9	103	0.99					0.445187	96	96	3	0.490134	0	1	1	1	1	0	1	0	1	1	0	0	0	1	1	1	0	1	1	1	0	1	0	0	1	1	1	0	1	1	0	0	0
O15117	S	214	0.413706	69	3	69	0.98					0.297935	90	312	3	0.318997	0	1	1	0	0	0	1	1	1	0	0	0	0	1	1	1	1	0	1	1	0	0	0	1	1	0	1	0	1	1	0	0	1
O15117	S	225	0.425862	30	7	126	0.99					0.205071	96	96	6	0.545263	0	1	1	1	1	0	1	0	1	0	0	0	0	0	0	0	0	0	0	0	0	0	0	0	1	0	0	0	0	0	0	0	0
O15117	S	445	0.156834	89	1	0	0.93					0.116829			2	0.640608	0	1	1	1	1	1	1	0	0	1	0	0	1	1	1	0	1	0	1	1	0	1	0	0	1	0	1	0	0	1	0	1	1
O15117	S	457	0.400249	106	2	30	0.97					0.522565	312	312	6	0.0227783	1	1	1	1	1	1	1	1	1	1	0	1	1	1	1	0	1	1	1	1	1	1	0	1	1	1	1	1	0	1	0	1	1
O15117	S	558	0.45557	110	8	111	0.26	SH3 1		FALSE		0.320974	96	312	7	1	1	1	1	1	1	1	1	1	0	0	0	1	1	1	1	1	1	1	0	1	1	1	0	1	0	1	1	1	1	1	0	1	1
O15117	S	573	0.436694	115	11	163	0.84					0.332003	312	312	6	0.0176331	1	1	1	1	1	1	1	1	1	1	0	1	1	1	1	1	1	1	1	1	1	1	0	1	1	1	1	1	1	1	0	1	1
O15117	S	734	0.115869	102	4	16	0.03	SH3 2				0.071338	90	90	2	0.659464	1	1	1	1	1	1	0	0	0	1	0	1	1	1	1	1	1	1	1	1	1	1	0	1	0	0	1	1	1	1	0	1	1
O15119	S	701	0.148152	19	5	6	0.99					0.203906	435	435	2	1	0	0	1	0	0	0	0	0	1	0	0	0	0	0	0	0	1	0	0	0	0	0	0	1	0	0	0	0	0	0	1	0	0
O15119	S	707	0.440109	19	14	311	0.99					0.256024	435	435	8	0.0674354	0	0	1	0	0	0	0	0	1	0	0	0	0	0	0	0	1	0	0	0	0	0	0	1	0	0	0	0	0	0	1	0	0
O15126	S	112	0.216066	118	2	13	0.16					0.460077	96	96	1	0.990639	1	0	1	1	1	1	1	1	1	1	1	1	1	1	1	1	1	0	1	1	1	1	0	0	1	1	1	1	1	1	1	1	1
O15143	T	315	0.308418	4	14	15	0.2				TRUE	0.139295	0	435	3	0.731643	0	0	0	0	0	0	0	0	0	0	0	0	0	0	0	0	0	0	0	0	0	0	0	0	0	0	0	0	0	0	0	0	0
O15144	S	192	0.278628	112	4	10	0.09				TRUE	0.337109	824	824	1	0.1516	0	1	0	1	0	1	1	1	0	1	0	1	1	1	1	1	1	1	1	1	1	1	1	1	1	0	0	1	1	1	1	1	0
O15151	S	161	0.129273	104	4	4	0.94					0.113162	96	96	1	0.291032	1	0	1	1	1	1	1	1	1	1	0	1	1	1	0	1	1	0	0	1	0	1	0	1	1	0	1	1	1	1	0	1	1
O15151	T	343	0.39135	113	8	12	0.84		FALSE			0.175246	96	435	2	0.942852	1	1	1	1	1	1	1	1	1	1	0	1	1	1	1	1	1	0	1	1	1	1	1	1	1	0	1	1	1	1	0	1	1
O15151	T	365	0.856658	117	3	4	0.97		FALSE			0.176467	435	435	1	0.0168951	1	1	1	1	0	1	1	1	1	1	0	1	1	1	1	1	1	1	1	1	1	1	1	1	1	0	1	1	1	1	1	1	1
O15155	S	50	0.708228	120	44	673	0.02	t-SNARE coiled-coil homology				0.210934	435	435	15	0.0118288	1	1	1	1	1	1	1	1	1	1	0	1	1	1	1	1	1	1	1	1	1	1	0	0	1	1	1	1	1	1	1	1	1
O15156	S	3	0.229807	110	10	68	0.85					0.14822			4	0.806239	1	1	1	1	1	1	1	1	0	1	0	1	1	1	1	1	1	1	1	1	1	1	1	0	1	0	1	1	1	1	1	1	1
O15156	T	168	0.10381	98	2	0	0.96					0.120546	96	96		0.884421	1	1	1	1	1	1	1	1	0	0	0	1	1	1	1	1	1	1	1	1	1	1	1	0	1	1	1	1	1	1	1	0	0
O15156	T	170	0.104765	103	2	0	0.96					0.167984	96	96		0.75024	1	1	1	1	0	1	1	1	0	0	0	1	1	1	1	1	1	0	1	1	1	1	1	0	1	1	1	1	1	1	0	1	1
O15156	S	172	0.102139	91	2	0	0.97					0.11683	96	435	1	0.349133	0	1	1	1	1	1	1	1	0	0	0	1	1	1	1	1	1	0	1	1	1	0	1	0	1	1	1	1	1	1	0	1	1
O15160	S	4	0.274569	25	4	21	0.77					0.455615	0	0	4	1	0	0	0	0	0	0	1	1	0	0	0	0	0	0	0	0	0	0	0	0	0	0	0	0	0	0	0	0	0	0	1	0	0
O15162	S	249	0.306759	97	1	8	0.03					0.403841	352	352	1	0.0982796	1	1	1	1	1	1	1	1	1	1	0	0	1	0	1	1	1	1	1	1	1	1	0	1	1	1	0	0	1	1	1	1	1
O15164	T	101	0.317823	69	3	37	0.94					0.268063	96	96	3		1	0	1	1	1	1	0	0	0	0	0	0	0	0	1	1	0	1	1	0	1	0	0	0	1	0	1	1	0	1	0	0	1
O15164	S	613	0.146645	64	1	2	0.97					0.14822	96	352	1	0.627534	1	0	0	0	0	0	0	0	0	0	0	0	0	0	1	1	0	1	1	0	1	0	0	0	0	0	1	1	0	1	0	0	1
O15164	S	654	0.319723	71	12	73	0.98					0.269391	96	96	7	1	0	1	1	1	1	1	1	0	0	0	0	0	0	0	1	1	0	1	1	0	1	0	0	0	1	0	1	1	0	1	0	0	1
O15164	S	660	0.383168	71	22	149	0.98					0.23816	435	435	13	0.194597	0	1	1	1	1	1	1	0	0	0	0	0	0	0	1	1	0	1	1	0	1	0	0	0	1	0	1	1	0	1	0	0	1
O15164	S	744	0.319534	71	12	34	0.98					0.512518	96	96	8	0.219783	1	1	1	1	1	1	1	0	0	0	0	0	0	0	1	1	0	1	1	0	1	0	0	0	0	0	1	1	0	1	0	0	1
O15164	T	761	0.0658768	72	2	1	0.97					0.203702	96	96		0.587023	1	1	1	1	1	1	1	0	0	0	0	0	0	1	1	1	0	1	1	0	1	0	0	0	0	0	1	1	0	1	0	0	1
O15164	S	767	0.0912713	72	3	6	0.98					0.145651	96	96	1	0.448288	1	1	1	1	1	1	1	0	0	0	0	0	0	1	1	1	0	1	1	0	1	0	0	0	0	0	1	1	0	1	0	0	1
O15164	S	770	0.084723	56	3	1	0.97					0.309722	96	352	2	0.496046	0	1	1	1	1	1	0	0	0	0	0	0	0	0	0	0	0	0	0	0	1	0	0	0	0	0	1	1	0	1	0	0	1
O15164	S	802	0.0846539	67	2	4	0.97					0.149594	96	352		0.410545	0	0	0	1	1	1	1	0	0	0	0	0	0	1	1	1	0	1	1	0	0	0	0	0	0	0	1	1	0	1	0	0	1
O15169	S	77	0.757379	82	29	258	0.85					0.304957	435	435	11	0	1	1	1	1	0	1	0	1	1	1	0	0	0	1	1	1	0	1	0	1	1	1	0	0	1	1	1	1	1	1	1	0	0
O15169	T	79	0.469689	14	20	66	0.61					0.260203	435	435	8	0.312209	0	0	0	0	0	0	0	0	0	0	0	0	0	0	0	0	0	0	0	1	0	0	0	0	0	1	0	0	1	0	0	0	0
O15169	T	213	0.240696	80	4	1	0.25				TRUE	0.290454	312	312		0.0666123	1	1	1	1	0	1	0	1	1	1	0	0	0	1	1	1	0	1	0	1	1	1	0	0	1	1	1	1	1	1	1	0	0
O15173	T	93	0.25832	2	8	47	0.35					0.146081	0	96	3	0.769658	0	0	0	0	0	0	0	0	0	0	0	0	0	0	0	0	0	0	1	0	0	0	0	0	0	0	0	0	0	0	0	0	0
O15173	S	94	0.247004	85	2	1	0.33					0.223521	96	96	1	0.588748	0	0	1	1	1	1	1	1	0	1	0	0	1	1	1	0	1	0	1	0	1	0	0	0	1	0	1	0	1	1	0	1	1
O15173	T	211	0.646196	116	46	4637	0.84					0.532221	435	435	21	0.30989	1	0	1	1	1	1	1	1	1	1	0	1	1	1	1	1	1	1	1	1	1	1	1	1	1	0	1	1	1	1	1	1	1
O15182	S	135	0.632697	124	1	3	0.3	EF-hand 4		FALSE		0.534639	824	824	1	0.077434	1	1	1	1	1	1	1	1	1	1	1	1	1	1	1	1	1	1	1	1	1	1	1	0	1	1	1	1	1	1	1	1	1
O15194	S	268	0.118864	102	4	12	0.05					0.136982	96	352		0.745618	0	1	1	1	1	0	1	1	1	1	0	1	1	1	1	1	1	1	1	1	1	1	1	1	1	0	1	1	1	1	0	1	1
O15195	S	762	0.204197	23	4	14	0.97					0.458101	90	96		0.753902	0	1	0	0	0	0	0	0	0	0	0	0	0	1	0	0	0	0	0	0	0	0	0	0	0	1	0	1	0	0	0	0	1
O15198	S	323	0.18194	99	1	7	0.25	MH2				0.205457				0.870373	1	1	0	1	0	1	1	1	0	1	1	1	1	1	0	1	0	1	0	1	0	1	1	0	1	0	1	0	1	1	1	1	1
O15198	T	324	0.165306	99	1	2	0.27	MH2				0.262333				0.343155	1	1	0	1	0	1	1	1	0	1	1	1	1	1	0	1	0	1	0	1	0	1	1	0	1	0	1	0	1	1	1	1	1
O15198	S	458	0.434278	96	1	16	0.17	MH2			TRUE	0.214302				0.214306	1	0	0	1	0	1	1	1	0	1	1	1	1	1	0	1	1	1	0	1	1	1	1	0	1	0	1	0	0	1	1	1	1
O15198	S	464	0.460494	96	3	8	0.54	MH2			TRUE	0.116831	312	824	1	0.0139852	1	0	0	1	0	1	1	1	0	1	1	1	1	1	0	1	1	1	0	1	1	1	1	0	1	0	1	0	0	1	1	1	1
O15198	S	465	0.840476	95	27	263	0.63	MH2			TRUE	0.114239	824	824	3	0.0114155	1	0	0	1	0	1	1	1	0	1	1	1	1	1	0	1	1	1	0	1	1	1	1	0	1	0	1	0	0	1	1	1	1
O15198	S	467	0.715135	96	29	349	0.8	MH2				0.283947	824	824	4	0.00695816	1	0	0	1	0	1	1	1	0	1	1	1	1	1	0	1	1	1	0	1	1	1	1	0	1	0	1	0	0	1	1	1	1
O15211	S	409	0.321847	23	20	61	0.68	Ras-GEF				0.151889	0	0	5	0.844398	0	0	0	0	0	0	0	0	0	0	0	0	0	0	0	0	0	0	1	0	0	0	0	0	0	0	1	0	0	0	0	0	0
O15211	S	607	0.403736	113	2	9	0.98					0.301821	96	96	3	1	1	1	1	1	1	1	1	1	1	1	0	1	1	1	1	1	1	1	1	1	1	1	1	1	1	0	1	1	1	1	1	1	1
O15211	S	619	0.553866	118	5	7	0.95					0.552762	435	435	2	0.0224122	1	1	1	1	1	1	1	1	1	1	0	1	1	1	1	1	1	1	1	1	1	1	1	1	1	1	1	1	1	1	1	1	1
O15211	S	622	0.186484	117	3	3	0.96					0.169665	96	435	3	0.0689108	1	1	0	1	1	1	1	1	1	1	0	1	1	1	1	1	1	1	1	1	1	1	1	1	1	1	1	1	1	1	1	1	1
O15211	T	738	0.184177	70	3	0	0.85					0.426785	0	352	1	0.740503	1	0	0	0	0	0	0	0	1	0	0	1	1	0	0	1	1	1	1	1	1	0	1	1	0	0	1	0	1	0	1	1	1
O15211	T	752	0.422118	116	6	12	0.97					0.286517	96	96	2	1	1	1	1	1	1	1	1	1	0	1	0	1	1	1	1	1	1	0	1	1	1	1	1	1	1	1	1	1	1	1	0	1	1
O15213	S	560	0.157262	118	1	1	0.82					0.21468	435	824		0.421752	1	1	1	1	1	1	1	1	1	1	1	1	1	1	1	1	1	1	1	1	1	1	1	1	0	0	1	1	1	1	1	0	1
O15226	S	65	0.24626	120	2	2	0.92					0.125486	96	435	2	0.912734	1	1	1	1	1	1	1	1	1	1	1	1	1	1	1	1	1	1	1	1	1	1	1	0	1	0	1	1	1	1	1	1	0
O15226	S	428	0.111168	118	4	3	0.96					0.278411	96	352	1	0.681187	1	1	1	1	1	1	1	1	1	1	1	1	1	1	1	1	1	0	1	1	1	1	1	1	1	1	1	1	1	1	0	1	0
O15226	S	429	0.20754	118	4	6	0.96					0.328169	312	352	3	0.454649	1	1	1	1	1	1	1	1	1	0	1	1	1	1	1	1	1	0	1	1	1	1	1	1	1	1	1	1	1	1	0	1	0
O15226	S	572	0.279551	119	3	23	0.46	G-patch				0.088044	96	96	3	0.711921	1	1	1	1	1	1	1	1	1	1	1	1	1	1	1	1	1	0	1	1	1	1	1	1	1	1	1	1	1	1	0	1	0
O15226	S	625	0.254332	121	1	2	0.13	R3H				0.11669	96	0		0.173539	1	1	1	1	1	1	1	1	1	1	1	1	1	1	1	1	1	1	1	1	1	1	1	1	1	1	1	1	1	1	1	0	0
O15228	S	17	0.237997	86	1	2	0.83					0.273281	96	435	1		0	0	1	1	1	1	0	0	1	1	1	1	1	0	1	0	0	0	1	0	1	1	1	1	1	1	1	1	1	1	0	1	1
O15231	T	63	0.19046	89	6	54	0.97					0.252027	96	435	2	0.0137251	1	0	1	0	1	1	1	1	1	1	0	1	0	1	1	1	0	0	1	0	1	1	0	0	1	1	1	1	1	1	0	1	0
O15231	S	66	0.310952	96	1	0	0.97					0.175097	96	435	1	0	1	0	1	0	0	0	1	1	1	1	0	1	1	1	1	1	0	0	1	1	1	1	0	0	0	1	1	1	1	1	0	1	0
O15231	S	132	0.112162	97	2	1	0.97					0.174471	96	96		0.0344761	1	0	0	0	1	0	1	1	1	1	0	1	1	1	1	1	0	0	1	1	1	1	0	0	0	0	1	1	1	1	0	1	0
O15231	T	154	0.40887	45	25	31	0.97					0.428901	0	435	3	1	1	1	1	0	0	0	0	0	0	1	0	0	0	0	0	1	1	0	0	1	1	0	0	0	0	1	1	0	0	0	0	0	0
O15231	S	155	0.332457	102	25	13	0.98					0.285509	435	435	3	0.109393	1	1	1	1	1	1	1	1	1	1	0	1	1	0	0	1	1	0	0	1	1	1	0	0	0	1	1	1	1	1	0	1	0
O15231	S	453	0.591027	67	35	583	0.99					0.327794	435	435	6	0.251797	1	1	1	0	0	0	0	0	0	0	0	1	0	1	1	0	0	0	1	1	1	0	0	0	1	1	1	1	1	1	0	1	0
O15231	S	457	0.24855	20	14	42	0.99					0.108811	0	0	2	0.198236	1	0	0	0	0	0	0	0	0	0	0	0	0	0	0	0	0	0	1	0	0	0	0	0	0	0	0	0	0	0	0	0	0
O15231	S	602	0.18315	49	4	13	0.97					0.231325	435	435	1	0.02408	1	0	0	0	0	0	0	0	1	0	0	0	1	0	0	1	1	0	0	1	1	0	0	0	0	0	1	0	1	0	0	0	0
O15234	S	23	0.173137	108	1	10	0.99					0.234886	435	435			1	0	1	1	1	1	1	1	0	1	1	0	1	1	1	1	1	1	1	1	1	1	1	0	1	0	1	1	1	1	1	1	0
O15234	S	39	0.327003	99	2	10	0.97					0.22871	435	435	3		1	0	1	1	1	1	0	1	0	1	1	0	1	1	1	1	1	0	0	0	1	1	1	0	1	0	1	1	1	1	0	1	0
O15234	S	47	0.314211	107	5	16	0.96					0.500576	96	435	4		1	0	1	1	1	1	1	1	0	1	1	0	1	1	1	1	1	1	1	0	1	1	1	0	1	0	1	1	1	1	1	1	0
O15234	S	126	0.125635	111	10	15	0.98					0.432062	96	312	3	1	1	1	1	1	1	1	1	0	1	1	1	1	1	1	1	1	1	0	1	1	1	1	1	0	1	0	1	1	1	1	0	1	1
O15234	T	127	0.116217	22	8	12	0.99					0.358943	0	435	3	0.910488	0	0	0	0	0	0	0	1	0	0	0	0	0	0	1	0	0	0	0	0	0	0	0	0	0	0	1	0	0	0	0	0	0
O15234	S	140	0.134816	6	14	0	0.97					0.129165	0	0	5	0.0257998	0	0	0	0	0	0	0	0	0	0	0	0	0	0	0	0	0	0	0	0	0	0	0	0	0	0	0	0	0	0	0	0	0
O15234	S	265	0.684977	119	49	1088	0.94					0.339798	435	435	25	0.390062	1	1	1	1	1	1	1	1	1	1	1	1	1	1	1	1	1	0	1	1	1	1	1	0	1	0	1	1	1	1	1	1	1
O15234	S	358	0.220733	11	5	3	0.97					0.279577	0	312		0.479393	0	0	0	0	0	0	0	0	0	0	0	0	0	0	0	0	0	0	0	0	0	0	0	0	0	0	0	0	0	0	1	0	0
O15234	S	373	0.461166	115	16	328	0.96					0.284901	312	312	15	0.487233	1	1	1	1	1	1	1	0	1	1	1	1	1	1	1	1	1	1	0	1	1	1	1	0	1	0	1	1	1	1	0	1	1
O15234	T	441	0.37544	111	6	11	0.99					0.277604	312	435	5	0.927931	1	0	1	1	1	1	0	1	0	1	1	1	1	1	1	0	1	0	1	1	1	1	1	0	1	0	1	1	1	1	1	1	1
O15234	T	443	0.382557	32	8	59	0.98					0.321629	0	435	8	0.587431	0	0	0	0	0	0	0	0	0	1	0	1	0	0	0	0	0	0	0	0	0	1	0	0	0	0	1	0	0	0	0	0	0
O15234	S	702	0.155791	97	3	0	0.93					0.215343	96	435	2		0	1	1	1	1	1	1	1	0	1	0	0	1	1	1	1	1	1	1	1	1	0	0	0	1	0	1	1	1	1	1	1	1
O15240	S	65	0.208356	98	1	2	0.95					0.348281	90	90			1	0	1	0	0	1	1	1	1	1	1	1	1	1	1	0	1	0	1	0	1	1	1	0	1	1	0	1	0	1	0	1	1
O15240	S	252	0.0897081	79	2	3	0.97					0.160452	90	90	1		0	0	0	1	1	1	1	1	1	1	1	0	1	0	0	0	0	0	0	0	0	1	1	0	1	1	0	0	0	1	0	1	1
O15240	S	253	0.166608	96	2	2	0.97					0.335568	90	90	1		1	0	1	1	1	1	1	1	0	1	1	1	1	1	1	0	1	0	1	0	1	1	1	0	1	1	0	1	0	1	0	1	1
O15240	S	420	0.460795	88	7	39	0.98					0.439689	90	90	6		1	0	1	1	1	1	1	1	1	1	1	1	1	1	1	0	1	1	1	0	1	1	1	0	1	0	0	1	0	1	0	1	1
O15258	S	2	0.458704	114	30	193	0.97					0.357967	352	352	6		1	1	1	1	1	1	1	1	1	1	0	1	1	1	1	1	1	1	1	1	1	1	1	1	1	1	1	1	1	1	0	0	1
O15258	S	90	0.297545	124	5	7	0.27					0.226187	435	435	1	0.322049	1	1	1	1	1	1	1	1	1	1	1	1	1	1	1	1	1	1	1	1	1	1	0	1	1	1	1	1	1	1	0	0	1
O15264	T	185	0.389569	126	8	26	0.01	Protein kinase		TRUE	TRUE	0.268307	90	90	1	0.00474507	1	1	1	1	1	1	1	1	1	1	1	1	1	1	1	1	1	1	1	1	1	1	1	1	1	1	1	1	1	1	1	1	1
O15264	T	265	0.285656	117	1	4	0.04	Protein kinase		FALSE		0.34705	90	90	2	0.50039	1	1	1	1	1	1	1	1	1	1	1	0	1	1	1	1	1	1	1	1	1	1	1	1	1	1	1	1	1	1	1	1	1
O15264	S	350	0.416962	109	4	19	0.08					0.274564	90	90	4	0.165116	1	1	1	1	1	1	1	1	1	1	1	0	1	0	0	1	1	1	1	1	1	1	1	1	1	1	1	1	0	1	1	1	1
O15265	S	206	0.0814944	107	1	0	0.97					0.202942	96	352	1	0.632005	1	1	0	0	0	0	1	1	0	1	0	1	1	1	1	1	1	0	0	1	1	1	1	0	1	1	1	1	1	1	0	1	1
O15265	S	207	0.126856	104	1	0	0.98					0.18499				0.887444	1	1	0	0	0	0	1	1	1	1	0	0	1	1	1	1	1	0	1	1	1	1	1	0	1	1	1	0	1	1	0	1	1
O15265	S	218	0.133428	113	1	0	0.98					0.346441				0.174217	1	1	1	1	1	1	1	1	1	1	0	1	1	0	1	1	1	0	1	1	1	1	1	0	1	1	1	1	1	1	0	1	1
O15265	S	219	0.213757	113	1	1	0.98					0.157012	352	435		0.188732	1	1	1	0	0	0	1	1	1	1	0	1	1	0	1	1	1	1	1	1	1	1	1	0	1	1	1	1	1	1	1	1	1
O15265	S	711	0.393195	120	3	3	0.98					0.21004	435	435	2	0.305706	1	1	1	1	1	1	1	1	1	1	0	0	1	1	1	1	1	0	1	1	1	1	1	0	1	0	1	1	1	1	1	1	1
O15265	T	781	0.0891632	38	1	0	0.97					0.264023	0	435		0.775906	0	0	0	0	0	0	0	0	0	0	0	0	0	1	1	1	0	0	0	1	0	0	0	0	0	0	1	0	0	0	1	0	0
O15265	S	840	0.39203	112	6	28	0.99					0.327728	435	435	2	0.35087	1	1	1	1	1	1	1	1	0	1	0	0	1	1	1	1	1	0	1	1	1	1	1	0	1	1	1	1	1	1	1	1	1
O15270	S	33	0.143436	45	1	1	0.98					0.189433	90	90	1	0.480351	0	0	0	0	0	0	1	0	0	0	1	0	0	0	1	0	0	1	0	0	0	0	0	0	0	0	0	1	1	0	0	1	0
O15273	S	161	0.797187	118	1	129	0.69					0.446274	435	435	2	0	1	1	1	1	1	1	1	1	1	1	1	1	1	1	1	1	1	1	1	1	1	1	1	0	1	1	1	1	0	1	1	1	0
O15294	S	3	0.186359	104	2	11	0.71					0.140319	96	312	1		1	0	1	1	0	1	1	1	1	1	1	1	1	1	1	1	1	0	1	1	1	1	1	1	1	1	0	1	0	1	1	1	1
O15297	S	40	0.514944	68	12	42	0.94	PPM-type phosphatase				0.346699	0	0	8		1	0	0	0	0	0	1	1	1	0	1	0	1	1	1	1	0	0	1	1	1	0	1	0	0	0	1	1	0	0	0	1	1
O15318	T	133	0.381935	63	4	40	0.66					0.201716	96	312	4	0.749639	0	0	0	0	0	1	1	0	0	1	1	0	1	0	1	1	1	0	0	1	1	0	1	0	0	0	1	1	0	0	0	0	0
O15318	S	157	0.281209	108	10	45	0.89					0.541071	435	435	3	0.452778	1	1	1	1	1	1	1	1	1	1	1	1	1	0	1	1	1	1	1	1	1	1	1	0	0	1	1	1	0	1	1	0	1
O15320	S	137	0.416328	30	28	367	0.27					0.369035	96	96	10	0.144449	0	0	0	0	0	0	0	0	0	0	0	0	1	1	1	1	0	0	1	1	0	0	0	0	0	0	1	0	1	0	0	0	0
O15320	S	517	0.747719	27	24	192	0.91					0.227446	435	435	13	0	0	0	0	0	0	0	0	0	0	0	0	0	1	1	1	0	0	0	1	1	0	0	0	0	0	0	0	0	1	0	0	0	0
O15320	T	539	0.309325	23	7	32	0.73					0.115882	90	435	3	0.0846736	0	0	0	0	0	0	0	0	0	0	0	0	1	1	1	0	0	0	1	0	0	0	0	0	0	0	0	0	1	0	0	0	0
O15320	T	583	0.410841	22	4	9	0.97					0.188527	96	96	1	0.836982	0	0	0	0	0	0	0	0	0	0	0	0	1	0	0	0	0	0	0	1	0	0	0	0	0	0	0	0	0	0	0	0	0
O15320	S	590	0.536539	27	14	142	0.96					0.160675	435	435	8	0.0178909	0	0	0	0	0	0	0	0	0	0	0	0	1	1	1	0	0	0	1	1	0	0	0	0	0	0	0	0	1	0	0	0	0
O15320	S	631	0.297682	25	22	70	0.89					0.33398	96	96	3	0.701825	0	0	0	0	0	0	0	0	0	0	0	0	1	1	1	0	0	0	1	1	0	0	0	0	0	0	0	0	1	0	0	0	0
O15320	S	654	0.321081	15	3	7	0.93					0.164316	0	0	3	0.704393	0	0	0	0	0	0	0	0	0	0	0	0	0	0	0	0	0	0	0	0	0	0	0	0	0	0	0	0	0	0	0	0	0
O15327	S	490	0.102016	6	2	0	0.99					0.366178				0.683405	0	0	0	0	0	0	0	0	0	0	0	0	0	0	0	0	0	0	0	0	0	0	0	0	0	1	0	0	0	0	0	0	0
O15327	S	491	0.107671	5	3	1	0.99					0.370658	312	435		0.701759	0	0	1	0	0	0	0	0	0	0	0	0	0	0	0	0	0	0	0	0	0	0	0	0	0	0	0	0	0	0	0	0	0
O15327	S	495	0.108129	8	2	3	0.99					0.303559	96	96		0.70898	0	0	1	0	0	0	0	0	0	0	0	0	0	0	0	0	0	0	0	0	0	0	0	0	0	1	0	0	0	0	0	0	0
O15344	S	92	0.618103	15	24	253	0.53					0.49889	435	435	14	0.299072	0	0	0	0	0	0	0	0	0	0	0	0	0	0	0	0	0	0	0	0	0	0	1	1	0	0	0	0	0	0	1	0	0
O15344	S	96	0.693103	15	31	696	0.71					0.291106	435	435	15	0.237705	0	0	0	0	0	0	0	0	0	0	0	0	0	0	0	0	0	0	0	0	0	0	1	1	0	0	0	0	0	0	1	0	0
O15344	S	213	0.19645	10	1	5	0.13				TRUE	0.40026	96	435	2	0.713178	0	0	0	0	0	0	0	0	0	0	0	0	0	0	0	0	0	0	0	0	0	0	1	1	0	0	0	0	0	0	0	0	0
O15344	S	513	0.262023	4	4	0	0.25	B30.2/SPRY				0.336727				0.753927	0	0	0	0	0	0	0	0	0	0	0	0	0	0	0	0	0	0	0	0	0	0	0	0	0	0	0	0	0	0	0	0	0
O15350	S	166	0.130789	12	1	15	0.04					0.384706				0.908688	0	0	0	0	0	0	0	0	0	1	0	0	0	0	0	0	1	0	0	0	0	0	1	0	0	0	0	0	0	0	0	0	0
O15350	T	167	0.368514	27	1	16	0.03					0.235101				0.581201	0	1	0	0	0	0	0	0	0	0	0	0	0	0	0	0	1	0	0	0	0	0	1	1	0	0	0	0	0	0	0	0	0
O15354	S	594	0.237757	126	1	2	0.95					0.227221	435	435	1	0.181633	1	1	1	1	1	1	1	1	1	1	1	1	1	1	1	1	1	1	1	1	1	1	1	1	1	1	1	1	1	1	1	1	1
O15354	T	598	0.135429	126	1	1	0.93					0.346074	96	352			1	1	1	1	1	1	1	1	1	1	1	1	1	1	1	1	1	1	1	1	1	1	1	1	1	1	1	1	1	1	1	1	1
O15355	T	122	0.204135	121	2	12	0.7	PPM-type phosphatase				0.361387	96	96	2	0.736739	1	1	1	1	1	1	1	1	1	1	0	1	1	1	1	1	1	0	1	1	1	1	1	0	1	1	1	1	1	1	0	1	1
O15355	S	173	0.275809	116	3	9	0.93	PPM-type phosphatase				0.305897	96	96	3	0.794178	1	1	1	1	1	1	1	1	1	1	0	1	1	1	1	1	1	0	1	1	1	1	0	0	1	1	1	1	1	1	0	1	1
O15355	T	177	0.111412	117	3	2	0.96	PPM-type phosphatase				0.425863	96	96	1	0.760156	1	1	1	1	1	0	1	1	1	1	0	1	1	1	1	1	1	0	0	1	1	1	0	0	1	1	1	1	1	1	0	1	1
O15355	S	195	0.280824	25	5	6	0.97	PPM-type phosphatase				0.37486	0	96	2	0.740641	0	0	0	0	0	0	0	0	0	0	0	0	0	1	0	0	0	0	0	0	0	0	0	0	0	0	1	0	0	0	0	0	0
O15355	T	207	0.27099	117	4	9	0.97	PPM-type phosphatase				0.259147	96	96	1	0.81634	1	1	1	1	1	1	1	1	0	1	0	1	1	1	1	1	1	0	1	0	1	1	0	0	1	1	1	1	1	1	0	1	1
O15355	S	215	0.0987893	123	2	4	0.97	PPM-type phosphatase				0.11683	96	824		0.562912	1	1	1	1	1	1	1	1	1	1	0	1	1	1	1	1	1	1	1	1	1	1	0	0	1	1	1	1	1	1	1	1	1
O15355	S	240	0.128461	124	1	0	0.82	PPM-type phosphatase				0.110818	312	435	1	0.146148	1	1	1	1	1	1	1	1	1	1	0	1	1	1	1	1	1	1	1	1	1	1	0	0	1	1	1	1	1	1	1	1	1
O15355	S	242	0.177971	124	1	2	0.87	PPM-type phosphatase				0.116668	435	824	1	0.208219	1	1	1	1	1	1	1	1	1	1	0	1	1	1	1	1	1	1	1	1	1	1	0	0	1	1	1	1	1	1	1	1	1
O15355	S	245	0.296312	120	1	3	0.79	PPM-type phosphatase				0.304032	96	824	1	0.686306	1	1	1	1	1	1	1	1	1	1	0	1	1	1	1	1	1	0	1	1	1	1	0	0	1	1	1	1	1	1	0	1	1
O15355	S	325	0.154214	125	2	24	0.06	PPM-type phosphatase		FALSE		0.215309	435	824	1	0.252821	1	1	1	1	1	1	1	1	1	1	0	1	1	1	1	1	1	1	1	1	1	1	0	0	1	1	1	1	1	1	1	1	1
O15357	S	145	0.0882348	114	3	0	0.92					0.296904	96	96	1	0.581379	1	1	1	1	1	1	1	1	0	1	1	1	1	0	0	1	1	0	1	1	1	1	1	1	1	1	1	1	1	1	0	1	1
O15357	T	148	0.0850911	113	1	0	0.93					0.20222	96	96	1	0.544582	1	0	1	1	1	1	1	1	0	1	1	1	1	0	0	1	1	0	1	1	1	1	1	1	1	1	1	1	1	1	0	1	1
O15357	S	241	0.372822	121	21	194	0.85					0.21004	435	435	9	0.513408	1	1	1	1	1	1	1	1	1	1	1	1	1	1	1	1	1	0	1	1	1	1	1	1	1	1	1	1	1	1	0	1	1
O15357	S	300	0.114078	112	1	3	0.96					0.38452	435	435	1	0.942293	1	1	1	1	1	1	1	1	1	1	1	0	1	1	1	1	1	1	1	1	1	1	1	0	1	1	1	0	0	1	1	1	1
O15357	S	1011	0.152487	12	4	7	0.98					0.184707	0	96	1	0.252633	0	0	0	0	0	0	0	0	0	0	0	0	0	0	0	0	0	1	0	0	0	0	1	0	0	0	0	0	0	0	0	0	0
O15357	T	1013	0.153003	120	3	2	0.98					0.1159	96	96	1	1	1	1	1	1	1	1	1	1	1	1	1	1	1	1	1	1	1	1	1	1	1	1	1	1	1	1	1	1	1	1	0	1	1
O15357	S	1104	0.295043	122	2	18	0.97					0.197089	96	435	3	0.621832	1	1	1	1	1	1	1	1	1	1	1	1	1	1	1	1	1	1	1	1	1	1	1	1	1	1	1	1	1	1	1	1	1
O15357	S	1167	0.357123	112	3	13	0.97					0.411248	435	435	3		1	1	1	1	1	1	1	1	1	1	1	1	1	0	0	1	1	0	1	1	1	1	1	1	1	1	1	1	1	1	0	0	1
O15357	S	1257	0.257128	114	2	5	0.84	SAM				0.166448	96	96	3		1	1	1	1	1	1	1	1	1	1	1	1	1	0	0	1	1	1	1	1	0	1	1	1	1	1	1	1	1	1	1	0	1
O15371	S	529	0.473973	122	1	1	0.85					0.523665	435	435	12	0.0217932	1	1	1	1	1	1	1	1	1	1	0	0	1	1	1	1	1	1	0	1	1	1	1	1	1	1	1	1	1	1	1	1	1
O15372	S	14	0.107072	104	4	1	0.99					0.144682	96	96			1	0	1	1	1	1	1	1	1	1	0	1	1	1	1	1	0	0	1	0	0	1	1	0	1	0	1	1	1	1	0	1	1
O15372	S	16	0.0975114	99	6	2	0.98					0.13688	96	96	1		1	0	0	0	0	1	1	1	1	0	0	1	1	1	1	1	0	0	1	1	1	1	1	0	0	0	1	1	1	1	0	1	1
O15372	S	236	0.0978373	110	1	1	0.1					0.21004	96	435	2	0.642085	1	1	1	1	0	1	1	1	1	1	0	1	1	1	1	1	1	0	1	1	1	1	0	0	1	1	1	1	1	1	0	1	0
O15375	S	451	0.420734	18	1	3	0.96					0.21004	90	90	1	0.966761	0	0	0	0	0	0	0	0	0	0	0	0	0	0	0	0	0	0	0	0	0	0	0	0	0	0	0	0	0	0	0	0	0
O15379	S	74	0.630794	114	4	12	0.02			FALSE		0.158479	824	824	4	0.0179955	1	0	1	1	1	1	1	1	1	1	1	0	1	1	1	1	1	1	1	1	1	1	1	0	1	1	0	1	1	1	1	1	1
O15381	S	149	0.253891	100	1	1	0.98					0.164177	312	352	1	0.946126	1	0	1	1	1	1	1	0	1	1	0	0	1	1	1	1	1	0	0	1	1	0	1	0	1	1	1	0	1	1	0	1	1
O15381	S	191	0.355063	84	3	80	0.73					0.150824	312	312	11	0.638568	0	0	1	1	1	1	1	0	0	1	0	0	1	1	1	1	1	1	0	1	1	0	1	1	0	1	1	1	0	0	1	1	1
O15381	S	215	0.30543	106	3	50	0.98					0.218547	352	824	4	0.316678	0	0	1	1	1	1	0	1	1	1	0	0	1	1	1	1	1	0	1	1	1	1	1	0	1	1	1	1	1	1	0	1	1
O15389	S	488	0.121737	5	1	1	0.78					0.297868	0	0		0.273374	0	0	0	0	0	0	0	0	0	0	0	0	0	0	0	0	0	0	0	0	0	0	0	0	0	0	0	0	0	0	0	0	0
O15391	T	306	0.425318	36	8	43	0.03					0.146945				0.00612914	0	0	1	1	0	1	0	1	0	0	0	0	1	0	0	0	1	0	0	0	1	0	0	0	1	0	0	1	0	0	0	1	0
O15394	S	765	0.432057	60	2	7	0.74					0.111331	352	352	1	0.0186186	0	0	0	1	1	0	0	0	1	1	0	0	0	0	0	0	0	1	0	1	1	0	0	0	1	1	0	0	1	0	0	1	1
O15394	T	795	0.26464	60	1	3	0.78					0.212689	435	352	1	0.0126096	0	0	0	1	1	0	0	0	1	1	0	0	0	0	0	0	0	1	0	1	1	0	0	0	1	1	0	0	1	0	0	1	1
O15397	S	439	0.0904005	87	1	1	0.02					0.133933	312	312		0.421294	1	0	1	1	0	0	0	1	0	0	0	1	1	0	0	1	1	1	1	1	0	1	1	0	1	1	1	1	0	1	1	1	0
O15397	S	595	0.30046	88	1	2	0.21					0.357516	824	824		0.0266653	1	1	1	1	0	0	0	1	0	0	0	1	1	0	0	1	1	1	1	1	0	1	1	0	1	1	0	1	0	1	1	1	0
O15397	S	903	0.551136	88	8	12	0.94					0.546576	824	824	10	0.20949	1	1	1	1	0	0	0	1	1	0	0	1	1	0	0	1	1	0	1	1	0	1	1	0	1	1	0	1	0	1	1	1	0
O15397	T	908	0.216477	73	4	4	0.86					0.248718	96	96	4	0.327473	0	0	0	0	0	0	0	1	0	0	0	0	1	0	0	1	0	0	1	1	0	1	1	0	1	1	0	0	0	1	1	1	0
O15400	S	2	0.385878	105	22	69	0.9					0.10158	96	352	4	0.154251	1	1	1	1	1	1	1	1	1	1	0	0	1	0	1	1	1	1	1	1	1	1	0	0	1	0	1	1	1	1	1	1	1
O15400	S	125	0.576376	114	21	46	0.6					0.41438	352	824	12	0.928682	1	1	0	1	1	1	1	1	1	1	0	0	1	1	1	1	0	1	0	1	1	0	1	0	1	1	1	1	1	1	1	1	1
O15400	S	129	0.675796	120	38	760	0.83					0.210934	435	435	20	0.749281	1	1	1	1	1	1	1	1	1	1	0	0	1	1	1	1	0	1	1	1	1	0	1	0	1	1	1	1	1	1	1	1	1
O15400	S	174	0.154865	120	3	7	0.16	t-SNARE coiled-coil homology				0.222073				0.79915	1	1	1	1	1	1	1	1	1	1	0	0	1	1	1	1	1	1	1	1	1	0	1	0	1	0	1	1	1	1	1	1	1
O15403	T	233	0.133681	122	2	4	0.95			TRUE		0.199812	352	352	4	0.755924	1	1	1	1	1	1	1	1	1	1	0	1	1	1	1	1	1	1	1	1	1	1	1	0	1	1	1	1	1	1	1	1	1
O15409	S	37	0.206922	20	1	2	0.96					0.193032	435	435			0	0	0	0	0	0	0	0	0	0	0	0	0	0	0	0	0	0	0	0	1	1	0	0	0	0	0	0	0	0	0	0	0
O15409	S	332	0.173354	35	2	0	0.87					0.414733	435	824	2	0.462131	0	1	0	0	0	0	0	0	1	0	0	1	1	0	0	0	0	0	0	0	1	1	1	0	0	0	0	0	1	1	0	0	0
O15409	S	442	0.104978	44	1	0	0.96					0.167398				1	1	1	0	1	1	1	0	0	1	0	0	1	1	0	0	0	0	0	0	0	1	1	1	1	1	0	0	0	0	1	0	0	0
O15409	T	448	0.128909	44	1	2	0.97					0.139706	312	824		0.324738	1	1	0	1	1	1	0	0	1	0	0	1	1	0	0	0	0	0	0	0	1	1	1	1	1	0	0	0	0	1	0	0	0
O15409	T	449	0.342037	44	1	2	0.98					0.266138	435	824		0.422907	1	1	0	1	1	1	0	0	1	0	0	1	1	0	0	0	0	0	0	0	1	1	1	1	1	0	0	0	0	1	0	0	0
O15409	T	451	0.107906	44	1	2	0.98					0.203702				0.500576	1	1	0	1	1	1	0	0	1	0	0	1	1	0	0	0	0	0	0	0	1	1	1	1	1	0	0	0	0	1	0	0	0
O15409	T	692	0.0944781	38	1	6	0.97					0.141409				0.583419	1	1	0	1	1	1	0	0	1	0	0	1	0	0	0	0	0	0	0	1	1	1	0	1	1	0	0	0	1	1	0	0	0
O15417	S	175	0.0489454	25	1	1	0.9					0.121813				0.458054	0	0	1	1	1	1	0	0	1	1	0	0	0	0	0	0	0	0	0	0	0	0	1	0	1	0	0	0	1	0	0	1	1
O15417	S	263	0.308429	74	25	224	0.92					0.210947	96	96	10	0.606847	0	0	1	1	1	1	0	1	1	1	0	0	1	0	0	0	0	1	1	0	1	0	1	0	1	0	1	1	1	1	1	1	1
O15417	S	1029	0.057697	85	14	0	0.98					0.179195	96	435	1	0.41238	1	0	1	1	1	1	1	1	0	1	0	0	1	1	1	0	0	1	1	0	1	0	1	0	1	1	1	0	1	1	1	1	1
O15417	S	1136	0.308992	90	28	205	0.98					0.304725	312	435	14	0.836918	1	0	1	1	1	1	1	1	1	1	0	0	1	0	1	0	0	0	1	0	1	0	1	0	1	1	1	1	1	1	1	1	1
O15417	S	1138	0.156953	94	12	52	0.97					0.114116	96	352	6	0.313743	0	0	1	1	1	1	1	1	1	1	0	0	1	1	1	0	0	1	1	0	1	0	1	0	1	1	1	1	1	1	1	1	1
O15417	S	1232	0.264	70	5	9	0.98					0.304725	0	96	6	0.772302	0	0	0	0	0	0	0	0	0	0	0	0	1	1	1	0	0	0	1	0	1	0	1	0	0	1	1	1	1	1	0	1	1
O15417	S	1540	0.375579	92	16	158	0.99					0.351974	435	435	8	0.313971	1	0	1	1	1	1	0	1	0	1	0	0	1	1	1	0	0	1	1	0	1	1	1	0	1	0	1	1	1	1	1	1	1
O15417	T	1757	0.10071	85	1	1	0.98					0.222204				0.75095	1	0	1	1	1	1	1	1	1	1	0	1	1	0	1	0	0	0	1	0	0	1	1	0	1	0	1	1	1	1	0	1	1
O15417	T	1880	0.0696111	76	6	1	0.98					0.139279	0	435	3	0.836154	1	0	0	0	0	0	0	0	0	1	0	1	0	1	1	0	0	0	1	0	1	1	1	0	0	1	1	1	1	1	0	1	1
O15417	T	2146	0.349989	98	23	205	0.99					0.332738	435	435	11	0	1	1	1	1	1	1	1	1	1	1	0	0	1	1	1	0	0	1	1	0	1	1	1	0	1	1	1	1	1	1	1	1	1
O15417	S	2292	0.274702	97	2	32	0.96					0.210945	435	435	2	0.115033	1	1	1	1	1	1	1	1	1	1	0	0	1	1	1	0	0	1	1	0	1	1	1	0	1	1	1	1	1	1	1	1	1
O15417	S	2359	0.0418964	79	1	0	0.97					0.210934	0	0	1	0.51101	1	1	1	1	1	1	0	0	0	1	0	0	1	1	1	0	0	0	1	0	1	1	1	0	1	0	1	1	1	1	0	0	1
O15417	S	2367	0.0473636	21	3	0	0.97					0.116832	0	435	1	0.884831	0	0	0	0	0	0	0	0	0	0	0	0	0	0	0	0	0	0	0	0	0	0	0	0	0	0	1	0	0	0	0	0	0
O15417	T	2369	0.14805	87	4	2	0.98					0.313407	0	435	1	0.540106	1	1	1	1	1	1	1	1	1	0	0	0	1	1	1	0	0	0	1	0	1	1	1	0	1	0	1	0	1	1	0	1	1
O15417	T	2534	0.0364089	34	5	3	0.97					0.177027	0	0	1	0.961215	0	0	0	0	0	0	0	0	0	0	0	0	1	0	0	0	0	0	0	0	0	0	1	0	0	1	1	1	0	0	0	0	0
O15417	S	2538	0.145223	70	11	34	0.98					0.147763	0	0	1	0.179684	0	0	0	0	0	0	0	0	0	0	0	0	1	1	1	0	0	0	1	0	1	0	1	0	1	1	1	1	1	0	0	1	1
O15417	S	2866	0.138036	89	3	12	0.66	BAH		FALSE		0.280953	0	0	1	0.0190943	1	1	1	1	1	1	1	1	1	1	0	0	1	1	1	0	0	0	1	1	1	1	1	0	1	1	1	1	1	1	0	1	1
O15427	T	460	0.445844	107	11	182	0.97					0.150254	96	352	12		1	1	1	1	1	1	1	1	1	1	0	0	1	0	0	1	1	1	0	1	1	0	1	0	1	0	0	1	1	1	1	1	1
O15427	S	464	0.350341	111	27	734	0.96					0.116829	96	96	18		1	1	1	1	1	1	1	1	1	1	0	0	1	1	1	1	1	1	1	1	1	0	1	0	1	0	0	1	1	1	1	1	1
O15431	T	114	0.280335	124	2	5	0.95			TRUE		0.112108	96	96	1	0.616801	1	1	1	1	1	1	1	1	1	1	1	1	1	1	1	1	0	1	1	1	1	1	1	1	1	1	1	1	1	1	1	1	1
O15432	T	60	0.109961	47	4	0	0.44			FALSE		0.161469	90	0	1	0.85422	0	0	0	0	0	1	0	0	0	1	0	1	0	0	0	1	1	0	0	1	0	0	0	1	1	0	1	1	0	0	0	0	0
O15432	T	66	0.14305	18	4	0	0.81			TRUE		0.153739	0	824	1	1	0	0	0	0	0	0	0	0	0	0	0	0	0	0	0	0	0	0	0	0	0	0	0	0	0	0	0	0	0	0	0	0	0
O15432	T	70	0.132606	91	4	1	0.87			FALSE		0.365165	0	435		0.75399	1	1	1	0	0	0	0	0	0	1	1	0	1	1	1	1	1	0	1	0	0	1	0	0	0	0	1	1	1	1	0	0	0
O15432	S	77	0.351295	96	8	7	0.78			FALSE		0.236998	435	824	2	0.224016	0	0	0	0	0	0	0	0	0	1	1	0	1	1	1	1	1	0	1	1	0	1	0	0	0	1	1	1	1	1	0	1	1
O15438	S	281	0.261477	2	14	50	0.94					0.435971	96	96	2	0.123108	0	0	0	0	0	0	0	0	0	0	0	0	0	0	0	0	0	0	0	0	0	0	0	0	0	0	0	0	0	0	0	0	0
O15438	S	884	0.210703	2	4	5	0.98					0.130798	312	352	1	0.57802	0	0	0	0	0	0	0	0	0	0	0	0	0	0	0	0	0	0	0	0	0	1	0	0	0	0	0	0	0	0	0	0	0
O15438	T	890	0.0848765	2	1	0	0.97					0.345111				0.924734	0	0	0	0	0	0	0	0	0	0	0	0	0	0	0	0	0	0	0	0	0	1	0	0	0	0	0	0	0	0	0	0	0
O15438	T	896	0.166226	1	1	2	0.97					0.210947	0	96		0.800488	0	0	0	0	0	0	0	0	0	0	0	0	0	0	0	0	0	0	0	0	0	0	0	0	0	0	0	0	0	0	0	0	0
O15438	S	911	0.32171	2	21	252	0.99					0.103021	435	435	10	0.535776	0	0	0	0	0	0	0	0	0	0	0	0	0	0	0	0	0	0	0	0	0	1	0	0	0	0	0	0	0	0	0	0	0
O15439	S	404	0.104011	7	5	28	0.39					0.223023	90	90	2	0.757966	0	0	0	0	0	0	0	0	0	0	1	0	0	0	0	0	0	0	0	0	0	0	0	0	0	0	0	0	0	0	0	0	0
O15439	T	648	0.178349	10	10	32	0.97					0.37716	90	90	6	0.773875	0	0	0	0	0	0	0	0	0	0	1	0	0	0	0	0	0	0	0	0	0	0	0	0	0	0	0	0	0	0	0	0	1
O15439	S	655	0.602591	9	12	72	0.98					0.353452	435	435	4	0.242577	0	0	0	0	0	0	0	0	0	0	1	0	0	0	0	0	0	0	0	0	0	0	0	0	0	0	0	0	0	0	0	0	0
O15439	S	665	0.13979	9	6	31	0.99					0.191258	435	824	1	0.78164	0	0	0	0	0	0	0	0	0	0	1	0	0	0	0	0	0	0	0	0	0	0	0	0	0	0	0	0	0	0	0	0	0
O15439	S	668	0.355467	13	8	49	0.99					0.396444	435	435	1	0.105553	0	0	0	0	0	0	0	0	0	0	1	0	0	0	0	0	0	0	0	0	0	0	0	0	0	0	0	0	0	0	0	0	1
O15439	S	676	0.27847	1	2	71	0.98					0.462871	0	0	1	0.865194	0	0	0	0	0	0	0	0	0	0	0	0	0	0	0	0	0	0	0	0	0	0	0	0	0	0	0	0	0	0	0	0	0
O15440	S	14	0.307992	92	8	35	0.84					0.275453	312	435	1		0	1	1	1	0	1	1	1	0	1	1	1	0	1	1	1	0	1	1	0	0	1	0	0	1	0	1	1	1	1	0	1	0
O15440	S	502	0.0944583	90	12	4	0.71					0.204769	96	352	2	0.784612	0	1	0	1	0	1	1	1	0	1	1	1	0	1	1	1	0	0	1	0	0	1	0	0	1	0	1	1	0	1	0	1	0
O15440	S	509	0.557585	92	30	297	0.92					0.273129	435	435	6	0.527117	0	1	1	1	0	1	1	1	0	1	1	1	0	1	1	1	0	0	1	0	0	1	0	0	1	0	1	1	0	1	0	1	0
O15440	S	558	0.34126	92	13	59	0.97					0.282579	435	435	5	0.689948	0	1	1	1	0	1	1	1	0	1	1	1	0	1	1	1	0	0	1	0	0	1	0	0	1	0	1	1	0	1	0	1	0
O15446	S	27	0.263581	37	13	50	0.29					0.222917	0	96	10	0.661344	0	0	0	0	0	0	0	0	0	0	0	1	0	0	0	1	0	0	0	0	0	0	1	1	1	0	1	0	0	0	0	0	0
O15446	S	126	0.333308	91	22	112	0.84					0.168641	96	96	11	0.130375	0	0	0	0	0	0	1	1	1	0	0	1	1	0	1	1	1	0	1	1	1	0	1	0	0	1	1	1	0	1	0	1	1
O15446	S	136	0.574187	105	39	1324	0.98					0.319096	96	96	19	0.332951	1	1	1	1	1	1	1	1	1	1	0	1	1	1	1	1	1	1	1	1	0	1	1	1	1	1	1	1	1	1	0	1	1
O15446	T	159	0.333377	117	2	6	0.83					0.182619	96	96	4	0.424174	1	1	1	1	1	1	1	1	1	1	0	1	1	1	1	1	1	0	1	1	1	1	1	1	1	1	1	1	1	1	0	1	1
O15446	S	205	0.22242	90	2	28	0.96					0.161435	96	96	2	0.753922	0	0	0	0	0	0	0	0	0	0	0	0	1	1	1	1	1	0	1	0	0	1	1	0	0	0	1	0	1	1	0	1	1
O15446	T	250	0.133561	95	1	2	0.98					0.48273	96	96	1	0.386626	1	0	0	0	0	0	1	1	1	1	0	1	1	1	1	1	1	0	1	1	0	0	1	1	0	1	1	1	0	1	0	1	1
O15446	S	285	0.597514	106	38	1321	0.99					0.350312	96	96	27	0.412627	0	1	1	0	1	1	1	1	1	1	0	1	1	0	0	1	1	0	1	1	1	0	1	1	1	1	1	1	1	1	0	1	1
O15446	T	287	0.336072	90	22	98	0.99					0.485572	0	96	15	0.759226	1	1	1	1	1	1	1	1	1	0	0	1	1	0	1	1	1	0	1	1	1	0	1	1	1	1	1	1	1	1	0	0	0
O15446	S	359	0.431105	4	5	47	0.98					0.191514	0	0	3		0	0	0	0	0	0	0	0	0	0	0	0	0	0	0	0	0	0	0	0	0	0	0	0	0	0	0	0	0	0	0	0	0
O15446	T	363	0.244894	6	2	1	0.98					0.161063	0	0	1		0	0	0	0	0	0	0	0	0	0	0	0	0	0	0	0	0	0	0	0	0	0	0	0	0	0	0	0	0	0	0	0	0
O15446	T	419	0.117306	21	4	0	0.98					0.273418	0	96	2		0	0	0	0	0	0	0	0	0	0	0	0	0	0	0	0	0	0	0	0	0	0	0	0	0	0	0	0	0	0	0	0	0
O15446	S	490	0.357104	72	27	543	0.98					0.494783	0	0	12		0	0	0	0	0	0	0	0	1	0	0	1	1	0	0	0	1	0	0	0	1	0	0	1	0	1	1	1	1	1	0	1	1
O15498	S	159	0.295746	122	3	5	0.02	v-SNARE coiled-coil homology		FALSE		0.289169	312	824	1	0.177419	1	1	1	1	1	1	1	1	0	1	0	1	1	1	1	1	1	1	1	1	1	1	1	1	1	1	1	1	0	1	1	1	1
O15504	S	62	0.11583	107	2	1	0.91					0.169378	90	0	2	0.368177	1	0	1	1	1	1	1	1	1	1	0	0	1	1	0	1	1	0	0	1	1	1	1	0	1	1	1	1	1	1	0	1	1
O15504	S	82	0.281288	100	2	6	0.93					0.118354	0	352	4	0.141479	1	0	1	1	1	0	1	1	1	1	0	0	1	0	0	1	1	1	0	1	1	1	1	0	1	1	1	1	1	1	1	1	1
O15504	S	85	0.109164	97	2	3	0.96					0.124307	90	352	1	0.982957	1	0	1	1	1	1	1	1	1	0	0	0	1	0	0	1	1	1	0	1	1	1	1	0	1	1	1	1	1	1	1	0	0
O15504	S	104	0.27246	96	10	32	0.98					0.085867	96	352	5	1	1	0	1	1	1	1	1	1	1	1	0	0	1	0	0	1	0	0	1	1	0	1	1	0	1	1	1	0	1	1	0	1	1
O15504	S	313	0.457847	111	2	22	0.99					0.21004	96	352	1	0.484753	1	1	1	1	1	1	1	1	1	1	0	0	1	1	0	1	1	1	1	1	1	1	1	0	1	1	1	1	1	1	1	1	1
O15516	S	408	0.332097	116	3	13	0.98					0.168112	435	435	4	0.294611	1	1	0	1	1	1	1	1	0	1	0	0	1	1	1	1	0	1	1	1	1	1	1	1	1	0	1	1	1	1	1	1	1
O15516	S	449	0.127008	112	1	1	0.96					0.149445	352	824	2	0.972564	1	1	0	1	1	1	1	1	0	1	0	0	1	1	1	1	0	1	1	1	1	1	1	1	1	0	1	1	1	1	1	1	1
O15516	T	459	0.109206	107	3	1	0.98					0.145254	312	824		0.953577	1	1	0	1	1	1	1	1	0	1	0	0	1	1	1	1	1	0	1	1	1	1	0	1	1	0	1	1	1	1	0	1	1
O15516	S	460	0.209607	114	6	3	0.99					0.349089	435	824	1	0.449641	1	1	0	1	1	1	1	1	0	1	0	0	1	1	1	1	1	1	1	1	1	1	0	1	1	0	1	1	1	1	1	1	1
O15516	T	461	0.52233	116	8	52	0.99					0.321153	435	824	4	0.04439	1	1	0	1	1	1	1	1	0	1	0	0	1	1	1	1	1	1	1	1	1	1	0	1	1	0	1	1	1	1	1	1	1
O15523	S	71	0.262917	11	12	78	0.64					0.192782	312	435		0.333641	1	0	0	0	0	0	1	0	0	0	0	0	0	1	0	0	0	0	0	0	0	0	0	0	0	0	0	0	0	0	0	0	0
O15523	S	74	0.254107	11	2	15	0.71					0.25826	96	96	1	0.815018	1	0	0	0	0	0	1	0	0	0	0	0	0	1	0	0	0	0	0	0	0	0	0	0	0	0	0	0	0	0	0	0	0
O15523	S	101	0.304795	8	1	1	0.7					0.268012	312	435		0.780945	1	0	0	0	0	0	1	0	0	0	0	0	0	1	0	0	0	0	0	0	0	0	0	0	0	0	0	0	0	0	0	0	0
O15523	T	321	0.531322	12	4	16	0	Helicase ATP-binding		TRUE		0.202708	824	824	1	0.0820279	1	0	0	0	0	0	1	0	1	0	0	0	0	0	0	0	0	0	0	0	0	0	0	1	0	0	0	0	0	0	0	0	0
O15523	T	409	0.0956507	17	2	1	0.02					0.192565				0.0618138	1	0	0	0	0	0	1	0	1	0	0	0	0	1	0	0	0	0	0	0	0	0	0	1	0	0	0	0	0	0	0	0	0
O15523	S	487	0.252853	14	2	7	0.03	Helicase C-terminal		FALSE		0.323227				0.241703	1	0	0	0	0	0	0	0	1	0	0	0	0	1	0	0	0	0	0	0	0	0	0	0	0	0	0	0	0	0	0	0	0
O15523	S	490	0.323495	15	3	21	0.01	Helicase C-terminal		FALSE		0.232024				0.301095	1	0	0	0	0	0	1	0	1	0	0	0	0	1	0	0	0	0	0	0	0	0	0	0	0	0	0	0	0	0	0	0	0
O15525	S	124	0.349715	111	9	45	0.66					0.219638	435	435	9	0.342584	1	1	1	1	1	1	1	1	1	1	0	0	1	1	1	1	1	1	1	1	1	0	1	0	1	1	1	0	1	1	1	1	1
O15530	S	36	0.265114	53	9	18	0.97					0.2075	0	824	3		0	1	1	0	0	1	0	0	0	0	0	0	1	0	0	0	0	1	0	0	1	0	1	0	1	1	1	0	0	0	1	1	1
O15530	S	64	0.138542	63	3	4	0.98					0.270564	0	435	1	0.561904	0	0	0	0	0	0	0	0	0	0	0	1	1	1	0	0	1	0	0	1	1	1	0	0	0	1	1	1	1	1	0	0	0
O15530	T	513	0.11511	114	2	3	0.01					0.210934	96	96		0.202832	1	0	1	1	1	1	1	1	1	1	0	1	1	1	1	1	1	1	1	1	1	1	1	0	1	1	0	1	1	1	1	1	1
O15533	S	363	0.108149	106	1	0	0.03					0.203702				0.031166	1	0	0	1	1	1	1	1	1	0	0	0	1	1	1	1	1	1	1	1	1	0	0	0	0	0	1	1	1	1	1	1	1
O15534	S	27	0.217304	83	5	19	0.99					0.277191	96	435	1	0.0880797	0	0	1	1	1	1	0	0	1	1	1	1	1	1	1	1	1	1	1	0	1	0	1	1	1	0	0	1	0	1	0	0	1
O15534	S	99	0.312552	89	1	1	0.99					0.253934	435	435	1	0.0408574	0	1	1	1	1	1	0	0	1	1	1	1	1	1	1	1	1	1	1	1	1	0	1	1	1	1	0	1	0	1	0	0	1
O15534	S	601	0.0832619	20	3	7	0.99					0.203702	0	0	1	0.992471	0	0	0	0	0	0	0	0	0	0	0	0	0	0	0	0	0	0	0	0	0	0	1	0	0	0	0	0	0	0	0	0	0
O15534	S	645	0.0921375	70	2	3	0.65					0.21847	96	352	3	1	0	1	1	1	1	0	0	0	1	1	1	0	1	1	0	1	0	0	1	1	1	0	1	0	1	1	0	0	0	0	0	0	1
O15534	S	704	0.389084	87	17	123	0.95					0.264825	96	96	10	0.371372	0	1	1	1	1	1	0	0	1	1	1	1	1	1	1	1	1	1	1	1	1	0	1	1	1	1	0	1	0	1	0	0	1
O15534	S	810	0.111991	86	2	1	0.98					0.165928	96	435	1	0.743717	0	1	1	1	1	1	0	0	1	1	1	1	1	1	1	1	1	0	1	1	1	0	1	1	1	1	0	1	0	1	0	0	1
O15534	S	811	0.118818	83	4	8	0.98					0.14535	90	435	5	1	0	1	1	1	1	1	0	0	1	1	1	1	1	1	1	1	1	0	1	1	1	0	1	1	1	1	0	1	0	1	0	0	1
O15534	T	812	0.25386	48	1	1	0.98					0.507171	0	435	2	0.958671	0	0	0	0	0	0	0	0	1	0	1	0	1	0	1	1	0	0	0	0	0	0	1	0	0	1	0	0	0	0	0	0	1
O15534	S	815	0.27496	70	14	67	0.99					0.138284	96	96	14	0.610257	0	1	1	1	1	1	0	0	1	1	1	1	1	1	1	1	0	0	1	1	1	0	1	1	1	1	0	1	0	0	0	0	1
O15534	S	1031	0.0719353	85	2	0	0.98					0.352892				0.27858	0	1	1	1	1	1	0	0	1	1	1	1	1	1	1	1	1	1	1	1	1	0	1	0	1	1	0	1	0	1	0	0	1
O15534	S	1039	0.0871919	88	2	0	0.97					0.123062				0.0345905	0	1	1	1	1	1	0	0	1	1	1	1	1	1	1	1	1	1	1	1	1	0	1	0	1	1	0	1	0	1	0	0	1
O15534	S	1040	0.101171	88	2	0	0.96					0.372197				0.0175591	0	1	1	1	1	1	0	0	1	1	1	1	1	1	1	1	1	1	1	1	1	0	1	0	1	1	0	1	0	1	0	0	1
O15534	S	1279	0.273492	79	4	5	0.99					0.260979	96	96	2		0	0	0	1	1	1	0	0	1	1	1	1	1	1	1	1	1	0	1	1	1	0	1	0	1	1	0	1	0	1	0	0	1
O15541	S	6	0.427957	107	43	966	0.9					0.21833	96	312	18		1	1	1	1	1	1	1	0	1	0	0	1	1	1	1	1	1	0	1	0	1	1	1	1	1	0	1	0	1	1	0	1	1
O15541	S	47	0.361117	100	1	1	0.96					0.360084	96	824	8	0.503968	1	1	1	1	1	1	0	1	1	1	0	0	1	1	1	1	1	1	1	0	1	1	1	0	1	1	1	0	1	1	1	1	0
O15541	S	169	0.349601	115	1	2	0.7					0.233019	312	824	1	0.748129	1	1	1	1	1	1	1	1	1	1	0	1	1	1	1	1	1	1	1	1	1	1	1	1	1	1	1	0	1	1	1	1	1
O15541	T	323	0.392471	26	16	29	0.67					0.115292	0	0	3	0.64544	0	0	0	0	0	0	1	0	0	0	0	0	0	1	0	0	0	0	0	0	0	0	0	0	0	0	1	0	0	0	0	0	0
O15550	S	775	0.0782964	100	1	0	0.97					0.145651				0.832534	0	1	0	1	0	1	0	1	0	0	1	0	1	1	1	1	1	1	1	1	1	1	1	0	0	0	1	1	1	1	1	0	0
O15550	S	820	0.117863	107	5	2	0.99					0.149108	352	435	3	0.670948	0	1	0	1	1	1	0	1	0	0	1	1	1	0	1	1	1	1	1	1	1	1	1	0	0	0	1	1	1	1	1	1	1
O15550	S	824	0.140537	103	2	0	0.99					0.129597	435	435	1	0.0633807	0	1	0	1	1	1	0	1	0	0	1	0	1	0	1	1	1	1	1	1	1	1	1	0	0	0	1	0	1	1	1	0	0
O15550	T	825	0.0964831	105	2	1	0.99					0.215939	352	435		0.379824	0	1	0	1	1	1	0	1	0	0	1	1	1	0	1	1	1	1	1	1	1	1	1	0	0	0	1	1	1	1	1	0	0
O15550	T	827	0.454043	102	7	8	0.98					0.289795	435	435	5	0.746567	0	1	0	1	1	1	0	1	0	0	1	0	1	0	1	1	1	1	1	1	1	1	1	0	0	0	1	1	1	1	1	0	0
O15550	S	846	0.209273	106	1	0	0.97					0.200119	435	435	2	0.215183	0	1	0	1	1	1	0	1	0	0	1	1	1	1	1	1	1	1	1	1	1	1	1	0	0	0	1	1	1	1	1	0	0
O15551	T	204	0.476171	65	4	81	0.98					0.136431	90	90	5	0.919022	1	1	1	1	1	1	0	0	0	1	0	0	1	1	1	0	0	0	0	0	1	0	0	0	1	1	1	0	0	0	1	1	1
O15551	T	212	0.334967	101	3	12	0.77					0.168466	90	312	2	0.458025	0	1	1	1	1	1	1	1	0	1	0	0	1	1	1	1	1	0	1	0	1	0	1	0	1	1	1	1	1	1	1	1	1
O15553	S	242	0.253189	96	4	24	0.94					0.300993	96	96	2	0.101007	1	1	1	1	1	0	1	1	1	1	0	1	1	1	1	0	1	0	0	1	1	1	1	0	1	1	1	1	1	1	0	1	1
O15553	S	363	0.20528	40	2	6	0.81					0.296481	96	96	1	0.0628374	0	1	1	0	0	0	1	1	1	1	0	0	1	0	0	0	0	0	0	1	0	0	0	0	1	1	1	1	0	0	0	0	0
O15553	S	366	0.118237	35	2	7	0.7					0.233795	96	96	1	0.740422	0	0	0	0	0	0	0	1	0	0	0	1	0	0	0	0	1	0	0	1	0	0	0	0	0	0	1	1	0	0	0	0	0
O15554	S	178	0.145046	116	2	4	0.03					0.379653	90	435		0.0934298	0	0	1	1	1	1	1	1	1	1	1	0	1	1	1	1	1	0	1	0	1	0	1	0	1	1	1	1	1	1	1	1	1
O43143	S	64	0.170812	112	2	8	0.85					0.176467	96	435	3	0.838241	1	0	1	1	1	1	1	1	1	1	0	1	1	1	1	1	1	0	1	1	1	0	0	1	1	0	1	1	1	1	1	1	1
O43143	T	65	0.122908	112	2	11	0.84					0.154039	312	435	3	0.76354	1	0	1	1	1	1	1	1	1	1	0	1	1	1	1	1	1	0	1	1	1	0	0	1	1	0	1	1	1	1	1	1	1
O43148	S	24	0.120303	91	1	0	0.97					0.358132					0	1	1	1	1	1	0	0	0	0	0	1	1	1	1	1	1	0	1	1	0	1	1	1	0	1	1	1	0	0	0	1	1
O43148	S	28	0.105281	105	2	1	0.97					0.150878	312	435	1		0	1	0	0	0	1	1	0	0	0	0	1	1	1	1	1	1	0	1	1	0	1	1	1	0	1	1	1	1	1	0	1	1
O43148	S	29	0.107677	101	1	0	0.97					0.21004	96	352	1		0	0	0	0	0	1	1	0	0	0	0	1	1	1	1	1	1	0	1	1	0	1	1	1	0	0	1	1	1	1	0	1	1
O43148	T	77	0.500827	106	6	11	0.97					0.354894	352	96	6	0.761203	0	1	1	1	1	1	0	1	0	1	0	1	1	1	0	1	1	0	1	1	1	1	0	1	1	0	1	1	1	0	1	1	1
O43149	T	66	0.141433	45	1	7	0.52					0.14822	0	0	1	0.724199	1	0	0	0	0	0	0	0	0	0	0	0	0	0	1	1	0	0	0	1	0	0	0	0	0	0	1	1	0	0	0	1	1
O43149	S	233	0.102074	105	2	8	0.66	DOC				0.201716	312	312		0.530113	0	0	0	1	1	1	1	1	1	1	0	1	1	1	0	1	1	0	1	1	1	1	0	1	1	0	1	1	1	1	0	1	1
O43149	S	1473	0.0489887	107	8	6	0.96					0.131876	96	435	3	0.442099	1	0	0	1	1	1	1	1	1	1	0	1	1	0	1	1	1	0	1	1	1	1	1	1	1	0	1	1	1	1	0	1	1
O43149	S	1499	0.126004	22	2	3	0.97					0.088044	0	435	2	0.801094	0	0	0	0	0	0	0	0	0	0	0	0	0	0	0	0	0	0	0	0	1	0	0	0	0	0	0	0	0	0	0	0	0
O43149	S	1520	0.235153	114	29	66	0.97					0.39352	312	435	10	0.13688	1	0	0	1	1	1	1	1	1	1	0	1	1	1	1	1	1	0	1	1	1	1	1	1	1	0	1	1	1	1	0	1	1
O43149	T	1521	0.439564	97	26	92	0.96					0.355312	435	435	8	0.32044	1	0	0	1	1	1	1	1	1	1	0	1	1	1	1	1	1	1	1	1	1	0	1	1	1	0	1	1	0	0	0	1	1
O43149	T	1523	0.190565	103	9	7	0.95					0.34664	312	435	7	0.160973	1	0	0	1	1	1	1	1	1	1	0	1	1	1	1	1	1	1	1	1	1	1	1	1	1	0	1	1	0	0	1	1	1
O43149	T	1529	0.213303	111	5	12	0.88					0.247561	435	435	5	0.613796	1	0	0	1	1	1	1	1	1	1	0	1	1	1	1	1	1	1	1	1	1	1	1	1	1	0	1	1	1	1	0	1	1
O43149	S	1540	0.338951	118	25	354	0.81					0.187172	435	435	17	0.186868	1	0	0	1	1	1	1	1	1	1	0	1	1	1	1	1	1	1	1	1	1	1	1	1	1	0	1	1	1	1	1	1	1
O43149	S	1970	0.072229	84	1	0	0.98					0.509162				0.6206	1	0	0	1	1	1	1	0	1	1	0	1	1	1	1	1	1	0	1	1	1	0	1	1	1	0	0	0	0	1	0	1	1
O43149	S	2444	0.284702	108	31	298	0.97					0.237726	96	312	14	0.66581	0	0	0	1	1	1	1	1	1	0	0	1	1	1	1	1	1	0	1	1	1	1	1	1	1	0	1	1	1	1	0	1	1
O43150	S	768	0.0822665	94	2	0	0.97					0.284421	312	435	2	0.643674	1	0	1	1	0	1	0	1	0	1	0	0	0	0	0	1	1	1	0	1	1	1	0	0	1	0	1	1	1	0	0	0	1
O43150	T	843	0.158777	40	2	0	0.98					0.329786	312	352	2	0.749075	1	0	1	1	0	1	1	1	0	1	0	0	0	0	0	1	0	1	0	1	0	0	0	0	1	0	1	0	0	0	0	0	0
O43151	S	361	0.0423035	110	2	4	0.98					0.1198	96	96	2	0.762248	1	1	1	1	1	0	1	1	1	1	1	1	0	1	0	1	1	0	0	1	1	1	1	1	1	1	1	1	1	1	0	1	1
O43151	T	657	0.303255	118	5	18	0.96					0.289476	312	352	1	0.0684795	1	1	1	1	1	1	1	1	1	1	1	1	0	1	1	1	1	0	1	1	1	1	1	1	1	1	1	1	1	1	1	1	1
O43151	S	666	0.418279	119	5	28	0.92					0.284411	435	435	1	0.0937239	1	1	1	1	1	1	1	1	1	1	1	1	0	1	1	1	1	0	1	1	1	1	1	1	1	1	1	1	1	1	1	1	1
O43151	S	1310	0.137751	123	1	1	0.96					0.35154	352	352	2	1	1	1	1	1	1	1	1	1	1	0	1	1	1	1	1	1	1	0	1	1	1	1	1	1	1	1	1	1	1	1	1	1	1
O43157	S	1902	0.336988	105	1	15	0.97			FALSE		0.403448				0.0238973	1	1	1	1	1	1	1	1	1	1	0	0	1	1	1	0	1	1	1	1	1	0	1	0	1	0	1	1	0	1	1	1	1
O43159	S	58	0.38712	111	10	55	0.98					0.116688	435	435	10	0.69159	1	1	1	1	1	1	1	1	1	1	1	1	1	1	1	1	1	0	1	1	1	1	1	1	1	0	1	0	1	0	0	1	1
O43159	S	64	0.438449	107	28	760	0.98					0.542987	96	96	23	0.832263	1	1	1	1	1	1	1	1	1	1	0	1	0	1	1	1	1	0	1	1	1	1	1	1	1	0	1	1	1	1	0	1	1
O43159	S	176	0.470845	91	22	182	0.96					0.291069	96	435	9	0.738702	1	1	0	1	1	1	0	1	1	1	0	1	0	1	1	1	1	0	1	0	1	1	1	1	1	0	1	0	1	1	0	0	0
O43159	S	223	0.346641	2	36	487	0.98					0.310683	0	435	20	0.746968	0	0	0	0	0	0	0	0	0	0	0	0	0	0	0	0	0	0	0	0	0	0	0	0	0	0	0	0	0	0	0	0	0
O43164	S	76	0.117312	101	3	2	0.79					0.295846			1	0.406026	1	0	1	1	1	1	1	0	1	1	1	1	1	1	1	0	1	0	0	1	0	0	1	1	1	0	1	1	1	1	0	1	1
O43164	S	196	0.254282	34	1	2	0.23					0.144686			4	0.797376	0	0	0	0	0	0	1	0	0	0	0	0	0	0	0	0	0	0	0	1	0	0	0	0	0	0	1	0	1	0	0	0	0
O43164	T	213	0.108089	85	3	6	0.31					0.112108				0.442963	1	0	0	0	0	0	0	0	0	1	1	1	0	1	1	0	1	0	0	1	1	0	0	1	0	0	1	1	1	1	0	1	1
O43164	S	216	0.386446	97	5	37	0.4					0.241883			5	0.634469	1	1	0	1	1	0	1	1	1	1	1	0	1	1	1	0	1	0	0	1	1	0	1	0	1	0	1	1	1	1	0	1	1
O43164	S	282	0.183629	88	2	6	0.54					0.14822			2	0.825855	0	1	1	1	1	1	1	1	1	1	1	1	1	1	1	0	1	0	0	1	1	0	0	1	1	0	1	1	0	0	0	1	1
O43164	S	323	0.296745	107	9	72	0.93					0.115937			9	0.801161	1	0	0	1	1	1	1	1	1	1	1	1	1	1	1	0	1	0	0	1	1	0	1	1	1	0	1	1	1	1	0	1	1
O43164	S	324	0.231761	96	3	9	0.95					0.186395				0.59155	1	1	0	1	1	1	1	1	1	1	1	1	1	1	1	0	1	0	0	1	1	0	1	1	1	0	0	1	1	1	0	1	1
O43164	S	452	0.292364	118	2	4	0.88					0.439918			2	1	1	1	1	1	1	1	1	1	1	1	1	1	1	1	1	1	1	1	0	1	1	1	1	1	1	0	1	1	1	1	0	1	1
O43164	S	453	0.312941	118	2	13	0.94					0.487655			3	0.270257	1	1	1	1	1	1	1	1	1	1	1	1	1	1	1	1	1	1	0	1	1	1	1	1	1	0	1	1	1	1	0	1	1
O43164	S	454	0.382187	118	3	5	0.95					0.393186			1	0	1	1	1	1	1	1	1	1	1	1	1	1	1	1	1	1	1	1	0	1	1	1	1	1	1	0	1	1	1	1	0	1	1
O43164	S	457	0.278921	118	1	3	0.9					0.215403			1	0.284843	1	1	1	1	1	1	1	1	1	1	1	1	1	1	1	1	1	1	0	1	1	1	1	1	1	0	1	1	1	1	0	1	1
O43166	S	97	0.176022	18	1	0	0.94					0.460695	352	352	1	0.584883	0	0	0	0	0	0	0	0	0	0	0	0	0	0	0	0	0	0	0	0	1	0	0	0	0	0	1	0	0	0	0	0	0
O43166	S	176	0.455546	111	6	8	0.93					0.351072	435	435	3	0	1	1	1	1	1	1	1	1	1	1	0	0	1	1	1	1	1	1	1	1	1	1	1	0	1	0	1	0	1	1	1	0	1
O43166	S	208	0.491264	111	32	209	0.83					0.116759	435	824	9	0	1	1	1	1	1	1	1	1	1	1	0	0	1	1	1	1	1	1	1	1	1	1	1	0	1	0	1	0	1	1	1	1	1
O43166	S	211	0.357718	111	17	41	0.85					0.166562	435	435	5	0	1	1	1	1	1	1	1	1	1	1	0	0	1	1	1	1	1	1	1	1	1	1	1	0	1	0	1	0	1	1	1	1	1
O43166	S	255	0.252056	19	18	134	0.59					0.115291	352	352	5	0.801692	0	0	0	0	0	0	0	0	0	0	0	0	0	0	0	0	0	0	0	0	1	0	0	0	0	0	1	0	0	0	0	0	0
O43166	S	286	0.307747	18	5	8	0.96					0.318181	435	435	3	0.693996	0	0	0	0	0	0	0	0	0	0	0	0	0	0	0	0	0	0	0	0	1	0	0	0	0	0	1	0	0	0	0	0	0
O43166	S	288	0.399207	79	25	150	0.98					0.493598	435	435	5	0.0980364	1	1	1	1	1	1	0	1	1	1	0	0	0	0	1	0	0	0	0	0	1	1	0	0	1	0	1	0	1	1	0	0	1
O43166	S	310	0.0597089	18	4	4	0.96					0.264612	352	435	1	0.689923	0	0	0	0	0	0	0	0	0	0	0	0	0	0	0	0	0	0	0	0	1	0	0	0	0	0	1	0	0	0	0	0	0
O43166	S	318	0.180292	19	6	21	0.84					0.261602	435	435	3	0.814784	0	0	0	0	0	0	0	0	0	0	0	0	0	0	0	0	0	0	0	0	1	0	0	0	0	0	1	0	0	0	0	0	0
O43166	S	384	0.315229	19	3	0	0.96					0.158366	435	435	2	0.0320457	0	0	0	0	0	0	0	0	0	0	0	0	0	0	0	0	0	0	0	0	1	0	0	0	0	0	1	0	0	0	0	0	0
O43166	S	1083	0.0914486	18	2	2	0.98					0.440082	96	435	1	0.558359	0	0	0	0	0	0	0	0	0	0	0	0	0	0	0	0	0	0	0	0	1	0	0	0	0	0	1	0	0	0	0	0	0
O43166	S	1117	0.153245	19	4	13	0.99					0.22356	435	435	1	0.930406	0	0	0	0	0	0	0	0	0	0	0	0	0	0	0	0	0	0	0	0	1	0	0	0	0	0	1	0	0	0	0	0	0
O43166	S	1127	0.419426	19	7	17	0.97					0.334813	435	824	3	1	0	0	0	0	0	0	0	0	0	0	0	0	0	0	0	0	0	0	0	0	1	0	0	0	0	0	1	0	0	0	0	0	0
O43166	S	1130	0.170087	19	4	3	0.97					0.203702	352	352	3	0.550945	0	0	0	0	0	0	0	0	0	0	0	0	0	0	0	0	0	0	0	0	1	0	0	0	0	0	1	0	0	0	0	0	0
O43166	S	1144	0.25718	18	2	1	0.99					0.456547	96	96	2	0.770187	0	0	0	0	0	0	0	0	0	0	0	0	0	0	0	0	0	0	0	0	1	0	0	0	0	0	1	0	0	0	0	0	0
O43166	S	1149	0.374816	92	9	45	0.99					0.225586	435	435	4	0.260843	1	1	1	1	1	1	0	1	1	1	0	0	1	1	1	0	0	0	0	0	1	1	0	0	1	0	1	0	1	1	1	0	1
O43166	S	1257	0.0515989	17	3	10	0.97					0.363415	96	96	2	0.930869	0	0	0	0	0	0	0	0	0	0	0	0	0	0	0	0	0	0	0	0	0	0	0	0	0	0	1	0	0	0	0	0	0
O43166	S	1365	0.237698	19	9	15	0.97					0.315163	435	435	3	0.81484	0	0	0	0	0	0	0	0	0	0	0	0	0	0	0	0	0	0	0	0	1	0	0	0	0	0	1	0	0	0	0	0	0
O43166	S	1391	0.26321	19	3	5	0.98					0.270695	435	435	2	0.897622	0	0	0	0	0	0	0	0	0	0	0	0	0	0	0	0	0	0	0	0	1	0	0	0	0	0	1	0	0	0	0	0	0
O43166	T	1405	0.2595	13	1	1	0.98					0.299413	96	352	2	0.567487	0	0	0	0	0	0	0	0	0	0	0	0	0	0	0	0	0	0	0	0	0	0	0	0	0	0	1	0	0	0	0	0	0
O43166	S	1412	0.315461	18	3	3	0.97					0.418741	435	435	3	0.379143	0	0	0	0	0	0	0	0	0	0	0	0	0	0	0	0	0	0	0	0	1	0	0	0	0	0	1	0	0	0	0	0	0
O43166	S	1427	0.0952042	17	1	1	0.98					0.328503	435	435		0.537107	0	0	0	0	0	0	0	0	0	0	0	0	0	0	0	0	0	0	0	0	1	0	0	1	0	0	1	0	0	0	0	0	0
O43166	S	1439	0.208616	19	12	29	0.97					0.333203	352	435	3	0.196025	0	0	0	0	0	0	0	0	0	0	0	0	0	0	0	0	0	0	0	0	1	0	0	1	0	0	1	0	0	0	0	0	0
O43166	S	1443	0.314853	19	19	121	0.97					0.247148	435	435	3	0.671657	0	0	0	0	0	0	0	0	0	0	0	0	0	0	0	0	0	0	0	0	1	0	0	1	0	0	1	0	0	0	0	0	0
O43166	S	1459	0.0549351	18	1	1	0.99					0.175235	96	96	1	0.651757	0	0	0	0	0	0	0	0	0	0	0	0	0	0	0	0	0	0	0	0	1	0	0	1	0	0	1	0	0	0	0	0	0
O43166	S	1463	0.112495	19	2	0	0.99					0.231473	435	824	1	0.56354	0	0	0	0	0	0	0	0	0	0	0	0	0	0	0	0	0	0	0	0	1	0	0	1	0	0	1	0	0	0	0	0	0
O43166	S	1465	0.084657	19	3	0	0.99					0.299996				0.739324	0	0	0	0	0	0	0	0	0	0	0	0	0	0	0	0	0	0	0	0	1	0	0	1	0	0	1	0	0	0	0	0	0
O43166	S	1466	0.107492	20	2	0	0.99					0.258742	352	824	1	0.935939	0	0	0	0	0	0	0	0	0	0	0	0	0	0	0	0	0	0	0	0	1	0	0	1	0	0	1	0	0	0	0	0	0
O43166	S	1472	0.0423595	19	1	0	0.98					0.178505				0.0887251	0	0	0	0	0	0	0	0	0	0	0	0	0	0	0	0	0	0	0	0	1	0	0	1	0	0	1	0	0	0	0	0	0
O43166	S	1549	0.507569	20	47	1276	0.93					0.20656	435	435	10	0.0170199	0	0	0	0	0	0	0	0	0	0	0	0	0	0	0	0	0	0	0	0	1	0	0	1	0	0	1	0	0	0	0	0	0
O43166	T	1551	0.261065	20	18	59	0.94					0.185733	352	435	2	0.997669	0	0	0	0	0	0	0	0	0	0	0	0	0	0	0	0	0	0	0	0	1	0	0	1	0	0	1	0	0	0	0	0	0
O43166	S	1565	0.300881	18	33	272	0.98					0.232706	96	435	5	0.368964	0	0	0	0	0	0	0	0	0	0	0	0	0	0	0	0	0	0	0	0	1	0	0	1	0	0	1	0	0	0	0	0	0
O43166	S	1568	0.506742	18	26	375	0.97					0.300111	435	435	5	0.626069	0	0	0	0	0	0	0	0	0	0	0	0	0	0	0	0	0	0	0	0	1	0	0	1	0	0	1	0	0	0	0	0	0
O43166	S	1603	0.210933	91	3	3	0.97					0.319993	435	435	3	0.282639	1	1	1	1	1	1	0	1	1	1	0	0	1	1	1	0	0	0	0	0	1	1	0	1	1	0	1	0	1	1	1	0	1
O43166	S	1639	0.163865	19	3	3	0.98					0.12938	96	96	5	0.294032	0	0	0	0	0	0	0	0	0	0	0	0	0	0	0	0	0	0	0	0	1	0	0	1	0	0	1	0	0	0	0	0	0
O43166	S	1645	0.286732	19	22	116	0.98					0.305579	435	435	5	0.506254	0	0	0	0	0	0	0	0	0	0	0	0	0	0	0	0	0	0	0	0	1	0	0	1	0	0	1	0	0	0	0	0	0
O43166	S	1650	0.313623	19	23	188	0.98					0.155964	435	435	7	0.0234789	0	0	0	0	0	0	0	0	0	0	0	0	0	0	0	0	0	0	0	0	1	0	0	1	0	0	1	0	0	0	0	0	0
O43167	T	139	0.0971911	109	7	0	0.16					0.187785	96	96	1	0.671579	1	0	0	0	0	0	1	1	1	1	1	1	1	1	1	1	1	1	1	1	1	1	0	0	0	1	1	1	1	1	1	1	1
O43169	T	18	0.151718	95	9	26	0.32					0.150224	96	96	3	0.73643	1	0	0	0	0	0	1	1	1	0	1	1	1	1	1	1	1	0	1	1	1	1	0	1	0	1	1	1	0	1	0	1	0
O43169	S	73	0.143847	116	2	4	0.09	Cytochrome b5 heme-binding		FALSE	TRUE	0.398015	352	435	1	0.258186	1	1	0	1	1	1	1	1	1	1	1	1	1	1	1	1	1	1	1	1	1	1	1	1	1	1	1	1	1	1	1	1	0
O43169	S	80	0.114692	116	3	2	0.08	Cytochrome b5 heme-binding		FALSE		0.118244	435	824		0.0268762	1	1	0	1	1	1	1	1	1	1	1	1	1	1	1	1	1	1	1	1	1	1	1	1	1	1	1	1	0	1	1	1	0
O43169	S	81	0.11583	97	3	0	0.06	Cytochrome b5 heme-binding		FALSE	TRUE	0.34139				0.0894669	1	0	0	0	0	0	1	1	1	0	1	1	1	1	0	1	1	1	1	1	0	1	1	1	0	1	1	1	0	1	0	1	0
O43172	S	185	0.183017	120	2	6	0.03					0.313593	435	435		0.0289739	1	1	1	1	1	1	1	1	1	1	1	1	1	1	1	1	0	1	1	1	1	1	1	1	1	0	1	1	1	1	1	1	1
O43175	S	287	0.319071	119	2	2	0.22			FALSE	TRUE	0.326594	824	824	1	0.0165399	1	1	0	1	1	1	1	1	1	1	1	0	1	1	1	1	1	1	1	1	1	1	1	1	1	1	1	1	1	1	0	1	1
O43175	S	371	0.412696	104	3	26	0.02					0.210947	96	312	1	0.838452	1	1	0	1	0	1	1	1	1	1	0	0	0	1	0	1	1	1	1	0	1	1	1	1	1	1	1	1	1	1	0	0	0
O43182	S	37	0.108992	50	3	16	0.18					0.155784	90	0	1		1	0	1	1	0	1	0	1	0	0	0	0	1	0	0	1	1	0	1	0	1	0	0	0	1	0	0	1	0	0	0	0	0
O43182	S	328	0.106583	112	2	2	0.98					0.295035	352	435		0.344181	1	1	1	1	1	1	1	1	1	1	0	1	1	1	1	1	1	1	1	1	1	1	1	1	1	0	1	1	1	1	1	1	0
O43182	S	329	0.0912027	112	2	0	0.98					0.168521				0.181887	1	1	1	1	1	1	1	1	1	1	0	1	1	1	1	1	1	1	1	1	1	1	1	1	1	0	1	1	1	1	1	1	0
O43182	S	330	0.152878	112	4	4	0.98					0.184259	352	352		0.0811901	1	1	1	1	1	1	1	1	1	1	0	1	1	1	1	1	1	1	1	1	1	1	1	1	1	0	1	1	1	1	1	1	0
O43182	S	335	0.0872073	112	1	0	0.99					0.191383				0.940271	1	1	1	1	1	1	1	1	1	1	0	1	1	1	1	1	1	1	1	1	1	1	1	1	1	0	1	1	1	1	1	1	0
O43182	S	344	0.0682124	110	1	0	0.98					0.189814				0.559799	1	1	1	1	1	1	1	1	0	1	0	1	1	1	1	1	1	1	1	1	1	1	1	1	1	0	1	1	1	1	1	1	0
O43182	S	346	0.165402	112	1	3	0.98					0.228541	352	352		0.0458801	1	1	1	1	1	1	1	1	1	1	0	1	1	1	1	1	1	1	1	1	1	1	1	1	1	0	1	1	1	1	1	1	0
O43182	T	349	0.225907	112	1	10	0.98					0.314699	352	352		0.0965166	1	1	1	1	1	1	1	1	1	1	0	1	1	1	1	1	1	1	1	1	1	1	1	1	1	0	1	1	1	1	1	1	0
O43182	S	366	0.302436	110	2	9	0.85					0.300947	435	435		0.0141287	1	1	1	1	1	1	1	1	1	1	0	1	1	0	1	1	1	1	1	1	1	1	1	1	1	0	1	1	1	1	1	1	1
O43182	S	384	0.145858	113	2	8	0.8					0.204926	352	352	1	0.131932	1	1	1	1	1	1	1	1	1	1	0	1	1	0	1	1	1	1	1	1	1	1	1	1	1	0	1	1	1	1	1	1	1
O43182	S	662	0.0759293	100	2	8	0.97					0.201598	96	96	1	0.269289	1	1	1	1	0	1	0	1	1	0	0	0	1	1	1	1	1	1	1	1	1	1	1	1	1	0	1	1	1	1	1	1	0
O43182	S	673	0.39483	100	6	70	0.97					0.210945	352	352	2	0.0173914	1	1	1	1	0	1	0	1	1	0	0	0	1	1	1	1	1	1	1	1	1	1	1	1	1	0	1	1	1	1	1	1	0
O43182	S	711	0.0985567	92	1	1	0.98					0.374275	96	96		0.779213	1	1	1	1	0	0	0	1	1	0	0	0	1	1	1	1	1	1	1	1	1	1	0	1	1	0	1	1	1	1	1	1	0
O43182	S	740	0.0907712	96	1	0	0.97					0.141139					1	1	1	1	0	1	0	1	1	0	0	0	1	1	1	0	1	1	1	1	1	1	1	1	1	0	1	1	1	1	1	1	0
O43182	T	741	0.0857599	96	1	0	0.97					0.264907					1	1	1	1	0	1	0	1	1	0	0	0	1	1	1	0	1	1	1	1	1	1	1	1	1	0	1	1	1	1	1	1	0
O43182	T	752	0.0931827	94	3	5	0.98					0.130698	96	96	1		1	1	1	1	0	1	0	1	1	0	0	0	1	1	1	0	1	1	1	1	1	1	1	1	1	0	1	1	1	1	1	1	0
O43182	S	754	0.224791	95	5	89	0.97					0.212804	96	96	3		1	1	1	1	0	1	0	1	1	0	0	0	1	1	1	1	1	1	1	1	1	0	1	1	1	0	1	1	1	1	1	0	0
O43182	S	786	0.275059	90	2	9	0.98					0.182275	96	352			1	1	1	1	0	1	0	1	1	0	0	0	1	1	1	1	1	1	1	1	1	0	1	1	1	0	1	1	1	1	1	0	0
O43182	S	820	0.233702	79	6	81	0.99					0.525366	96	352	3		0	1	1	1	0	1	0	1	1	0	0	0	0	0	1	0	1	0	1	1	1	0	1	1	1	0	1	1	1	1	1	0	0
O43182	T	842	0.0763049	71	1	0	0.97					0.218245				0.424272	1	0	0	0	0	1	0	1	0	0	0	0	0	1	1	1	1	1	1	1	1	0	1	1	0	0	0	1	1	1	1	0	0
O43182	S	852	0.129954	64	3	5	0.98					0.487251	0	0			0	0	1	0	0	0	0	0	0	0	0	0	0	1	1	1	1	0	1	1	1	0	0	1	0	0	1	1	1	1	1	0	0
O43182	S	928	0.177267	52	5	4	0.98					0.157296	96	96			0	1	1	1	0	1	0	0	0	0	0	0	0	0	1	0	1	0	1	1	1	0	0	0	1	0	1	1	0	1	0	0	0
O43182	S	931	0.263273	51	6	95	0.98					0.437876	90	96	2		0	1	1	1	0	1	0	0	0	0	0	0	0	0	0	0	0	0	1	1	1	0	0	1	1	0	1	1	1	1	0	0	0
O43184	S	830	0.201443	51	1	1	0.99					0.531698	96	96	1	1	0	1	1	1	1	1	1	0	1	0	0	0	0	0	0	1	0	0	1	0	1	0	0	0	1	0	0	1	0	0	0	0	0
O43187	S	143	0.251125	38	10	72	0.94					0.170118	96	352	2	0.837616	0	0	0	0	0	0	0	1	0	0	0	0	0	1	1	1	0	0	0	1	0	0	0	0	0	1	1	0	0	0	0	0	0
O43189	S	20	0.388851	118	10	37	0.94					0.239419	352	435	8		1	1	1	1	1	1	1	1	1	1	1	1	1	1	1	1	1	0	1	1	1	1	1	1	1	1	1	0	1	1	1	1	1
O43189	S	417	0.206333	120	2	6	0.97					0.368837	96	352	1	0.662511	1	1	1	1	1	1	1	1	0	0	1	1	1	1	1	1	1	1	1	1	1	1	1	0	1	1	1	1	0	1	1	1	1
O43189	S	522	0.398798	118	7	23	0.93					0.318514	96	435	3	1	1	1	1	1	1	1	1	1	1	0	1	1	1	1	1	0	0	1	1	1	1	1	1	0	1	1	1	1	0	1	1	1	1
O43194	S	256	0.163378	25	4	9	0.71			FALSE		0.134088	96	96	1	0.756284	0	0	0	1	1	1	0	0	0	0	0	0	0	0	0	0	0	0	0	0	0	0	0	0	0	0	1	0	0	0	0	0	0
O43194	S	421	0.449652	58	1	2	0.99					0.114304	0	0			0	0	0	0	0	0	0	1	1	0	0	0	0	1	0	0	0	0	0	0	0	1	0	0	0	1	1	1	0	1	1	0	0
O43194	S	423	0.244567	14	1	1	0.99					0.424853	0	0	1		0	0	0	0	0	0	0	0	0	0	0	0	0	0	0	0	0	0	0	0	0	0	0	0	0	0	0	1	0	0	0	0	0
O43194	S	425	0.166642	6	2	2	0.99					0.203702	0	96	4		0	0	0	0	0	0	0	1	0	0	0	0	0	0	0	0	0	0	0	0	0	0	0	0	0	0	0	0	0	0	0	0	0
O43194	S	427	0.367384	63	7	16	0.99					0.169932	96	96	5		1	0	0	0	0	0	0	1	1	0	0	0	1	1	1	0	0	1	0	0	1	1	0	0	0	1	1	1	0	0	1	0	0
O43236	S	432	0.217263	66	3	7	0.75					0.166956	435	435	1	0.57112	1	0	1	1	1	1	1	1	0	1	1	1	0	1	1	0	0	0	1	0	0	1	1	0	1	0	1	0	0	1	0	1	1
O43237	T	26	0.213088	87	2	1	0.95					0.501975	90	96	1	0.759049	1	1	0	1	1	1	1	1	0	1	1	0	1	1	1	1	1	0	1	0	0	0	0	0	1	0	1	1	1	1	0	1	0
O43237	T	202	0.154665	92	8	15	0.9			FALSE		0.255567	352	435	4	0.589504	0	1	0	1	1	1	1	1	0	1	1	0	1	1	1	1	1	0	1	0	1	1	0	1	1	1	1	1	1	1	0	1	0
O43237	S	203	0.317815	98	11	32	0.87			FALSE		0.355889	352	435	5	0.785145	0	1	0	1	1	1	1	1	1	1	1	0	1	1	1	1	1	1	1	0	1	1	0	1	1	1	1	1	1	0	1	1	0
O43237	S	205	0.455978	43	11	34	0.75			FALSE		0.484065	90	435	5	0.746885	0	1	0	1	1	1	1	1	1	1	0	0	0	0	0	1	0	0	0	0	0	0	0	0	1	1	1	0	0	0	0	0	0
O43237	S	405	0.364855	99	32	19	0.97			FALSE		0.111241	312	435	7	0.784325	0	0	0	1	1	1	1	1	0	1	1	0	1	1	1	1	1	1	1	0	1	1	0	1	1	1	1	1	1	1	1	1	0
O43237	T	410	0.2686	99	4	27	0.96			FALSE		0.197175	96	435	1	0.696733	0	0	0	1	1	1	1	1	0	1	1	0	1	1	1	1	1	1	1	0	1	1	0	1	1	1	1	1	1	1	1	1	0
O43237	S	411	0.117459	99	5	8	0.96			FALSE		0.35553	96	435	2	0.765538	0	0	0	1	1	1	1	1	0	1	1	0	1	1	1	1	1	1	1	0	1	1	0	1	1	1	1	1	1	1	1	1	0
O43237	T	441	0.316105	100	8	38	0.9			FALSE		0.125677	96	0	12	0.0339731	0	1	0	1	1	1	1	1	0	1	1	0	1	1	1	1	1	1	1	0	1	1	0	1	1	1	1	1	1	1	1	1	0
O43237	S	446	0.702592	99	29	415	0.98			FALSE		0.292328	435	435	18	1	0	1	0	1	1	1	1	1	0	1	1	0	1	1	1	1	1	1	1	0	1	1	0	1	1	1	1	1	1	1	1	1	0
O43242	S	47	0.323655	106	12	37	0.93					0.39838	96	96	4	0.694795	1	0	1	1	1	1	0	0	0	1	1	1	1	0	0	1	1	0	1	1	1	1	1	0	1	1	1	1	1	0	0	1	1
O43242	T	48	0.0976181	90	6	2	0.92					0.139809	96	96	1	0.857343	1	0	1	1	1	0	0	0	0	1	1	1	1	0	0	1	1	0	0	1	1	0	1	0	1	0	1	1	0	1	0	1	1
O43248	S	12	0.26291	110	2	27	0.85					0.34705	435	435	2	1	1	1	1	1	1	1	1	1	1	1	0	1	0	1	1	1	1	0	1	1	1	1	0	1	1	0	1	1	1	1	0	0	1
O43251	T	7	0.257096	83	3	3	0.71					0.299526					1	0	1	1	1	0	1	1	1	1	0	1	1	1	1	0	1	1	1	1	1	0	0	0	1	0	1	1	1	1	0	1	0
O43252	S	102	0.370499	112	2	4	0.12					0.244018	824	824	2	0.00945615	1	0	1	1	1	1	1	1	1	1	1	1	0	1	1	1	1	1	1	1	0	0	1	0	1	1	1	0	1	1	1	1	1
O43255	S	5	0.199002	82	8	7	0.97					0.201322	90	352	4		0	0	1	1	1	1	1	1	0	0	0	0	1	1	0	0	1	1	1	1	1	1	0	0	0	0	1	0	1	1	1	1	1
O43255	T	7	0.3128	80	6	3	0.97					0.371956	90	352			0	0	1	1	1	1	1	1	0	1	0	0	1	1	0	0	1	1	1	1	1	1	0	0	0	0	1	1	1	1	0	1	1
O43264	S	3	0.367342	120	6	17	0.62					0.161729	96	0	4	0	1	1	1	1	1	1	1	1	1	1	1	1	1	1	1	1	1	0	1	1	1	1	1	0	1	1	1	1	1	1	1	1	1
O43264	S	103	0.300551	123	1	1	0.03					0.210945	96	96	1	0.307657	1	1	1	1	1	1	1	1	1	1	1	1	1	1	1	1	1	1	1	1	1	1	1	0	1	0	1	1	1	1	1	1	1
O43264	S	356	0.093118	120	1	0	0.05					0.109601				0.333903	1	1	1	1	1	1	1	1	1	1	1	1	1	1	0	1	1	1	1	1	1	1	1	0	1	1	1	1	1	1	1	1	1
O43281	S	298	0.35853	115	9	61	0.86					0.362328	96	96	3	0.0149518	1	1	1	1	1	1	1	1	1	1	0	1	1	1	1	1	1	1	0	1	1	1	0	0	1	0	1	1	1	1	1	1	1
O43281	S	319	0.416988	115	3	31	0.93					0.277191	96	435	4	0.758899	1	1	1	1	1	1	1	1	0	1	0	1	1	1	1	1	1	1	1	1	1	1	0	0	1	0	1	1	1	1	1	1	1
O43281	S	331	0.325376	112	4	15	0.97					0.333516	96	96	3	0.920016	1	1	1	1	1	1	1	1	0	1	0	1	1	1	1	1	1	1	0	1	1	1	0	0	1	0	1	1	1	1	0	1	1
O43290	T	22	0.0943937	92	1	7	0.96					0.118744	96	96	1		1	0	1	1	1	1	0	1	0	0	0	0	1	1	1	1	0	0	1	0	1	1	0	0	0	1	1	1	1	1	0	0	1
O43290	S	84	0.427731	90	1	1	0.95					0.326221	435	435	1	0.456687	0	0	1	1	1	1	0	1	0	0	0	0	0	1	1	1	0	0	1	0	1	1	0	0	0	1	1	1	0	1	1	0	1
O43290	T	110	0.138003	72	2	0	0.96					0.243029	435	435	1	0.986928	1	1	1	0	0	0	0	0	0	0	0	0	0	1	1	0	0	0	1	0	1	1	0	0	1	1	1	1	1	0	0	0	0
O43290	S	112	0.24536	99	3	16	0.97					0.15791	96	435	4	0.978772	1	1	1	1	1	1	1	1	0	1	0	0	1	1	1	0	0	0	1	0	1	1	0	0	1	1	1	1	1	0	1	0	1
O43290	S	332	0.157644	111	3	6	0.57			FALSE		0.187998	435	435	4	0.218943	1	1	1	1	1	1	1	1	0	1	0	0	1	1	1	1	1	0	1	1	1	1	1	1	1	1	1	1	1	1	1	0	1
O43290	S	378	0.1858	112	2	5	0.7			FALSE		0.148521	435	435	1	0.0211146	1	1	1	1	1	1	1	1	0	1	0	0	1	1	1	1	1	0	1	1	1	1	1	1	1	1	1	1	1	1	1	0	1
O43290	S	448	0.380086	23	48	1381	0.99			FALSE		0.344041	0	0	37	0.794455	0	0	0	0	0	0	0	0	0	0	0	0	0	0	0	0	0	0	0	0	0	0	0	0	0	0	1	0	0	0	0	0	0
O43290	S	463	0.241625	110	2	3	0.95			FALSE		0.128164	435	435	1	0.865232	1	1	1	1	1	1	1	1	0	1	0	0	1	1	1	1	1	0	1	1	1	1	1	1	1	1	1	1	1	1	1	0	1
O43290	T	466	0.204055	105	1	1	0.95			FALSE		0.320721	96	435	1	0.715672	1	1	1	1	1	1	1	1	0	1	0	0	0	1	1	1	1	0	1	1	1	1	1	1	1	1	1	1	1	1	1	0	1
O43290	S	486	0.346296	110	17	272	0.96			FALSE		0.318254	352	435	9	0.743721	1	1	1	1	1	0	1	1	0	1	0	0	1	1	1	1	1	0	1	1	1	1	1	1	1	0	1	1	1	1	1	0	1
O43290	S	760	0.403209	110	1	0	0.87					0.205535	435	435	3	0	1	1	1	1	1	1	1	1	1	1	0	0	1	1	1	1	1	0	1	1	1	1	1	1	1	1	1	1	1	1	1	0	1
O43293	S	407	0.291809	60	1	5	0.21					0.175547	0	0			0	0	0	0	0	0	0	1	1	0	0	0	1	1	1	0	1	0	1	0	1	1	0	0	0	0	0	1	1	1	0	1	0
O43294	S	82	0.126204	117	4	0	0.99					0.195888	96	96	1	0.779	1	1	1	1	1	1	1	1	0	1	1	0	1	1	1	1	1	1	1	1	1	1	1	0	1	0	1	1	1	1	1	1	1
O43294	S	140	0.443722	34	27	240	0.99					0.373455	0	0	17	0.804598	0	0	0	0	0	0	1	0	0	1	0	0	0	0	0	1	1	0	0	1	1	0	0	0	0	0	1	0	0	0	0	0	0
O43294	S	143	0.630917	104	24	614	0.99					0.210947	96	96	18	0.680289	0	0	0	0	0	0	1	1	0	0	1	0	1	1	1	1	1	1	1	1	1	1	1	0	0	0	1	1	1	1	1	1	1
O43294	T	152	0.22559	117	2	7	0.97					0.154691	352	824	2	0.242819	1	1	1	1	1	1	1	1	0	1	1	0	1	1	1	1	1	1	1	1	1	1	1	0	1	0	1	1	1	1	1	1	1
O43294	S	153	0.380952	117	2	8	0.97					0.210934	352	824	1	0.0905528	1	1	1	1	1	1	1	1	0	1	1	0	1	1	1	1	1	1	1	1	1	1	1	0	1	0	1	1	1	1	1	1	1
O43294	S	164	0.607524	117	4	54	0.8		FALSE			0.145651	352	352	8	0.0927904	1	1	1	1	1	1	1	1	0	1	1	0	1	1	1	1	1	1	1	1	1	1	1	0	1	0	1	1	1	1	1	1	1
O43294	T	180	0.270476	105	1	0	0.92					0.400712				0.805818	1	1	1	0	0	0	1	1	0	0	1	0	1	1	1	1	1	1	1	1	1	1	1	0	1	0	1	1	1	1	1	1	1
O43294	S	194	0.628331	108	23	367	0.99					0.301757	96	352	12	0.441486	1	1	1	1	1	1	1	1	0	1	1	0	1	1	1	1	1	0	1	1	0	1	0	0	1	0	1	0	1	1	0	1	1
O43294	S	403	0.868561	113	23	323	0.04	LIM zinc-binding 3				0.349819	824	824	13	0	1	1	1	1	1	1	1	1	0	1	1	0	1	1	1	1	1	1	1	1	1	1	1	0	1	0	1	1	1	1	1	1	1
O43295	T	872	0.0902655	9	2	13	0.99					0.151195	96	435	4	0.773999	0	0	0	0	0	0	0	0	0	0	0	0	1	0	0	0	0	0	0	0	0	0	0	0	0	0	0	0	0	0	0	0	0
O43295	S	895	0.281165	9	4	33	0.98					0.316966	435	435	1	0.620524	0	0	0	0	0	0	0	0	0	0	0	0	1	0	0	0	0	0	0	0	0	0	0	0	0	0	0	0	0	0	0	0	0
O43295	S	1029	0.283669	10	1	0	0.99					0.341027	435	824	1		0	0	0	0	0	0	0	0	0	0	0	0	1	0	0	0	0	0	0	0	0	0	0	0	0	0	0	0	0	0	0	0	0
O43296	S	150	0.430872	3	1	2	0.43					0.324543	0	0	3	0.983441	0	0	0	0	0	0	0	0	0	0	0	0	0	0	0	0	0	0	0	0	0	0	0	0	0	0	0	0	0	0	0	0	0
O43296	S	155	0.374955	41	3	7	0.31					0.195756	96	96	6	0.763891	0	0	0	0	0	0	0	0	0	1	0	0	0	0	0	0	0	0	0	0	0	0	0	0	0	0	0	0	1	0	0	0	0
O43296	T	450	0.635529	78	1	1	0.27				TRUE	0.304105	96	96	1	0	0	0	0	0	0	0	1	1	0	1	0	1	0	0	0	1	0	0	0	1	1	0	0	0	1	0	1	0	1	1	0	0	1
O43296	T	478	0.382622	77	1	4	0.25					0.121869				0.00821595	0	0	0	0	0	0	1	1	0	1	0	1	0	0	0	1	0	0	0	1	1	0	0	0	1	0	1	0	1	1	0	0	1
O43298	S	207	0.175008	116	1	0	0.96					0.258702				0.2736	1	1	1	1	1	1	1	1	1	1	0	0	1	1	1	1	1	1	1	1	1	1	1	1	1	0	1	1	1	1	1	1	1
O43298	T	208	0.137798	116	1	0	0.97					0.176467				0.138962	1	1	1	1	1	1	1	1	1	1	0	0	1	1	1	1	1	1	1	1	1	1	1	1	1	0	1	1	1	1	1	1	1
O43298	T	423	0.240487	113	1	1	0.02					0.141475	312	312	5	0	1	1	1	1	1	1	1	1	1	1	0	0	1	1	1	1	1	0	1	1	1	1	1	1	1	0	1	1	1	1	1	1	1
O43301	T	18	0.0886566	109	3	1	0.97					0.16297	312	435	1		0	0	1	1	0	1	1	1	1	1	1	1	1	1	0	1	0	1	0	1	1	0	0	1	1	0	1	1	1	1	1	1	1
O43301	S	23	0.50778	111	8	45	0.96					0.29664	435	435	7		0	0	1	1	0	1	1	1	1	1	1	1	1	1	0	1	0	1	0	1	1	0	0	1	1	0	1	1	1	1	1	1	1
O43303	S	165	0.23887	106	2	7	0.9					0.181058	96	96	3	0.464517	0	0	1	0	0	0	1	0	1	0	1	1	1	1	1	1	1	0	1	1	1	1	1	1	1	0	1	1	1	1	0	1	1
O43303	S	170	0.315275	106	12	74	0.95					0.244018	96	96	11	0.653112	1	0	1	0	0	1	1	1	1	0	1	0	1	1	1	1	1	0	1	1	1	1	1	0	1	1	1	1	1	1	0	1	1
O43303	S	370	0.275563	120	21	166	0.96					0.158605	352	352	12	0.0489046	1	0	1	1	1	1	1	1	1	0	1	1	1	1	1	1	1	1	1	1	1	1	1	0	1	1	1	1	1	1	1	1	1
O43303	S	511	0.179789	73	1	0	0.82					0.461929	96	96	1	0.828374	0	0	1	1	1	0	0	0	0	0	1	0	1	1	1	1	0	1	0	1	0	0	1	0	0	0	1	1	1	1	1	0	0
O43303	S	580	0.13126	120	1	5	0.83					0.298549	96	96	3	0.115896	1	0	1	1	1	1	1	1	1	0	1	1	1	1	1	1	1	1	1	1	1	1	1	0	1	1	1	1	1	1	1	1	1
O43303	S	854	0.231603	119	1	13	0.06					0.214267	352	352		0.0159964	1	0	1	1	1	1	1	1	1	1	1	1	1	1	1	1	1	1	1	1	1	1	1	1	1	0	1	1	1	1	1	1	1
O43306	T	614	0.209981	16	1	4	0.83					0.244672	0	0		0.839726	0	0	0	0	0	0	0	0	0	0	0	0	0	0	0	0	0	0	0	0	0	0	0	0	0	0	0	0	0	0	0	0	0
O43309	T	297	0.392089	68	3	3	0.13					0.197978				0.0128382	0	0	0	1	1	1	0	0	0	0	0	0	1	0	1	0	0	1	0	1	0	0	0	0	1	1	1	0	1	1	1	1	1
O43310	S	15	0.266302	108	9	32	0.85					0.279694	435	435	2		1	0	1	1	1	1	1	1	0	1	0	1	1	1	1	1	1	1	1	0	1	1	1	0	1	0	1	1	0	1	1	1	1
O43310	S	16	0.317107	111	7	10	0.84					0.12352	96	435	3		1	0	1	1	1	1	1	1	0	1	0	1	1	1	0	1	1	1	1	0	1	1	1	0	1	1	1	1	1	1	1	1	1
O43310	T	240	0.189702	114	1	0	0.94					0.117099					1	0	1	1	1	1	1	1	1	1	0	1	1	1	1	1	1	0	1	1	1	1	0	1	1	1	1	1	1	1	0	1	1
O43310	S	245	0.208988	120	1	0	0.88					0.450189					1	0	1	1	1	1	1	1	1	1	0	1	1	1	1	1	1	1	1	1	1	1	0	1	1	1	1	1	1	1	1	1	1
O43310	S	328	0.228101	117	6	16	0.96					0.320289	352	435	4	0.102376	0	0	1	1	1	1	1	1	1	1	0	1	1	1	1	1	1	1	0	0	1	1	0	1	1	1	1	1	1	1	1	1	1
O43310	T	365	0.096832	106	1	0	0.76					0.152442			1	1	1	0	1	1	1	1	1	1	1	1	0	0	1	1	1	1	1	0	1	0	1	1	0	0	1	1	1	0	1	1	0	1	1
O43310	T	366	0.174745	76	1	2	0.66					0.222917	96	435	1	0.616278	0	0	1	1	1	0	0	0	0	0	0	1	1	1	1	1	1	0	1	0	0	0	0	1	0	1	1	1	0	1	0	1	1
O43312	S	262	0.680674	117	5	9	0.98					0.34845	435	435	3	0.0173978	1	1	0	1	1	1	1	1	1	1	0	0	1	1	1	1	0	1	1	1	1	1	1	0	1	1	1	1	1	1	1	1	1
O43312	S	271	0.22343	114	5	18	0.97					0.195677	435	435	1	0.284955	1	0	0	1	1	1	1	0	1	1	0	0	1	1	1	1	0	1	1	1	1	1	1	0	1	1	1	1	1	1	1	1	1
O43312	S	272	0.511854	110	9	44	0.96					0.267616	435	435	4	0.122492	1	0	0	0	1	1	1	0	1	1	0	0	1	1	1	1	0	1	1	1	1	1	1	0	1	1	1	1	1	1	1	1	1
O43312	S	292	0.123339	59	1	1	0.97					0.163939	352	435		0.886719	0	0	0	0	1	1	1	0	0	0	0	0	1	0	0	0	0	1	1	1	1	1	1	0	0	0	0	0	1	1	0	1	0
O43312	S	294	0.265326	63	2	2	0.97					0.348192	435	435	2	0.141023	0	0	0	0	1	1	1	0	0	0	0	0	1	0	0	0	0	1	1	1	1	1	1	0	0	0	0	0	1	1	1	1	0
O43312	S	316	0.20567	119	2	0	0.93					0.229005	435	435	2	0.087073	1	1	0	1	1	1	1	1	1	1	0	0	1	1	1	1	0	1	1	1	1	1	1	0	1	1	1	1	1	1	1	1	1
O43312	T	395	0.117803	56	1	0	0.92					0.271318				0.817799	0	0	0	0	1	1	1	0	1	0	0	0	1	0	0	0	0	1	1	0	1	1	0	0	0	0	0	0	1	1	0	1	0
O43312	T	425	0.295343	101	2	42	0.94					0.320567	312	352	1	0.099147	1	1	0	1	1	1	1	1	1	1	0	0	1	0	1	1	1	1	1	0	1	1	1	0	0	0	1	1	1	1	1	1	0
O43312	T	570	0.158202	116	3	0	0.98					0.205458	96	352	4	0.00655232	1	1	0	1	1	1	1	1	1	1	0	0	1	1	1	1	0	1	1	1	1	1	1	0	1	0	1	1	1	1	1	1	1
O43312	S	649	0.241867	53	1	9	0.98					0.272176	96	352		0.657168	0	0	0	0	1	1	1	0	1	0	0	0	1	0	0	0	0	1	1	0	1	1	1	0	0	0	0	0	0	1	0	1	0
O43313	S	391	0.14637	99	1	2	0.6					0.17162	96	352	1	0.938697	1	1	1	1	1	1	0	0	0	1	0	0	1	1	1	1	1	0	1	1	1	1	1	0	1	1	1	1	1	1	0	1	1
O43313	S	393	0.10614	96	1	1	0.64					0.459509	96	352		0.792227	0	0	0	0	0	0	1	0	0	1	0	1	1	1	1	1	1	1	1	1	1	1	1	0	0	1	1	1	1	1	1	0	0
O43314	S	492	0.197074	110	13	23	0.97			FALSE		0.494468	435	824	4	0.061679	1	1	0	1	1	1	1	1	1	1	0	0	1	1	1	1	1	1	1	0	1	1	1	1	0	1	1	1	1	1	1	0	1
O43314	S	788	0.235153	111	1	2	0.39			FALSE		0.18001	435	435		0.968654	1	1	0	1	1	1	1	1	1	1	0	0	1	1	1	1	1	1	1	0	1	1	1	1	0	1	1	1	1	1	1	0	1
O43314	S	980	0.128921	106	3	12	0.98					0.145651	435	824	1	0.603411	1	0	0	0	1	1	1	1	1	1	0	1	1	1	1	1	1	1	1	0	1	1	1	1	0	1	1	1	1	1	1	0	1
O43314	T	1066	0.0885322	110	1	1	0.89					0.21004	0	0		0.756939	1	1	0	0	1	1	1	1	1	1	0	1	1	1	1	1	1	0	1	0	1	1	1	1	1	1	1	1	1	1	1	0	1
O43314	S	1072	0.104702	111	4	0	0.9					0.185222			1	0.423261	1	1	0	0	1	1	1	1	1	1	0	1	1	1	1	1	1	1	1	0	1	1	1	1	1	1	1	1	1	1	1	0	1
O43314	T	1116	0.102591	110	1	1	0.59					0.21004					1	1	0	0	1	1	1	1	1	1	0	1	1	1	1	1	1	1	1	0	1	1	1	1	0	1	1	1	1	1	1	0	1
O43314	T	1133	0.0873164	115	1	1	0.69					0.115292				0.0628842	1	1	0	1	1	1	1	1	1	1	0	1	1	1	1	1	1	1	1	0	1	1	1	1	1	1	1	1	1	1	1	1	1
O43314	S	1152	0.138261	103	1	4	0.85					0.181916	312	352	1	0.755119	1	1	0	1	1	1	0	0	1	1	0	1	1	1	1	1	1	0	1	0	1	1	0	1	0	1	1	1	1	1	0	0	1
O43314	S	1171	0.234123	89	30	158	0.98					0.205233	96	352	7		1	0	0	1	1	1	1	1	1	1	0	0	1	1	1	1	0	0	1	0	1	1	1	0	0	1	1	1	1	1	0	0	1
O43314	T	1185	0.458908	108	3	26	0.98					0.275649	435	435	3		1	1	0	1	1	1	1	1	1	1	0	1	1	1	1	1	1	1	1	0	1	1	1	0	0	1	1	1	1	1	1	0	1
O43314	T	1219	0.0725134	101	1	9	0.99					0.182771	96	435	2		1	0	0	1	1	1	1	1	1	1	0	1	1	1	1	1	1	0	0	0	1	1	1	1	0	1	1	1	1	1	0	0	1
O43314	S	1221	0.213148	102	1	1	0.99					0.443489	435	435	1		1	1	0	1	1	1	1	1	1	1	0	1	1	1	1	1	1	0	1	0	1	1	1	1	0	1	1	1	1	1	0	0	1
O43318	T	333	0.119478	123	5	19	0.67					0.271106	96	352	2	0.714673	1	1	1	1	1	1	1	1	1	1	1	1	1	1	1	1	1	1	1	1	1	1	1	1	1	1	1	1	1	1	1	1	1
O43318	S	367	0.424912	121	17	65	0.92					0.229005	435	435	2	0.279759	1	1	1	1	1	1	1	1	1	1	1	1	1	1	1	1	1	1	0	1	1	1	1	0	1	1	1	1	1	1	1	1	1
O43318	S	389	0.514313	121	52	1147	0.95					0.247453	435	435	5	0.105213	1	1	1	1	1	1	1	1	1	1	1	1	1	1	1	1	1	1	1	1	1	1	1	0	1	1	1	1	1	1	1	1	1
O43318	S	393	0.31626	122	3	5	0.92					0.464727	435	435	2	0.824504	1	1	1	1	1	1	1	1	1	1	1	1	1	1	1	1	1	1	1	1	1	1	1	0	1	1	1	1	1	1	1	1	1
O43318	S	455	0.329384	122	20	163	0.98					0.138238	435	435	11	0.757491	1	0	1	1	1	1	1	1	1	1	1	1	1	1	1	1	1	1	1	1	1	1	1	1	1	1	1	1	1	1	1	1	1
O43318	S	458	0.416506	122	6	0	0.97					0.397475	435	435	3	0.813993	1	0	1	1	1	1	1	1	1	1	1	1	1	1	1	1	1	1	1	1	1	1	1	1	1	1	1	1	1	1	1	1	1
O43324	S	8	0.315506	76	7	12	0.25					0.236217	0	0	2	0.781394	0	0	0	0	0	0	0	0	0	0	0	0	1	1	0	1	1	1	1	1	1	0	0	1	0	0	1	1	1	1	1	1	1
O43347	S	15	0.517258	57	5	34	0.88					0.242941	435	435	3	0.734981	0	0	1	1	0	1	0	0	0	0	0	0	0	0	0	1	0	0	0	0	0	1	1	0	0	0	1	1	0	1	1	1	1
O43353	S	168	0.475091	117	4	8	0.03	Protein kinase		TRUE		0.346501	96	96	1	0.13338	1	1	1	1	1	1	1	1	1	1	0	1	1	0	1	1	1	1	1	1	1	1	0	1	1	1	1	1	1	1	1	1	1
O43353	S	176	0.828279	117	17	95	0.44	Protein kinase		TRUE		0.462014	435	435	2	0.274693	1	1	1	1	1	1	1	1	1	1	0	1	1	0	1	1	1	1	1	1	1	1	0	1	1	1	1	1	1	1	1	1	1
O43353	S	355	0.200799	92	11	30	0.98					0.24901	96	96	3	0.430154	0	1	1	1	1	0	1	1	1	0	0	1	1	1	1	1	0	0	1	0	1	1	0	1	1	0	1	1	1	1	0	1	1
O43353	T	360	0.131003	76	2	0	0.96					0.238412	96	312	1	0.573008	1	1	1	0	0	1	0	0	1	0	0	0	1	0	1	1	1	0	1	1	1	0	0	0	1	0	1	1	0	0	0	1	1
O43353	S	393	0.357702	91	7	11	0.94					0.140421	312	312	3	0.435521	0	1	1	1	1	1	0	1	1	0	0	0	1	1	1	1	1	1	1	1	1	1	1	0	1	0	1	1	1	1	1	0	0
O43353	T	411	0.168446	89	4	0	0.94					0.175299	96	312	2	0.622364	1	0	0	0	0	0	0	1	0	0	0	0	0	1	0	1	1	0	1	1	1	1	0	1	0	0	1	1	1	1	1	1	1
O43353	S	415	0.154522	103	2	0	0.94					0.145997	96	312	2	0.598609	0	1	1	0	0	0	1	1	1	0	0	0	1	1	1	1	1	1	1	1	1	1	1	1	1	0	1	1	0	1	1	1	1
O43353	S	416	0.104642	44	2	0	0.94					0.203702	0	96	1	0.907995	1	0	0	0	0	0	0	0	0	0	0	0	0	0	1	1	0	1	1	1	0	0	1	0	0	0	1	0	0	0	1	0	0
O43353	T	484	0.223995	118	1	0	0.1	CARD			TRUE	0.273707				0.00975529	1	1	1	1	1	1	1	1	0	0	0	1	1	1	1	1	1	1	1	1	1	1	1	1	1	0	1	1	1	1	1	1	1
O43365	T	150	0.108405	115	3	4	0.98					0.231736	0	435	1	0.1971	1	0	1	1	1	1	1	1	1	1	0	1	0	1	1	1	1	1	1	1	1	1	1	0	1	1	1	1	1	1	1	1	1
O43365	S	263	0.392987	121	4	33	0.96					0.305506	435	435	2	0.0872815	1	1	1	1	1	1	1	1	1	1	0	1	0	1	1	1	1	1	1	1	1	1	1	0	1	1	1	1	1	1	1	1	1
O43374	S	562	0.172154	74	2	2	0.5					0.254937				0.520461	0	0	0	0	0	0	1	1	0	0	1	1	1	1	1	0	1	0	0	0	0	0	0	0	0	1	1	0	1	1	0	0	1
O43374	T	759	0.0995667	23	4	5	0.83					0.152747				0.799301	0	0	0	0	0	0	1	1	0	1	0	0	1	0	0	0	0	0	0	0	0	0	0	0	0	0	0	0	0	1	0	0	1
O43374	S	760	0.22746	21	6	20	0.81					0.324543	0	0	2	0.76256	0	0	0	0	0	0	0	1	0	0	0	0	0	0	0	0	0	0	0	0	0	0	0	0	0	0	1	0	0	0	0	0	0
O43374	S	786	0.209511	68	1	0	0.7					0.181896				0.698888	0	0	0	1	1	0	1	1	0	0	0	1	0	0	1	0	1	0	1	0	0	0	0	0	1	1	1	0	0	1	0	0	1
O43379	S	6	0.100741	23	1	24	0.79					0.126276	0	96	2		1	0	0	0	0	0	0	0	0	0	0	0	0	0	0	0	0	0	0	0	0	0	0	0	0	0	1	0	0	0	0	0	0
O43379	S	49	0.367415	57	26	182	0.82					0.325026	0	96	16	0.367897	0	0	0	0	0	0	0	0	0	0	1	0	1	0	1	0	0	0	1	0	0	1	1	0	0	0	1	0	1	1	0	0	0
O43379	S	444	0.0524315	85	1	1	0.09					0.200953	96	435		0.432144	0	0	1	1	1	1	1	1	1	1	0	1	0	0	1	1	0	0	0	1	1	1	1	1	1	0	1	1	1	1	0	1	1
O43379	S	501	0.399099	116	2	34	0.01					0.14822	435	435	7	0	1	1	1	1	1	1	1	1	0	1	1	1	1	0	1	1	0	1	1	1	1	1	1	1	1	1	1	1	1	1	1	1	1
O43379	S	614	0.0713785	108	1	5	0.13					0.21004	96	96	2	0.90601	1	1	1	1	1	1	1	1	1	0	1	1	1	0	1	1	0	1	1	0	1	1	1	1	1	1	1	0	1	0	1	1	1
O43379	T	814	0.299123	114	1	4	0.93					0.324543	96	435		0.251879	1	0	1	1	1	1	1	1	1	1	1	1	1	0	1	1	0	1	1	1	1	1	1	1	1	1	1	1	1	1	1	1	1
O43379	S	974	0.21479	83	4	29	0.96					0.189207	96	96	4	0.760664	0	1	1	1	1	1	1	1	1	0	1	1	1	1	1	1	0	0	1	1	0	0	1	1	1	0	1	0	1	1	0	0	0
O43379	S	982	0.248106	65	2	29	0.98					0.266114	96	96	1	1	1	1	1	1	1	1	1	1	1	1	0	0	0	0	0	1	0	0	0	1	0	1	0	0	1	1	1	0	1	0	0	0	0
O43379	S	1093	0.302094	114	1	2	0.95					0.305313	96	435	3	0.142917	1	0	1	1	1	1	1	1	1	1	1	1	1	1	1	1	0	1	1	1	1	1	1	1	1	1	1	1	0	1	1	1	1
O43379	S	1123	0.27371	80	13	80	0.97					0.259561	96	96	13	0.882779	0	0	0	0	0	0	0	1	1	1	1	1	1	0	0	1	0	0	0	1	1	0	1	1	0	1	1	1	0	0	0	1	1
O43379	T	1148	0.0578679	82	5	3	0.97					0.21004	96	96	3	0.756118	1	0	0	1	1	0	0	1	1	0	1	1	1	1	1	0	0	0	0	1	1	0	1	1	1	1	1	1	0	0	0	0	1
O43379	T	1191	0.276743	72	2	3	0.99					0.275666	96	96	6	0.771441	1	0	1	1	1	1	0	0	0	0	1	0	1	0	0	1	0	0	0	0	1	0	1	0	0	0	1	0	0	1	0	0	0
O43379	S	1228	0.507192	94	41	750	0.99					0.533244	435	435	20	0.202842	0	0	1	1	1	1	1	1	1	1	1	1	1	1	1	1	0	0	0	1	0	0	1	1	1	0	1	1	0	1	1	0	0
O43379	S	1249	0.275721	91	24	88	0.97					0.30239	96	96	6	1	1	0	1	0	0	0	1	1	1	1	1	1	1	1	1	1	0	1	0	1	1	0	0	1	1	0	1	1	0	1	1	0	0
O43379	S	1255	0.177376	99	14	20	0.97					0.116831	96	96	4	0.657784	0	0	1	0	0	0	1	1	1	0	1	1	1	1	1	1	0	0	0	1	1	0	0	1	1	0	1	1	0	1	0	1	1
O43379	T	1265	0.0608438	70	7	2	0.98					0.135032	96	96		0.814283	1	0	0	0	0	0	0	1	1	0	1	1	1	0	1	1	0	0	0	1	1	0	0	1	0	0	1	1	0	1	0	1	1
O43379	S	1337	0.10025	77	3	5	0.96					0.284199	96	96	1	0.053009	1	0	0	0	0	0	1	1	1	1	0	1	0	0	0	1	0	0	0	0	0	1	1	1	1	0	1	1	0	1	0	1	1
O43379	S	1356	0.140897	25	4	6	0.98					0.254806	0	0	1	0.675932	0	0	0	0	0	0	0	0	0	0	0	0	0	0	1	0	0	0	0	0	0	0	0	0	0	0	1	0	0	0	0	0	0
O43390	T	21	0.105244	101	4	0	0.89					0.203702	96	312	3	0.74218	1	1	1	1	0	0	1	1	0	1	0	1	1	1	1	1	1	1	1	1	1	1	1	0	0	0	0	1	1	1	0	1	1
O43390	S	23	0.2858	102	10	45	0.74					0.138374	312	312	2	0.852939	1	1	1	1	0	0	1	1	0	1	0	1	1	1	1	1	1	1	1	1	1	1	1	0	0	0	0	1	1	1	0	1	1
O43390	S	252	0.347935	115	20	124	0.01	RRM 2		TRUE		0.233089	312	435	4	0.0248515	1	1	1	1	0	1	1	0	1	1	0	1	1	1	1	1	1	1	1	1	1	1	1	0	0	1	1	1	1	1	0	1	1
O43390	S	426	0.522209	119	1	2	0.97					0.23654	435	435	2	0.745788	1	1	1	1	0	1	1	0	1	1	0	1	1	1	1	1	1	1	1	1	1	1	1	0	1	0	1	1	1	1	0	1	1
O43395	S	105	0.109446	120	1	0	0.89					0.21004	352	352	3	0.822149	1	1	1	1	1	1	1	1	1	1	0	0	1	1	1	1	1	1	1	1	1	1	1	1	1	1	1	1	1	1	1	1	1
O43395	S	164	0.42674	116	4	186	0.68					0.22092	352	824	8	0.716092	1	1	1	1	1	1	1	1	1	1	0	0	1	1	1	1	1	1	1	1	1	1	0	1	1	0	1	1	1	1	1	1	1
O43395	T	172	0.471365	116	3	17	0.97					0.310683	96	435	6	0.952959	1	1	1	1	1	1	1	1	1	1	0	0	1	1	1	1	1	1	1	1	1	1	0	1	1	0	1	1	1	1	1	1	1
O43395	S	619	0.527291	112	45	2409	0.92					0.546384	352	352	32	0.362825	1	1	1	1	1	1	1	1	1	1	0	1	1	1	1	0	1	1	1	1	1	1	1	0	1	0	1	1	0	1	1	1	1
O43396	S	18	0.0920889	112	1	1	0.03			FALSE		0.125586	90	90	1	0.916646	0	1	1	1	1	1	1	1	1	1	0	0	1	1	1	1	0	1	1	0	1	1	1	1	1	1	1	1	0	1	1	1	1
O43396	S	113	0.388953	116	30	198	0.5					0.376465	90	90	19	0.742542	1	1	1	1	1	1	1	1	1	1	0	0	1	1	1	1	1	0	1	1	1	1	1	1	1	1	0	1	1	1	0	1	1
O43396	T	117	0.238263	119	8	17	0.53	PITH				0.242635				0.743071	0	1	1	0	0	1	1	1	1	1	0	0	1	1	1	1	1	1	1	1	1	1	1	1	1	1	0	1	1	1	1	1	1
O43399	S	21	0.467201	92	49	1664	0.92					0.270737	96	312	12	0.523238	0	0	0	0	0	0	0	0	0	0	1	1	1	1	1	1	1	1	1	1	1	1	0	0	0	0	1	1	1	1	1	1	1
O43399	T	23	0.329728	107	34	68	0.93					0.267694	96	96	6	0.347828	0	0	1	1	1	1	0	0	0	1	1	1	1	0	0	1	1	1	0	1	1	1	1	0	1	0	1	1	1	1	1	1	1
O43399	S	84	0.32566	113	1	2	0.01					0.18001	435	435	1	0.0531751	0	0	1	1	1	1	1	1	1	1	1	0	1	1	1	1	1	1	1	1	1	1	1	0	1	1	1	1	1	1	1	1	1
O43399	S	161	0.480073	103	17	140	0.12					0.203702			12	0.0292369	0	0	0	1	1	1	1	0	1	1	0	1	1	1	0	0	1	1	1	0	1	1	1	0	1	1	1	1	1	1	1	0	1
O43399	T	163	0.429951	101	21	88	0.1					0.44138			8	0.119667	0	0	0	1	1	1	1	0	1	1	0	1	1	1	0	0	1	1	1	0	1	1	1	0	1	1	1	1	1	1	1	0	1
O43399	S	186	0.274892	75	4	18	0.96					0.259566	96	435	2	0.516329	0	0	0	1	1	1	1	0	1	1	0	1	1	0	0	0	1	1	0	0	1	1	0	0	0	0	1	0	1	1	1	0	0
O43399	S	195	0.274217	82	14	63	0.99					0.141817	96	312	4	0.588418	0	0	0	1	1	1	0	0	1	1	0	1	1	0	0	0	0	1	1	0	1	1	1	0	1	0	1	1	1	1	0	0	0
O43422	S	135	0.103183	80	1	1	0.63					0.217158	96	435	2	1	1	0	1	1	1	1	1	0	0	1	0	0	1	1	1	0	1	0	1	0	1	1	1	0	0	0	0	0	1	1	0	1	0
O43422	S	141	0.23291	59	18	166	0.48					0.487119	96	312	11	0.905496	1	0	1	1	1	1	0	0	0	1	0	0	1	0	0	0	0	0	1	0	0	1	1	0	0	0	0	0	1	1	0	0	0
O43422	T	752	0.116566	74	2	1	0.61					0.182798	96	96			1	1	1	1	1	1	0	0	0	1	0	0	1	1	1	0	0	0	1	1	1	1	1	0	0	0	0	1	1	1	0	1	0
O43426	S	830	0.170439	118	5	66	0.82			FALSE		0.275991	312	312	8	0.402523	1	0	1	1	1	1	1	1	1	1	0	0	1	1	1	1	1	1	1	1	1	1	1	1	1	1	1	1	1	1	1	1	1
O43426	S	1049	0.407461	114	24	167	0.99					0.271947	435	435	9	0.648735	1	0	1	1	1	1	1	1	1	1	0	0	1	1	1	1	1	1	1	1	1	1	1	1	1	0	1	1	1	1	1	1	1
O43426	S	1053	0.388869	114	22	166	0.99					0.218174	435	824	9	0.266752	1	0	1	1	1	1	1	1	1	1	0	0	1	1	1	1	1	1	1	1	1	1	1	1	1	0	1	1	1	1	1	1	1
O43426	S	1073	0.0877485	111	3	5	0.99					0.291021	96	435	1	0.786082	1	0	0	1	1	1	0	1	1	1	0	0	1	1	1	1	1	0	1	1	1	1	1	1	1	0	1	1	1	1	1	1	1
O43426	T	1075	0.209218	106	5	3	0.99					0.325083	435	435	2	0.833066	1	0	1	1	1	1	1	1	1	1	0	0	1	1	1	1	1	0	1	1	0	1	1	1	1	0	1	0	1	1	0	1	1
O43426	S	1084	0.112537	99	3	6	0.99					0.181729	96	96	2	0.805547	1	0	1	1	1	0	1	1	1	1	0	0	1	1	1	1	0	0	1	1	0	1	1	0	1	0	1	1	1	1	0	1	1
O43426	S	1225	0.0644832	105	2	4	0.98					0.125147	96	96	1	0.757882	1	0	1	1	1	1	1	0	1	1	0	0	1	1	0	1	1	0	1	1	1	1	1	0	0	0	1	0	1	1	1	1	1
O43426	S	1292	0.42257	115	11	4	0.99					0.550948	435	824	1	0.797221	1	0	1	1	1	1	1	1	1	1	0	0	1	1	0	1	1	1	1	1	1	1	1	0	1	0	1	1	1	1	1	1	1
O43426	S	1302	0.308136	48	1	4	0.98					0.462872	96	824		0.797702	0	0	0	0	0	0	0	0	0	1	0	0	0	1	0	1	0	0	1	1	0	0	0	0	0	0	1	0	1	1	0	0	0
O43426	S	1318	0.136428	81	2	4	0.97					0.301821	96	312		0.863105	0	0	0	0	0	0	0	1	1	0	0	0	1	0	0	1	1	0	0	1	1	1	1	0	0	0	1	1	1	1	0	1	1
O43426	S	1341	0.150991	95	5	0	0.97					0.145651				0.342136	0	1	1	1	1	1	1	1	1	0	0	0	1	1	0	1	1	0	1	1	0	1	1	0	1	1	1	0	1	1	1	1	1
O43426	T	1344	0.056256	75	9	11	0.98					0.21004	0	0		0.885317	0	1	1	0	0	0	0	0	1	0	0	0	1	1	0	0	1	0	0	1	0	1	0	0	0	1	1	0	1	1	1	0	0
O43426	S	1345	0.273848	79	13	162	0.99					0.24588	312	312		0.676089	1	1	1	1	1	1	1	1	1	0	0	0	0	1	0	1	1	0	1	1	1	1	0	0	1	1	1	0	1	1	0	0	0
O43426	T	1550	0.0518876	93	4	3	0.97					0.200051	96	352			1	1	0	1	1	1	1	1	0	0	0	0	1	0	0	1	1	0	0	1	1	1	1	0	1	0	1	0	1	1	0	1	1
O43426	S	1551	0.125776	90	4	19	0.98					0.277652	96	352			1	1	0	1	1	1	1	0	1	0	0	0	1	0	0	1	1	0	0	1	1	1	1	0	1	0	1	1	1	0	0	1	1
O43426	S	1562	0.0612562	106	2	1	0.96					0.117664	96	312			1	1	1	1	1	1	1	1	1	0	0	0	1	1	0	1	1	1	1	1	1	1	1	0	1	0	1	0	1	1	1	1	1
O43426	S	1565	0.251521	101	32	284	0.96					0.210947	352	352	3		1	1	0	0	0	1	1	1	1	0	0	0	1	1	0	1	1	1	1	1	1	1	1	0	1	0	1	0	1	1	1	1	1
O43432	S	304	0.061655	75	4	7	0.97					0.283334				0.879471	0	0	0	0	0	0	0	1	0	0	0	1	1	1	1	0	1	0	1	0	1	1	0	0	0	0	1	1	1	1	0	1	1
O43432	S	492	0.0823691	81	6	3	0.97					0.368801	312	435		0.502631	0	1	0	1	1	0	0	1	0	0	0	1	1	1	1	0	1	1	1	1	1	1	0	0	1	0	1	1	1	1	1	0	1
O43432	S	1112	0.242477	84	3	0	0.99					0.502952	435	435	3	0.255413	0	1	0	1	1	1	0	1	0	0	0	0	0	1	1	0	1	1	0	1	1	1	1	0	1	0	1	1	1	1	1	1	1
O43432	S	1115	0.060717	74	4	11	0.98					0.210934	352	435	4	0.491268	0	1	0	0	0	0	0	0	0	0	0	0	0	1	1	0	1	1	0	1	1	1	1	0	0	0	1	1	1	1	1	1	1
O43432	T	1116	0.299432	80	4	15	0.98					0.259382	352	824	4	0.756467	0	1	0	1	1	1	0	1	0	0	0	0	0	0	1	0	1	1	0	1	1	1	1	0	1	0	1	1	1	1	1	1	1
[truncated: 113,180 more rows]
[truncated: 96 more columns]
