# Supplementary material for: PTMoreR-enabled cross-species PTM mapping and comparative phosphoproteomics across mammals
Source: Cell Rep Methods. 2024 Sep 9;4(9):100859. doi: 10.1016/j.crmeth.2024.100859 (PMC11440062; doi:10.1016/j.crmeth.2024.100859)
Supplement: Table S5. The GO terms with the BH-adjusted p < 0.01 in one of the Q1–Q5 segments and p > 0.05 in the other four from the GO enrichment analysis based on corresponding phosphoproteins, related to Figure 4 [file mmc5.xlsx]

## Sheet: Description
Table S5. The GO terms with the BH adjusted P value < 0.01 in one of Q1-Q5 segments and > 0.05 in the other four from the GO enrichment analysis based on corresponding phosphoproteins.

## Sheet: Sheet 1
	Q1	Q2	Q3	Q4	Q5
actin filament-based movement	1	0.0608998	0.00639173	0.568775	0.407507
actin monomer binding	0.220124	0.00853788	0.0604568	0.105489	0.0602452
autophagosome membrane	1	1	0.110603	0.170466	0.00764174
axonal growth cone	0.459451	0.222861	0.272139	0.148399	0.00706762
cAMP response element binding protein binding	0.509457	0.170153	0.00746293	0.0732596	0.860008
catalytic step 1 spliceosome	1	0.145845	0.0992246	0.00367645	0.077338
cellular response to amino acid starvation	1	0.919215	0.620334	0.254976	3.01917e-05
cellular response to glucose starvation	0.310262	0.765363	0.183709	0.154956	0.0026797
cellular response to hydrogen peroxide	1	0.696198	0.102967	0.0512486	0.000396139
cellular response to nerve growth factor stimulus	1	1	0.324444	0.0531742	0.000876385
cellular response to reactive oxygen species	1	1	0.611795	0.311099	0.00330338
cellular response to transforming growth factor beta stimulus	1	1	0.269665	0.0693039	0.000123347
cellular response to unfolded protein	1	0.238304	0.43254	0.281482	0.00614262
circadian rhythm	1	0.595166	0.464432	0.201721	0.00983453
coated membrane	1	0.0929232	0.284297	0.233982	0.00110314
cytoplasmic microtubule organization	1	0.00968727	0.102975	0.158724	0.0504897
dendritic spine morphogenesis	1	0.469241	0.0086265	0.199119	0.123257
DNA replication checkpoint signaling	0.00831075	0.118089	0.0762376	0.0880058	0.473589
DNA replication initiation	0.168826	0.007306	0.0557351	0.159706	0.245779
endoplasmic reticulum unfolded protein response	1	0.701332	0.639622	0.33035	0.00560107
endosome transport via multivesicular body sorting pathway	1	0.303389	0.315351	0.0913963	0.000356301
ephrin receptor binding	1	1	0.511274	0.110359	0.0043462
ephrin receptor signaling pathway	1	1	0.532772	0.187448	0.00365443
establishment of protein localization to plasma membrane	0.377166	0.12113	0.161904	0.00254691	0.526384
exosomal secretion	1	1	0.998417	0.0884984	0.00294276
extracellular vesicle biogenesis	1	1	0.984494	0.0928657	0.00914493
GDP binding	1	1	0.774034	0.00686593	0.109137
kinetochore assembly	0.00263926	0.0581959	0.0922556	0.415217	0.822741
late endosome to lysosome transport	1	1	0.348586	0.10206	0.00096649
late endosome to vacuole transport	1	1	0.673319	0.190148	0.00432787
membrane coat	1	0.0929232	0.284297	0.233982	0.00110314
membrane fission	1	0.690156	0.283603	0.191869	0.000687968
microtubule associated complex	1	0.132234	0.000876869	0.0888722	0.137889
miRNA catabolic process	0.244316	0.0690209	0.00286379	0.414128	0.235372
morphogenesis of an epithelial sheet	1	1	0.795966	0.140465	0.00908926
negative regulation of apoptotic signaling pathway	1	0.467255	0.286799	0.468223	0.00575428
negative regulation of muscle cell differentiation	1	1	0.131592	0.00683311	0.493302
negative regulation of organelle assembly	0.898024	0.105011	0.24331	0.059623	0.00617203
negative regulation of peptidyl-tyrosine phosphorylation	0.219912	0.134613	0.00910669	0.219906	0.14527
negative regulation of TOR signaling	1	0.787313	0.263411	0.0671751	8.12374e-05
negative regulation of TORC1 signaling	1	0.551886	0.834131	0.141819	0.000473112
negative regulation of transcription elongation by RNA polymerase II	1	0.266393	0.00586962	0.0958499	0.823717
negative regulation of translational initiation	0.596191	0.00730319	0.0922556	0.110359	0.208236
nuclear estrogen receptor binding	1	0.857606	0.27071	0.0732596	0.000686739
nucleosome assembly	0.177291	0.00601486	0.104793	0.301806	0.232367
phagophore assembly site membrane	1	0.551886	0.13232	0.00337395	0.381028
phosphatidylinositol-3-phosphate binding	0.00959113	0.109345	0.112785	0.196219	0.564904
phosphatidylinositol metabolic process	1	0.405205	0.673639	0.00316143	0.0676875
phosphatidylinositol phosphate biosynthetic process	1	0.188101	0.414482	0.00541397	0.054902
poly(A) binding	1	0.356731	0.00548516	0.132956	0.282711
positive regulation of DNA-templated transcription initiation	1	0.223595	0.000876869	0.101655	0.462282
positive regulation of epithelial cell migration	1	0.463864	0.00511355	0.0629318	0.0996789
positive regulation of exosomal secretion	0.957295	1	0.835693	0.131174	0.00546988
positive regulation of lamellipodium assembly	1	0.871042	0.00781812	0.0675191	0.493302
positive regulation of miRNA metabolic process	1	0.823358	0.145633	0.26162	0.00711977
positive regulation of neuron projection development	1	0.817848	0.325055	0.0528417	0.00983453
positive regulation of protein localization to membrane	1	0.65349	0.240213	0.167886	0.00983453
positive regulation of TORC1 signaling	1	1	0.836476	0.0884984	0.00884669
positive regulation of transcription initiation by RNA polymerase II	1	0.470403	0.00415167	0.205638	0.626978
proteasome binding	1	0.775146	0.233758	0.00746542	0.234643
protein autoubiquitination	0.509457	0.198672	0.00355784	0.120722	0.342311
protein kinase A regulatory subunit binding	0.0820112	0.0051651	0.0872996	0.422695	0.176787
regulation of cellular response to transforming growth factor beta stimulus	1	0.865658	0.304862	0.0716937	0.00490524
regulation of DNA-templated transcription initiation	1	0.220195	0.00258863	0.0556352	0.390364
regulation of DNA methylation-dependent heterochromatin formation	0.0673742	0.00660256	0.0762376	0.0880058	0.286225
regulation of double-strand break repair via nonhomologous end joining	0.00439013	0.173926	0.324629	0.812277	1
regulation of exosomal secretion	0.957295	1	0.998417	0.141819	0.00636683
regulation of fibroblast migration	1	0.773188	0.154535	0.0992161	0.00711977
regulation of generation of precursor metabolites and energy	0.372198	0.00269463	0.108073	0.372993	0.0919515
regulation of JNK cascade	0.352331	0.696198	0.00456198	0.0931434	0.685904
regulation of mitotic spindle assembly	1	0.470884	0.0511926	0.0528417	0.00439257
regulation of protein localization to membrane	1	0.683081	0.240213	0.0747325	0.0018539
regulation of Rho protein signal transduction	0.249731	0.190886	0.0520579	0.002818	0.156071
regulation of transcription initiation by RNA polymerase II	1	0.551886	0.00954933	0.116494	0.564904
replication fork processing	0.000169657	0.177687	0.261359	0.0672202	0.602109
response to amino acid starvation	1	0.724036	0.439811	0.139814	7.68328e-06
response to nerve growth factor	1	1	0.448297	0.093955	0.00229981
response to reactive oxygen species	1	1	0.566393	0.264741	0.00183371
response to topologically incorrect protein	1	0.468429	0.72794	0.594239	0.0052749
response to unfolded protein	1	0.341715	0.644717	0.389046	0.00169822
RNA modification	0.00261258	0.0571422	0.337386	0.737773	0.957279
rRNA binding	0.819835	0.341715	0.00353631	0.375066	1
serine/threonine protein kinase complex	1	0.390968	0.543311	0.0591099	0.00110314
SNARE binding	1	0.621726	0.0631793	0.0019684	0.0517379
SNARE complex assembly	1	1	0.302106	0.00631956	0.216037
stress granule assembly	1	0.0701885	0.0796688	0.0568801	0.000138683
synaptic vesicle cycle	1	0.823358	0.201628	0.00973018	0.100216
telomerase holoenzyme complex	0.144367	0.00801263	0.291533	0.0815208	0.405488
telomere capping	0.144577	0.128912	0.0804984	0.00635671	0.0996789
transcription corepressor binding	0.734265	0.775497	0.363043	0.00561026	0.0794448
transcription initiation at RNA polymerase II promoter	1	0.468429	0.00639173	0.0736694	0.139675
transcription preinitiation complex assembly	1	0.406338	0.00359273	0.101655	0.568843
tRNA metabolic process	0.00102094	0.307601	0.72807	0.624747	0.207006
tRNA processing	0.00436784	0.602139	0.998417	1	1
U2-type catalytic step 1 spliceosome	1	0.145845	0.0992246	0.00367645	0.077338
vesicle-mediated transport in synapse	1	0.93782	0.0706634	0.00305305	0.086434
vesicle coat	1	0.527804	0.200102	0.166	0.000574247
viral budding from plasma membrane	1	1	0.716563	0.152258	0.00591253
