# Supplementary material for: PTMoreR-enabled cross-species PTM mapping and comparative phosphoproteomics across mammals
Source: Cell Rep Methods. 2024 Sep 9;4(9):100859. doi: 10.1016/j.crmeth.2024.100859 (PMC11440062; doi:10.1016/j.crmeth.2024.100859)
Supplement: Table S6. The results with BH-adjusted p < 0.01 from the kinase enrichment analysis in each of the Q1–Q5 segments, related to Figure 5 [file mmc6.xlsx]

## Sheet: Description
Table S6. The results with BH adjusted P value < 0.01 from the kinase enrichment analysis in each of Q1-Q5 segments.

## Sheet: Sheet1
Segements	Kinases.ID	Kinases	KS.Ratio	Bg.Ratio	SubstrateNum	Direction	P.val	P.adj	Substrates
Q1	P06493	CDK1	63/22925	474/115179	63	less	0.000214066	0.0151905	Q99666_S1275/O14715_S1275/O60346_S335/Q09666_S5763/Q9Y4H2_S391/P18031_S386/P49792_T2153/Q01094_S332/P49792_S2246/P49792_S2251/P49792_S2276/P49792_S2280/O60346_T409/Q7Z3J3_S1276/Q8NEL9_S8/P49916_S913/Q8NCD3_S448/P30307_S214/Q96FF9_S83/P26358_S154/Q14493_T62/P11388_S1393/P19525_S83/Q9Y2I6_S589/Q96T88_S639/O94782_S313/O75154_S102/Q13428_S583/O94761_S251/O60346_S412/O60346_S425/P17096_T78/Q99638_S277…
Q1	P17612	PRKACA	18/22925	219/115179	18	less	2.57036e-06	0.000474231	P0DMV8_S418/Q9UH99_S116/P39880_S1215/P39880_S1237/P39880_S1270/P08833_S194/P49840_S21/Q16637_T85/Q9NXR1_S306/O75665_S899/Q16637_S4/Q684P5_S7/Q92597_T366/Q14847_S146/Q16637_S8/Q16637_S5/Q969F2_S223/Q13576_T716
Q1	P68400	CSNK2A1	26/22925	252/115179	26	less	5.16613e-05	0.00476575	P0DP23_S82/P0DP23_S102/P0DMV8_T636/Q6NXS1_S122/Q6NXS1_S121/Q6NXS1_S127/P13569_T421/P41236_S87/P41236_S121/P08833_S194/Q9Y5B0_S740/Q14493_T61/P51946_T315/Q9BXW9_T896/P12259_S720/P03372_S559/P49959_S689/Q9BXW9_T884/P02671_S542/Q93009_S18/P02671_S609/P14598_S348/P41208_S158/P11388_S1377/Q9NZQ7_T285/P04637_T150
Q1	P12931	SRC	5/22925	153/115179	5	less	2.70727e-09	2.49746e-06	P00338_Y10/Q12929_Y774/Q9Y6K9_Y374/Q93052_Y301/O43490_Y852
Q1	P28482	MAPK1	20/22925	224/115179	20	less	1.09266e-05	0.00143997	Q13127_S864/Q9H0F6_S165/Q02447_S73/P50548_S161/P11388_S1393/P10415_T74/Q53EZ4_S425/Q53GS7_S92/O94953_T1065/Q15672_S68/P09874_T373/Q9UKX7_S221/Q14761_S163/P14598_S345/O94953_S566/P50548_T526/Q02224_S2654/Q96RS0_S298/Q9H0F6_T309/Q53GS7_S93
Q1	P24941	CDK2	30/22925	312/115179	30	less	1.12792e-06	0.000297287	P10412_T146/P33991_S32/Q14191_S426/Q14676_S1068/P12956_T455/P49916_S913/P18858_S91/P30307_S214/P26358_S154/P13051_S23/P18858_T233/P46013_S357/Q07820_T70/Q6P1N0_S208/Q9NP87_S372/Q9H211_S31/Q9H2G4_S20/O94761_S251/Q99728_T299/Q9H211_T29/P49450_S19/O94761_S89/Q9UQR0_S590/P06400_S811/P55196_T1352/P06401_S162/Q14676_T1630/P82970_T31/Q96KS0_S130/Q969V6_T573
Q1	P27361	MAPK3	16/22925	201/115179	16	less	4.98877e-06	0.000836753	Q13127_S864/P56192_S825/Q9H0F6_S165/Q02447_S73/Q16584_S705/P11388_S1393/P10415_T74/Q53GS7_S92/Q15672_S68/Q9UKX7_S221/Q14761_S163/P14598_S348/P14598_S345/Q8WX93_S688/Q9H0F6_T309/Q53GS7_S93
Q1	P49841	GSK3B	10/22925	152/115179	10	less	5.90459e-06	0.000907831	P0DMV8_T636/Q6IA17_T372/P58012_S33/P16401_T11/Q14653_T180/Q53GS7_S92/P12931_S51/E9PAV3_T2022/Q14653_S173/Q53GS7_S93
Q1	P31749	AKT1	9/22925	163/115179	9	less	3.3e-07	0.00012177	P0DMV8_S631/P38398_S694/Q8N5V2_S16/P49840_S21/P51812_S19/Q86V81_S34/Q8NCD3_S486/Q96BF3_S220/P53602_S96
Q1	P53350	PLK1	9/22925	126/115179	9	less	0.000118955	0.00946523	P0DMV8_S631/P0DMV8_S633/Q9BVS4_S380/P38398_S1164/O95425_S238/P78527_S3205/Q9H6R7_S686/P33981_T458/Q13158_S194
Q1	P42345	MTOR	2/22925	93/115179	2	less	6.48624e-07	0.000199452	Q9P2Y5_S571/O96018_S7
Q3	O75385	ULK1	12/23879	23/115179	12	greater	0.000839592	0.0469408	Q8N122_S859/Q8N122_S863/Q8N122_S877/A2RUS2_S490/Q8IVP5_S17/Q9C0C7_S635/Q6ZNE5_S29/Q8N122_S855/O00560_S6/P06733_S282/Q8TEV9_S400/Q13546_S389
Q4	P08581	MET	15/22782	20/115179	15	greater	1.54135e-07	7.433e-05	Q05397_Y925/P08581_Y1349/P08581_Y1356/Q05397_Y577/P08581_Y1365/Q05397_Y576/Q05397_Y5/Q05397_Y397/P46940_Y1510/P08581_Y1230/P08581_Y1234/P08581_Y1235/Q05397_Y407/Q04912_Y1238/Q04912_Y1239
Q4	P53779	MAPK10	7/22782	9/115179	7	greater	0.000291603	0.0192146	P55957_T59/P38936_S130/Q969R2_S762/P38936_S98/O95644_S172/Q969R2_S766/Q969R2_S763
Q4	Q04912	MST1R	5/22782	5/115179	5	greater	0.000302649	0.0192548	P00519_Y393/P08581_Y1349/P08581_Y1356/P08581_Y1234/P08581_Y1235
Q5	P17612	PRKACA	72/22077	219/115179	72	greater	1.67339e-06	0.000385926	P35222_S552/Q7Z589_T207/Q14289_S778/Q16875_S461/P13612_S1021/P09874_S782/P19174_S1248/P47736_S499/Q9UMX1_S346/Q14738_S60/Q15052_S684/P56211_S104/P54253_S775/Q92934_S118/P16070_S697/P50750_S347/Q00536_S153/Q9UQL6_S279/Q8N5S9_S74/P50549_S191/P50549_S216/Q9H2S1_S567/Q9H2S1_S569/Q9NQU5_S113/P29474_S615/P29474_S633/P06400_S780/O75688_S195/Q9H2G2_S189/Q07352_S334/Q92890_S229/Q9Y478_S24/Q92934_S99/Q0621…
Q5	P12931	SRC	57/22077	153/115179	57	greater	1.61149e-07	7.433e-05	P51812_Y707/O43663_Y464/O00560_Y46/P12931_Y530/P12830_Y797/Q12929_Y602/P49841_Y216/Q02153_Y192/P52566_Y153/P61586_Y34/P18827_Y286/P29353_Y427/Q9UN19_Y139/Q96AE4_Y58/P51812_Y580/Q9NRY4_Y1087/Q9Y371_Y80/O43597_Y55/P40763_Y705/P04083_Y21/Q9UHR4_Y163/Q00610_Y1477/P35222_Y654/Q92945_Y317/Q13480_Y627/P06396_Y603/P52566_Y24/P08559_Y289/Q16625_Y398/Q9H792_Y635/P29350_Y536/Q9NRY4_Y1105/P12931_Y338/P12931_…
Q5	P28482	MAPK1	64/22077	224/115179	64	greater	0.000635805	0.0366581	P35612_S592/P35612_S596/P35612_S600/P04626_T701/Q16665_S643/P06239_S59/Q15648_T1032/Q15648_T1457/Q969V6_S454/Q02750_T292/Q14686_S884/P19634_S723/P19634_S726/Q96I25_S222/P40763_S727/Q6UUV7_S391/O00429_S616/P28482_S246/Q07889_S1167/Q13586_S575/Q96FF9_S209/Q96RK0_S1409/Q9Y6K1_S255/P14921_T38/P01100_S374/Q15418_T573/P42702_S1044/Q8IW41_T182/Q13164_T733/P19634_S693/Q9H3M7_T349/P41182_S333/P41182_S343/…
Q5	P24941	CDK2	88/22077	312/115179	88	greater	0.000123125	0.00946523	P62324_S159/Q15003_T49/O43303_S45/O43303_S400/O00571_T204/Q9H1E3_S181/P28749_S640/P28749_S650/P06400_T373/Q08999_T417/Q08999_S662/Q92785_T176/Q86XL3_S528/P29374_S864/Q99741_S74/O43303_S366/O43303_S372/O43583_S73/O00429_S616/Q9Y2K7_T550/Q9NY74_S111/Q15648_S1207/Q15648_T1215/Q15788_S997/Q14207_T1350/P06400_T252/P06400_S780/P06400_S807/P06400_T826/Q15813_S495/O60271_T586/Q03112_S436/Q01167_S373/Q9UM…
Q5	P31749	AKT1	55/22077	163/115179	55	greater	9.51707e-06	0.00135069	P35222_S552/Q7Z589_S209/Q14315_S2233/Q16875_S461/Q9Y2I7_S307/Q9Y2I7_S318/O15151_S367/Q14CB8_S422/P19174_S1248/Q07352_S92/P54253_S775/Q9Y3M2_S20/O00429_S616/Q12778_S256/P09601_S188/P02545_S301/P02545_S404/P29474_S615/Q99623_S91/Q7Z6J0_S304/P19634_S648/P19634_S703/P45880_S48/P53396_T447/P53396_S451/P53396_S455/Q92934_S99/O43524_S253/P98177_S197/P08047_S42/Q13107_S445/P46527_S10/Q13045_S436/Q9BRS8_S…
Q5	P53350	PLK1	45/22077	126/115179	45	greater	1.21635e-05	0.00149612	Q9UJX2_T562/Q02750_S218/Q8TD19_T210/Q06609_S14/O60216_S175/Q9H0H5_S170/Q9Y2Z0_S331/Q12888_S1618/P33981_T46/P30622_S312/P30305_S353/Q02750_S222/Q96T23_S1359/P08670_T327/Q53EZ4_S436/P30622_S195/P36507_S222/P53350_T210/O60216_S454/Q9H0H5_S214/P08670_T336/P08670_S339/O60563_S564/O60341_S126/Q08050_S730/P36507_S226/O60285_S480/Q9H0H5_S164/P11388_S1525/P33981_T33/Q14674_S1399/Q9Y266_S274/P60484_T382/P6…
Q5	Q16539	MAPK14	41/22077	111/115179	41	greater	1.57568e-05	0.00163724	P30279_T280/Q9H211_S391/P19634_T718/P19634_S723/P19634_S726/P19634_S729/Q96I25_S222/P40763_S727/P42566_S796/Q02078_S494/P06400_T252/P06400_T841/P53667_S310/Q8IW41_T182/Q02078_S408/P06400_S249/Q13263_S473/Q9UKV8_S387/O60381_S402/O43524_S294/O43524_S425/Q9H3D4_S455/Q9H3M7_S361/P15336_T69/P15336_T71/P42677_S27/O15198_T136/Q9UIG0_S158/P02511_S59/Q92993_T158/P04150_S203/P61371_S269/P36956_T426/O75582_…
Q5	Q13131	PRKAA1	30/22077	73/115179	30	greater	1.62647e-05	0.00163724	Q9NZJ5_S856/Q9UQL6_S259/Q9H0B6_S582/Q16875_S461/O43524_S399/Q12888_S1317/Q13131_T183/Q16236_S408/P29474_S633/O75925_S510/Q13131_S360/Q9Y478_S24/Q9UQL6_S498/O43524_S413/Q00613_S121/Q13586_S521/Q9Y478_S108/Q9Y478_S177/Q8IY63_S793/Q13363_S158/P08559_S295/Q16236_S433/P60891_S180/Q15036_S437/Q7Z628_S100/Q13586_S257/Q92538_T1337/Q7Z3C6_S761/Q9UQK1_S33/Q9UQK1_S293
Q5	Q00535	CDK5	31/22077	77/115179	31	greater	1.68605e-05	0.00163724	P09874_S782/P09874_S786/Q02750_T292/Q9NXR1_T191/P40763_S727/Q9Y490_S425/P35612_S617/P35612_S701/P35222_S191/O00429_S616/Q16555_S522/Q9UQL6_S279/P06400_S795/P06400_S807/P49768_T354/P02545_S392/Q02078_S408/Q15717_S202/O94916_T135/Q16236_S433/O43602_S28/Q9NZ72_S68/Q9NZ72_S73/Q9ULW0_S486/Q8NEL9_S727/Q14194_T509/Q14194_S522/Q16643_S142/P04150_S203/Q16665_S687/Q8IWU2_S1450
Q5	P06241	FYN	23/22077	55/115179	23	greater	0.000101615	0.00852181	P06127_Y453/P51812_Y707/O43663_Y464/P35612_Y489/Q96PD2_S618/P06241_Y28/P06241_Y420/Q96PD2_Y750/O75955_Y160/P51812_Y580/P14923_Y550/P40763_Y705/Q14194_Y504/Q96PD2_Y715/Q9NWQ8_Y317/P06241_Y185/P06241_Y213/P06241_Y214/O75886_Y371/O75886_Y374/Q96PD2_Y621/Q96PD2_Y732/Q14254_Y163
Q5	P50750	CDK9	24/22077	33/115179	24	greater	3.72104e-11	6.86532e-08	Q15648_T1032/P50750_S347/P06400_S795/P06400_S807/Q9H0D6_T439/O96019_S86/Q6PGQ7_S325/P37231_S112/O00267_T768/O00267_S773/O00267_T775/O00267_S782/O00267_T784/O00267_T791/O00267_T799/Q15596_S499/O00267_T806/O00267_T814/O96019_S233/P50750_T186/Q15596_S469/Q15596_S487/Q15596_S493/O00267_S666
Q5	Q00534	CDK6	16/22077	35/115179	16	greater	0.0003171	0.0195017	Q16875_T463/Q16875_S467/Q08999_T401/P06400_S780/P06400_S788/P06400_S795/P06400_S807/P06400_T826/P19484_T331/P19484_S142/P46527_S10/Q15717_S202/Q08050_T611/Q08999_S672/P19484_S467/Q08999_S1035
Q5	P06213	INSR	12/22077	16/115179	12	greater	2.05331e-06	0.000420929	Q13480_Y627/P29350_Y536/P27986_Y580/Q13480_Y373/P27986_Y607/Q13480_Y242/Q13480_Y659/Q92569_Y341/Q13480_Y447/Q13480_Y285/Q99704_Y362/Q99704_Y398
Q5	P11362	FGFR1	7/22077	8/115179	7	greater	6.32437e-05	0.00555641	P40763_Y705/P08559_Y301/P19174_Y783/P11362_Y583/P11362_Y585/P11362_Y653/P11362_Y654
Q5	Q02750	MAP2K1	7/22077	9/115179	7	greater	0.00023703	0.016197	P49841_Y216/P27361_T202/P27361_T207/P27361_Y204/P27361_Y210/P28482_T185/P28482_Y187
Q5	O00418	EEF2K	8/22077	12/115179	8	greater	0.000428268	0.0254889	O00418_S366/O00418_S445/O00418_S441/O00418_T348/O00418_S474/P40763_Y705/O00418_S396/O00418_S500
