# Supplementary material for: PTMoreR-enabled cross-species PTM mapping and comparative phosphoproteomics across mammals
Source: Cell Rep Methods. 2024 Sep 9;4(9):100859. doi: 10.1016/j.crmeth.2024.100859 (PMC11440062; doi:10.1016/j.crmeth.2024.100859)
Supplement: Table S7. The phosphorylation expression data and statistical results from 10 common mammalian species (EAOG [i.e., human, rat, rabbit, monkey] and LAUT [i.e., cow, horse, pig, dog, cat, sheep]), related to Figure 6 [file mmc7.xlsx]

## Sheet: Description
Table S7. The phosphorylation expression data and statistical results from 10 common mammalian species (Euarchontoglires (i.e., Human, Rat, Rabbit, Monkey) and Laurasiatheria (i.e., Cow, Horse, Pig, Dog, Cat, Sheep)).

## Sheet: Sheet 1
	Human	Rat	Rabbit	Monkey	Cow	Horse	Pig	Dog	Cat	Sheep	p.adjust	Fold.Change	Threshold
A0JLT2_S226	1.3461	0.236117	0.729238	0.169167	0.793134	0.842018	-0.971449	1.20255	1.10626	-1.15615	0.631885	-0.317428	NoChange
B2RTY4_S1299	-2.12848	0.940955	2.1632	-0.8801	2.27449	-0.496021	2.3935	0.510361	0.396737	1.79789	0.224103	1.12227	NoChange
O00267_S666	3.16304	2.41547	2.13635	3.08031	2.24194	2.53103	3.37649	1.51477	2.09098	3.3381	0.73783	-0.183239	NoChange
O00267_T806	0.35122	-0.721292	0.686004	0.217586	-0.385674	-0.567988	-3.23421	-1.2259	-0.51367	0.197678	0.128654	-1.08834	NoChange
O00303_S258	3.80741	0.916619	2.77571	1.45038	0.702464	1.04411	3.6947	0.38321	0.149231	2.77158	0.373352	-0.779978	NoChange
O00418_S74	-1.72913	2.93655	2.5723	1.21429	2.57012	-1.61044	2.88236	-0.140209	3.83878	3.16089	0.660523	0.535086	NoChange
O00443_S259	0.682043	1.25876	5.31654	1.1647	1.49879	0.354392	1.28147	1.8668	1.05299	2.29175	0.422379	-0.714481	NoChange
O00443_S338	1.81725	2.62828	4.67749	1.26128	1.76759	2.42041	3.14503	2.52407	1.56091	2.55561	0.70825	-0.267139	NoChange
O00499_S298	3.8503	5.76696	5.59385	4.44336	5.01776	4.34489	5.24866	4.7361	6.05651	5.95479	0.602594	0.312834	NoChange
O00559_S36	2.83561	5.38234	5.11234	4.05131	4.63196	4.13365	4.46696	4.33092	3.42147	4.26371	0.82079	-0.137289	NoChange
O15234_S148	3.01584	-3.86525	-0.821248	0.719451	-0.023349	1.90696	1.66185	1.26699	1.71859	-1.95867	0.408411	0.999863	NoChange
O15234_S265	3.08569	3.72014	4.1537	1.4195	3.30161	4.05811	4.56776	3.37524	3.74555	4.42308	0.196311	0.817135	NoChange
O15400_S129	2.42106	0.388776	2.12128	0.852693	3.08378	4.04121	3.4181	2.96002	4.0085	2.71039	0.00298677	1.92438	UP
O15516_S427	-0.726515	-0.461511	-0.710866	-0.852515	-1.87166	-3.67235	-0.238789	-1.14077	-2.6632	-0.300166	0.193485	-0.959971	NoChange
O15530_S241	4.13279	4.31949	5.00121	4.17775	4.43877	4.53843	5.1519	4.34243	4.20472	4.525	0.760758	0.125731	NoChange
O43314_S38	-0.595964	1.83065	-0.776965	-1.69199	0.0507473	-0.315594	-0.375341	2.25447	1.65704	-1.62408	0.52108	0.583108	NoChange
O43318_S389	1.00041	1.71035	3.66852	1.55282	2.50532	2.21794	2.89014	1.55788	1.4259	2.85034	0.688531	0.258229	NoChange
O43318_S439	4.49287	3.85243	5.46649	1.60925	4.96215	4.28223	5.25374	3.67307	4.0619	5.18058	0.346836	0.713682	NoChange
O43399_S166	0.110343	0.942171	0.601358	1.68392	2.18244	1.97941	1.96764	2.20165	1.82712	-0.819022	0.306771	0.722092	NoChange
O43491_S87	-2.07084	2.1722	1.07555	0.501619	1.40286	2.502	1.87513	0.479795	2.4005	1.16885	0.138976	1.21856	NoChange
O43491_S499	-1.05781	0.584544	2.42787	0.0977905	0.367642	0.83767	2.36409	0.0215241	0.369498	0.526857	0.754925	0.234783	NoChange
O43516_T398	1.59556	1.68376	3.43273	-0.19217	0.608566	1.05119	1.28154	0.979676	1.72679	2.74268	0.75512	-0.231561	NoChange
O43583_S73	2.67784	1.55157	2.01878	3.0347	3.87911	2.35317	4.62798	2.6293	2.09533	3.91164	0.160501	0.928697	NoChange
O43896_T1083	4.48352	4.95407	3.9049	4.14464	0.0175548	4.20918	4.55337	2.78598	4.69292	5.01731	0.378085	-0.825729	NoChange
O60256_S227	3.09992	1.85326	3.04719	0.708269	3.75631	1.901	-3.44893	2.38809	2.7084	1.08817	0.51894	-0.778321	NoChange
O60315_T782	-1.14983	1.56118	-0.437726	-0.37496	-1.1066	-0.0994108	0.976952	-0.155286	0.335657	1.34773	0.650979	0.316839	NoChange
O75030_S414	0.650698	1.39468	1.63215	-0.00510538	-0.158412	2.24442	-0.679001	-0.0358525	1.43093	1.92452	0.859815	-0.130339	NoChange
O75113_T242	1.90752	0.371813	0.791072	2.72664	1.21177	1.61787	2.4041	-0.0393803	1.15011	3.00306	0.882202	0.10866	NoChange
O75382_S427	2.39896	4.02908	1.16277	2.01963	1.57542	1.09675	1.67172	0.625843	1.07317	2.23849	0.11242	-1.02238	NoChange
O75694_S992	3.39874	2.83845	4.16068	3.3297	2.47541	2.71086	4.19158	2.42364	3.15883	4.19123	0.67855	-0.239968	NoChange
O75815_S375	3.6088	2.4722	-1.1532	1.27281	0.0844123	1.57811	-0.578534	2.92619	2.00535	2.76637	0.932339	-0.0865026	NoChange
O76080_S48	1.24947	1.04768	1.2835	1.48612	-0.526193	-3.28008	1.67615	-2.2314	-0.697962	1.33174	0.0502774	-1.88798	NoChange
O76094_T571	-1.31077	-1.21958	-0.875199	-1.19909	-3.14113	-1.14063	0.839573	-0.620964	-0.153736	-1.16874	0.728012	0.253556	NoChange
O76094_S621	6.90498	6.15223	4.1743	6.64266	5.95456	3.61933	5.50695	6.63804	4.34616	5.88655	0.407205	-0.643275	NoChange
O94804_S417	0.983549	2.69094	0.707229	0.0101645	0.871978	-0.509531	5.49359	1.36238	0.784773	-1.48945	0.991787	-0.012346	NoChange
O94804_S514	0.216606	1.7972	0.58481	-0.768177	1.16851	1.23837	3.91414	0.152699	1.83196	0.436318	0.218901	0.999391	NoChange
O94806_S213	-1.48151	3.15072	2.09052	0.813306	1.70032	-1.02813	2.96779	1.38919	1.6966	3.36349	0.601144	0.538284	NoChange
O94876_S382	-0.293146	2.36403	2.88928	2.00412	3.99832	1.44264	3.43803	1.4056	2.33364	2.84241	0.290195	0.835704	NoChange
O94921_S24	-2.38735	0.659965	1.32529	-1.1711	3.56985	0.162839	2.4338	-0.78269	-0.674797	2.22644	0.143417	1.54921	NoChange
O94921_S95	-2.69231	2.1645	3.52218	0.529732	2.8477	1.52915	1.18398	-0.274075	0.375283	0.970122	0.836387	0.224335	NoChange
O94967_S312	0.501209	-0.377482	2.59913	0.39799	0.214317	1.85344	-0.395348	1.39474	-0.210457	-1.59915	0.48712	-0.570621	NoChange
O95071_S1549	-2.18975	-0.00128116	1.04209	0.722721	0.707532	-0.289651	1.33943	-0.0649887	-0.00763745	1.16205	0.420034	0.581011	NoChange
O95155_S105	0.742245	3.00794	3.24109	1.17425	4.70164	2.05748	3.41309	1.10695	1.28628	2.45455	0.586839	0.461948	NoChange
O95394_S64	3.10377	1.61233	1.14412	3.59483	3.96144	3.50158	1.96297	3.54614	2.80851	2.88222	0.258711	0.746713	NoChange
O95425_S245	3.10569	3.83279	2.54989	2.30191	4.31955	1.02189	-0.482937	1.6513	4.99808	0.804187	0.387642	-0.895557	NoChange
O95544_S48	-0.618102	-0.784796	0.191856	-2.57391	-1.41685	-2.43457	-0.104671	-0.519153	0.585488	-1.96887	0.969271	-0.0302002	NoChange
O95544_S64	-0.585255	1.73427	1.97913	-0.588493	1.83809	-1.00899	1.64645	-2.24806	-0.251375	-0.0619637	0.485906	-0.649223	NoChange
O95835_S613	0.840855	0.506187	1.64436	1.00512	0.749282	0.211703	1.0574	-1.7716	0.0715521	1.53606	0.311836	-0.690066	NoChange
P02545_S51	-2.33378	-0.799694	-0.797216	-0.739208	-1.28923	-1.288	0.00645109	-0.578841	2.83207	-0.386032	0.21016	1.05021	NoChange
P09496_S105	-0.700017	-2.42992	2.30075	0.555402	0.756801	-1.73884	0.264394	0.313094	-0.0331066	0.34058	0.953407	0.052268	NoChange
P11831_S224	3.76069	2.5837	3.6114	2.93739	1.68944	3.84739	4.2436	2.58994	2.52408	4.57215	0.975695	0.021138	NoChange
P12694_S337	-1.82823	4.8495	4.00709	-3.07752	5.05955	2.38589	-1.72829	4.57984	1.7915	1.65428	0.432199	1.30275	NoChange
P12694_S347	-1.42808	4.39	4.15143	0.565186	4.02574	1.34705	2.8591	4.06867	-0.63984	3.53003	0.632065	0.612156	NoChange
P15408_S200	5.0081	3.63269	4.82353	4.6221	2.93025	4.18402	5.6986	4.17721	3.49213	6.1411	0.907751	-0.0843863	NoChange
P18583_S1697	4.09873	4.48412	4.81031	4.49127	2.81831	4.78872	3.82015	3.4013	3.90202	4.47709	0.243164	-0.603175	NoChange
P18583_S1769	2.43419	2.20473	2.65606	1.21295	0.686921	1.44522	3.24006	0.639379	1.82941	3.08953	0.659708	-0.30523	NoChange
P18583_S2029	2.27422	1.8886	3.12729	1.81611	1.72259	1.89774	3.36439	1.21364	2.18385	2.78567	0.886592	-0.0819067	NoChange
P18583_S2031	2.27422	1.8886	3.12729	1.81611	1.72259	1.89774	3.36439	1.21364	2.18385	2.78567	0.886592	-0.0819067	NoChange
P18583_S2129	1.86122	1.68144	3.44942	1.9255	2.08077	2.38045	2.83059	2.26059	2.66543	1.08806	0.983612	-0.0117478	NoChange
P18615_S51	1.92722	0.0460617	2.11019	1.73347	1.22026	1.04611	1.18451	-0.528796	-0.215753	1.08388	0.195509	-0.822534	NoChange
P18615_S115	3.49222	-1.44868	0.384934	0.211008	-1.44436	1.17521	1.55535	0.410106	0.157227	-2.78575	0.445916	-0.815239	NoChange
P18754_S11	5.29978	3.15732	3.84488	4.51944	4.65718	3.04678	3.10828	3.57233	3.70781	3.66504	0.3156	-0.579119	NoChange
P19532_S548	-1.81461	0.323673	0.778131	0.627147	0.420776	-1.33167	0.312634	-0.612369	0.689496	0.682535	0.944981	0.0483151	NoChange
P19532_S556	2.64434	2.7521	3.04408	3.23405	0.882158	2.71929	2.72325	0.938881	3.07258	3.51846	0.353395	-0.609538	NoChange
P19532_S568	1.22491	-1.05924	0.996397	1.61226	1.30393	0.702349	1.9416	0.998708	2.18559	1.40004	0.252154	0.728457	NoChange
P21359_S2515	2.6932	0.508588	3.58954	-0.294466	3.61949	1.22608	3.78771	2.37734	3.81398	3.73434	0.0984906	1.46894	NoChange
P21359_S2543	-0.112375	0.770633	1.89658	1.08522	2.49474	0.968137	1.79143	-0.187994	0.0126133	1.2452	0.833651	0.144008	NoChange
P23193_S100	5.37757	4.43051	5.41955	4.65902	2.43531	4.19578	5.84531	4.05779	4.51464	2.7906	0.162218	-0.998425	NoChange
P25054_T1438	1.35994	2.52244	3.14439	1.88374	3.79231	2.83247	3.86279	2.30019	3.18846	2.99782	0.0934951	0.934713	NoChange
P25054_S2093	-2.33242	-1.24114	0.745849	-1.40577	0.470392	-2.54337	0.325238	-1.35489	-0.0151778	-0.358065	0.548161	0.47906	NoChange
P25054_S2449	1.64424	1.68956	3.38736	-1.35896	3.55738	2.91745	3.92185	1.86704	2.68907	3.82301	0.0435266	1.78875	NoChange
P27708_S1859	5.67747	-1.08781	1.65483	5.87413	5.98713	4.25069	6.74532	6.44695	6.83525	6.48869	0.017118	3.09602	NoChange
P28066_S56	2.56671	0.974983	3.98583	1.53735	0.784762	0.487305	3.37305	-0.762534	1.12976	1.94054	0.202831	-1.10741	NoChange
P28290_S739	4.51703	2.69469	3.51773	3.83104	4.03187	3.4362	4.34871	3.45031	3.61418	2.42957	0.876062	-0.0883138	NoChange
P28482_Y187	3.47414	5.22661	4.034	3.9705	6.33758	2.60291	3.67569	4.8621	4.58899	2.97884	0.998172	-0.00196242	NoChange
P29353_S139	0.266547	0.657742	2.3192	-0.196144	2.2828	0.749086	0.89051	0.385993	0.0451042	-0.226436	0.914763	-0.0739923	NoChange
P29590_S505	4.07593	3.43948	3.11473	3.34773	3.19925	3.65742	3.70841	2.92249	-2.65961	4.6108	0.439878	-0.921346	NoChange
P30086_S52	1.299	0.593041	2.56588	1.19783	3.53222	3.35539	1.23185	4.57101	4.14787	3.52836	0.00971286	1.98051	UP
P30622_S200	0.614514	-0.116796	2.93855	-2.23844	0.252944	0.498955	1.28403	0.945674	0.775714	1.04086	0.558695	0.500239	NoChange
P31323_S114	2.77827	5.41218	4.87729	4.12107	2.29085	3.68455	3.69184	5.53376	4.57321	4.12745	0.675347	-0.313595	NoChange
P32519_S187	2.64106	1.37579	1.32887	1.62317	0.772065	2.5024	2.20229	0.773371	1.75616	1.50985	0.779782	-0.1562	NoChange
P35222_S191	1.34442	4.5525	4.20303	1.98221	4.41416	2.72547	2.11438	1.22369	3.62056	4.15339	0.980658	0.0213998	NoChange
P35240_S518	1.9057	2.25457	2.74913	1.70646	2.63425	1.78474	2.0529	1.63543	2.11741	2.12713	0.823701	-0.0953235	NoChange
P40763_Y705	0.576487	2.91579	2.8306	2.11435	3.19596	2.3241	2.45602	-1.40514	2.35191	2.2031	0.778946	-0.254981	NoChange
P40763_S727	1.9455	3.22938	4.53797	2.74457	2.27779	2.40131	2.09852	2.15372	0.83516	3.646	0.202002	-0.878941	NoChange
P40925_S241	-2.8442	0.596641	4.09969	-0.985462	-1.20058	-0.760974	-1.80516	-3.17272	-2.19404	-1.76622	0.0729881	-2.03328	NoChange
P42356_S256	-0.68309	1.14801	0.993063	0.738533	0.991773	0.664232	1.38492	-0.0719529	0.299732	1.89835	0.600882	0.312044	NoChange
P42356_S265	-0.780171	-0.890835	-0.88363	-1.74303	-0.978464	-2.28968	0.786704	-0.958548	0.64017	0.573834	0.320548	0.703419	NoChange
P42356_S1436	-0.925107	3.0718	1.99664	1.98007	2.3458	3.61011	2.09157	2.58333	3.58911	3.51171	0.0737864	1.42442	NoChange
P42694_T1163	2.33579	1.75127	2.4894	2.42053	2.59328	2.33272	2.59529	0.99001	1.62175	2.38807	0.745568	-0.16239	NoChange
P42694_S1614	0.778651	0.895997	1.25917	-0.00456015	2.64835	1.0493	0.70821	-0.217368	1.74307	2.19218	0.340328	0.621642	NoChange
P43487_S60	-0.787705	1.44073	0.627278	-0.0320619	1.17158	-0.885822	1.26569	-0.260158	0.635818	1.81781	0.65579	0.312091	NoChange
P45880_S115	1.92719	-0.240507	1.40163	1.84306	1.09342	1.28206	3.13484	0.918081	1.70781	2.11663	0.467165	0.475962	NoChange
P46379_S973	2.81496	3.20295	5.94485	3.9497	4.30292	3.13427	5.38964	3.83218	4.31547	5.09406	0.618195	0.366642	NoChange
P46379_S1117	1.68813	0.101739	-1.2172	0.904664	-0.0427273	-0.626154	1.14402	-1.89835	-0.064673	1.41961	0.635553	-0.380711	NoChange
P46937_S367	2.58391	1.08771	3.31545	2.05683	2.05215	1.46495	2.41305	2.57529	2.12494	2.84805	0.979449	-0.0145705	NoChange
P48634_S380	2.63907	3.27035	0.547692	3.69435	1.29823	3.22853	1.648	4.35933	2.03803	0.617014	0.697661	-0.339676	NoChange
P48634_S761	1.622	-1.52302	1.41411	1.81989	2.54854	-0.373676	2.27621	0.998704	2.95197	0.913602	0.410722	0.719311	NoChange
P48634_T782	3.90016	1.88259	3.19589	2.22045	2.97848	2.76347	4.28401	3.46403	4.62748	3.38842	0.201999	0.784541	NoChange
P48634_S808	2.0013	3.23674	3.82696	1.0795	2.42343	0.702255	1.75531	1.45684	1.49212	3.8715	0.44504	-0.585885	NoChange
P48634_S1089	0.372041	-0.281483	0.951434	1.18498	0.670614	-1.42961	1.6768	-3.76429	-3.07617	0.558683	0.17213	-1.45074	NoChange
P48634_S1147	1.97054	3.00433	2.39826	2.41441	0.992175	0.321819	1.94282	1.11565	2.49497	2.37619	0.12104	-0.906284	NoChange
P49006_S104	4.32585	4.99228	4.28181	3.48845	2.3496	1.10542	6.5871	5.01528	2.15263	3.64772	0.423504	-0.795806	NoChange
P49023_Y118	0.0452858	2.7589	3.46193	3.50884	3.55967	2.50027	2.67408	2.60642	3.85605	1.91652	0.596142	0.408431	NoChange
P49023_S258	3.25968	2.36031	4.63387	3.51062	3.95358	3.78078	3.78483	2.72438	3.1649	3.21937	0.995762	-0.00314624	NoChange
P49585_S329	1.1288	0.171699	2.93132	3.19086	4.43422	2.1568	5.04512	1.19076	4.15399	3.3629	0.0948115	1.53496	NoChange
P49585_S331	3.95993	5.12123	3.34622	2.83813	4.43422	2.1568	5.04512	2.19735	4.69855	4.32652	0.993527	-0.00661465	NoChange
P49585_S343	4.51309	4.98513	4.96101	3.91513	5.70158	3.57453	5.92286	3.14365	4.74271	5.49192	0.806504	0.169282	NoChange
P49585_S347	4.51309	3.49658	1.95738	3.91513	5.70158	3.57453	5.92286	2.94602	4.74271	5.49192	0.109496	1.25939	NoChange
P49756_S677	5.77757	4.95802	5.46817	3.91777	2.02272	5.08891	5.66582	4.14292	4.95246	4.90575	0.456897	-0.567287	NoChange
P49759_S140	-3.57476	-0.467253	-2.0764	0.510196	-1.33566	-4.21452	0.587152	-4.04786	-0.957754	-0.146471	0.801039	-0.283799	NoChange
P49761_S283	-1.5763	0.780124	1.40973	-0.312006	0.0771586	-0.923515	1.3992	-1.44046	-0.819247	1.28646	0.858356	-0.145453	NoChange
P49815_S939	1.29907	1.20323	1.61447	0.963588	2.42536	0.0665489	1.71986	2.66859	2.67004	1.9932	0.283363	0.653845	NoChange
P49815_S1132	-1.07958	0.44125	1.45383	-0.653563	1.90062	-2.08273	-0.367131	-1.29085	-1.58806	0.946377	0.609824	-0.454112	NoChange
P51608_S80	1.56656	4.137	5.02	3.1153	4.09953	3.03234	4.11628	3.63953	2.98668	4.64207	0.685456	0.293021	NoChange
P51608_S423	-2.84613	-4.33356	-3.70678	-3.1795	-0.397246	-3.02879	-1.80179	-2.61505	-2.57299	-2.13939	0.0283791	1.42395	NoChange
P52594_T177	3.1603	3.17874	3.70759	3.97669	3.02844	5.0393	4.42474	4.17785	4.3727	4.93912	0.123075	0.824527	NoChange
P52594_S181	5.84485	4.57052	4.6694	5.83822	5.53905	5.78874	4.30784	5.15599	5.29778	4.93912	0.909087	-0.0593307	NoChange
P52948_S623	3.58136	1.53989	2.45808	3.95812	2.50798	2.6959	3.75471	2.31223	3.0037	2.5576	0.896539	-0.0790101	NoChange
P52948_S888	3.15336	2.61648	1.88121	2.7884	2.65279	2.73123	4.13642	2.38022	2.61942	2.99532	0.550925	0.309369	NoChange
P52948_S1028	0.602154	-2.68812	-0.609679	-1.29247	-1.50085	-0.632435	0.329891	-1.2041	-0.313701	-0.815433	0.6588	0.307592	NoChange
P53367_S132	0.246353	1.63115	0.614031	1.77155	1.77142	0.564297	1.00328	-1.44979	-1.08219	2.76662	0.587924	-0.470164	NoChange
P53396_S455	4.95828	3.43638	3.7515	5.12065	3.67874	2.55897	4.19606	5.25906	6.72669	3.64697	0.973444	0.0277121	NoChange
P54253_S775	0.983816	0.926951	0.948183	-1.26115	1.41045	1.55523	1.9083	0.356181	0.992968	2.02905	0.123029	0.975915	NoChange
P54259_S168	-0.909106	1.74695	3.26949	1.43205	1.4573	-0.73334	2.44591	0.2152	0.622309	3.64409	0.9122	-0.1096	NoChange
P54259_S632	2.90507	1.20147	1.41541	1.71506	-0.106055	0.388348	1.84979	-0.222217	1.18031	2.0865	0.154257	-0.946473	NoChange
P54578_S143	1.25291	3.30309	4.13794	1.95944	4.06178	2.12519	2.97041	3.90013	2.1574	3.53815	0.520938	0.462164	NoChange
P55011_T217	-1.10679	-0.667861	2.65904	-1.69167	-0.215269	-2.43341	0.767533	-1.35759	0.172538	-3.14847	0.413182	-0.833961	NoChange
P55196_S1182	1.81258	3.88226	0.627941	2.09042	5.07173	1.44671	3.24819	0.134733	3.51463	4.55059	0.380055	0.891131	NoChange
P55196_T1330	0.00380561	1.92137	0.551471	0.667949	2.0338	0.666693	1.57043	-1.55033	1.2215	2.87554	0.675356	0.350125	NoChange
P57682_S250	-0.48514	2.79927	2.72722	2.02086	-0.564327	1.89033	2.53026	-0.220712	0.62838	2.19768	0.434869	-0.688617	NoChange
P61026_T73	-2.04393	1.61774	0.263235	-1.8768	-0.738433	-1.59429	0.0842418	2.20483	0.996392	-0.789307	0.569456	0.537178	NoChange
P78332_S1025	2.57914	2.00059	2.13709	2.06039	1.91119	1.46867	2.29261	-0.312083	1.0716	2.47458	0.253397	-0.709877	NoChange
P78344_S395	1.5994	4.63236	4.28861	2.8994	4.58293	2.84172	5.30805	2.93919	3.92881	5.16502	0.329437	0.772678	NoChange
P78344_T508	5.60735	5.87257	5.84713	5.75876	5.2951	5.38997	6.27884	4.82319	6.08039	6.38428	0.895452	-0.0628269	NoChange
P82094_S344	2.78629	4.115	0.923464	2.38398	2.29896	2.05924	1.91674	0.747911	1.92503	0.988775	0.186567	-0.896077	NoChange
P84103_S5	0.844333	0.644474	1.09361	0.447447	0.529978	-0.376741	1.52921	-1.71641	-0.308603	1.11957	0.3537	-0.627966	NoChange
P86791_S266	-0.833585	2.93947	1.43278	-0.667215	2.66148	-1.75227	0.717686	1.33697	1.22941	1.45509	0.818987	0.223536	NoChange
P98174_S116	1.42052	2.27794	2.33934	1.73267	2.14535	1.65874	1.89834	1.49078	0.891159	2.11444	0.596174	-0.242814	NoChange
P98174_S135	-0.0810181	0.630612	1.91864	0.657719	0.981908	-0.451559	-2.43912	-0.623507	-1.05585	0.137326	0.0647367	-1.35662	NoChange
Q00537_S180	0.990815	1.15149	1.13275	0.668838	2.47168	-0.294893	0.941816	-0.917833	-0.285278	1.36019	0.534005	-0.440024	NoChange
Q00587_S190	-0.190463	-1.0728	2.55817	0.97694	-0.634653	2.38034	2.11799	-0.532661	1.2525	0.33697	0.776518	0.252119	NoChange
Q00587_S192	3.66737	4.08907	4.59415	4.40017	2.91736	3.97154	5.26575	2.8025	3.5828	3.51851	0.383647	-0.511281	NoChange
Q01167_S398	2.04895	3.55873	3.93919	2.30216	3.79171	1.70785	4.57888	1.46948	0.408182	5.19626	0.916612	-0.103532	NoChange
Q01804_S443	1.32181	-1.73697	0.29004	0.609924	0.422708	-0.155336	1.97913	0.379167	1.82734	0.977341	0.278525	0.783855	NoChange
Q02952_S283	1.5263	3.29971	4.20929	4.33551	1.87027	0.958144	-0.493851	-1.67335	2.63676	-2.14329	0.00485665	-3.15026	DOWN
Q02952_S612	3.44429	4.49933	3.54561	4.50426	4.80539	3.08568	3.57254	1.88249	2.4053	-1.10981	0.116589	-1.55811	NoChange
Q05519_S207	2.48953	1.468	3.10623	2.66109	1.51145	1.97955	1.95853	1.20687	1.79442	2.84422	0.296369	-0.548707	NoChange
Q07960_S51	4.92043	5.09371	1.15729	4.99593	4.18008	6.3624	4.24045	5.44537	0.458406	5.22631	0.811504	0.276992	NoChange
Q08AD1_S464	2.7429	0.274366	3.71204	2.08112	3.48281	3.78405	3.30246	2.44539	1.80873	3.15031	0.276234	0.793017	NoChange
Q08AD1_S1019	1.36161	0.653259	2.81087	0.958634	0.558055	0.713229	1.88412	1.52786	0.491551	1.19267	0.508948	-0.384846	NoChange
Q08AD1_S1313	0.110318	2.13309	2.5085	0.941862	2.75095	0.615789	1.65948	1.44509	0.860133	0.2173	0.81228	-0.165319	NoChange
Q0ZGT2_S80	5.07482	-0.422274	2.07622	4.12167	3.9841	5.04872	2.12044	2.51344	3.75454	1.2973	0.70801	0.407147	NoChange
Q0ZGT2_S365	3.57609	4.46904	5.24525	5.64878	6.3426	4.36314	5.98023	5.56832	6.45649	4.44037	0.235028	0.790399	NoChange
Q12802_S1565	0.207198	-0.827922	-0.348832	0.954572	-0.13704	-1.70442	-0.346924	-0.0358928	0.192751	-0.253769	0.508694	-0.377136	NoChange
Q12802_S1929	1.7313	1.72892	2.62656	3.34398	1.62268	0.980264	2.00855	2.46712	2.26012	1.03308	0.261997	-0.629053	NoChange
Q12802_T2467	-1.756	-1.55325	-0.115865	-1.41734	-1.62925	-2.37828	-1.90549	0.592068	-2.39034	-2.12613	0.541807	-0.428957	NoChange
Q12802_S2728	2.36719	1.51006	3.57995	2.93167	-1.55034	-2.77076	1.74589	1.98942	0.577869	0.899963	0.0160852	-2.44854	NoChange
Q12846_S117	0.0298138	0.462612	0.729633	1.07843	-2.70675	-4.42055	-0.593408	-2.7968	0.276614	-1.24655	0.00772544	-2.4897	DOWN
Q12888_S380	5.4288	3.41609	4.06035	4.67527	4.77379	4.59421	4.92497	2.78435	4.26956	4.99705	0.994565	-0.00446906	NoChange
Q12888_S552	2.94815	1.29625	2.01188	2.94457	1.75501	2.19678	3.34795	1.16097	1.48202	3.99017	0.975523	0.0219383	NoChange
Q12888_S1362	4.51383	-0.140493	-0.20639	2.88207	2.82314	0.555473	0.824147	0.141321	0.338713	3.56016	0.718706	-0.388429	NoChange
Q12929_S685	0.117141	0.86135	2.56981	0.891743	3.37347	0.849747	3.45844	-1.49651	1.11318	1.11307	0.763575	0.291887	NoChange
Q12982_S114	2.09399	4.82204	4.68663	3.49717	3.85876	3.24628	3.59265	3.72726	3.41125	4.12977	0.854599	-0.113964	NoChange
Q12996_S691	5.19084	2.248	4.1406	3.62582	4.00007	4.3941	4.06391	3.33463	4.46637	1.98515	0.89717	-0.0939436	NoChange
Q13085_S80	1.70771	0.802846	2.12624	-0.760273	0.142535	-2.25414	-0.157268	1.24181	-0.503219	-1.00024	0.0849827	-1.39089	NoChange
Q13144_S544	-1.95526	6.4201	-1.50246	2.54329	4.97076	3.83753	4.5354	5.16148	3.69	5.68353	0.0217827	3.27003	NoChange
Q13188_S316	-0.0766241	0.192181	0.757286	0.729127	1.63688	1.47452	2.18081	-0.203774	1.64446	1.66975	0.0805242	0.999948	NoChange
Q13200_S361	-0.614059	0.371462	0.40853	-1.82146	-0.00443733	-2.15363	-0.661646	0.0351413	-0.309005	0.412827	0.962019	-0.0329112	NoChange
Q13263_S473	3.50918	2.98876	3.53836	4.21696	-0.25692	2.58611	2.77607	0.816905	2.10587	1.94336	0.00931815	-1.90141	DOWN
Q13263_S594	5.13569	5.07611	5.23008	3.16778	4.39285	3.32729	5.56967	4.14851	4.80248	5.89459	0.957541	0.0368169	NoChange
Q13435_S309	4.22897	0.324093	2.25961	2.77121	1.39611	2.55775	3.33661	0.286533	2.02316	2.92801	0.717115	-0.307944	NoChange
Q13439_S71	4.65527	3.58153	4.14405	3.42928	4.09439	3.0497	3.89142	2.84396	3.58197	4.47328	0.569375	-0.296746	NoChange
Q13459_S1290	3.47294	2.86836	4.40573	2.46678	3.21014	1.96821	3.60979	3.70677	3.55073	3.92906	0.96582	0.0256693	NoChange
Q13459_S1354	2.47544	1.58891	-0.0851787	0.303824	0.0350842	1.39966	2.20523	0.0609551	0.279958	2.53216	0.984766	0.0147604	NoChange
Q13480_S266	-2.05154	-0.878233	-0.015463	-0.871549	1.18245	0.25646	1.10256	0.39654	-0.451649	-1.08288	0.0680707	1.18811	NoChange
Q13523_S87	2.3881	3.7365	1.67017	4.31633	2.57729	4.07062	4.47549	2.48679	3.26934	-0.181717	0.792629	-0.244802	NoChange
Q13523_S93	2.3881	3.7365	2.34712	4.31633	2.57729	4.07062	4.47549	2.48679	3.26934	-0.181717	0.646112	-0.414041	NoChange
Q13523_S366	3.04564	1.97414	3.45703	3.69192	0.907432	3.34024	2.90601	1.50493	2.40789	2.99863	0.28196	-0.697993	NoChange
Q13523_S368	3.04564	1.97414	3.45703	3.69192	0.907432	3.34024	2.90601	1.50493	2.40789	2.99863	0.28196	-0.697993	NoChange
Q13523_S387	1.53264	-3.86105	-1.71747	0.136847	-0.103466	-0.464602	0.545898	-0.289503	0.804876	-1.31661	0.376294	0.840023	NoChange
Q13523_Y849	5.48608	3.62232	4.60913	5.06878	4.22967	5.08182	5.60408	4.18694	4.41095	5.20578	0.871954	0.0899606	NoChange
Q13541_S65	5.59011	4.37504	6.55586	5.30892	6.33103	6.03488	6.79454	5.87296	6.8579	4.34692	0.377938	0.582221	NoChange
Q13541_T70	5.59011	6.94456	6.62324	7.80769	7.55855	6.0624	8.17304	5.68938	7.64466	5.96975	0.878535	0.108228	NoChange
Q13546_S320	3.71808	2.84777	3.89195	2.97299	2.12507	-0.761229	2.64599	-0.251977	-0.860204	3.67691	0.0238877	-2.26194	NoChange
Q13546_S416	-1.37936	1.2542	3.14311	-3.04279	-1.03147	-1.32152	-4.44095	-2.0274	-1.1018	-2.08966	0.0827159	-1.99592	NoChange
Q13573_S224	5.2243	4.47991	4.79437	4.9901	4.24774	4.59828	5.7163	3.00006	3.83581	5.40247	0.512555	-0.405393	NoChange
Q13573_S232	5.2243	4.47991	4.79437	4.9901	4.24774	4.59828	5.7163	3.00006	3.83581	5.40247	0.512555	-0.405393	NoChange
Q13595_T88	-0.96199	2.13692	2.3589	1.23755	0.71826	-1.87173	1.4286	-3.29204	-0.386829	2.87418	0.267194	-1.2811	NoChange
Q13595_T202	3.17255	5.34445	6.0637	4.71365	5.65014	2.91119	4.78576	3.4417	3.81534	5.72684	0.582643	-0.435094	NoChange
Q13905_S360	0.438762	2.04601	2.66053	0.544982	0.759166	0.795346	2.03022	1.98049	1.33089	2.09262	0.904385	0.0755482	NoChange
Q14153_S167	0.246755	0.691057	2.04679	0.0272661	1.45167	0.642218	-0.561875	1.14358	0.300535	1.2127	0.9296	-0.0548289	NoChange
Q14247_S113	-1.45396	-1.58901	-1.94287	-3.64171	-0.143722	-2.61062	-1.99724	-4.79315	-2.76885	-2.60625	0.699297	-0.329751	NoChange
Q14315_S1527	0.703573	2.02435	5.48715	3.51462	2.97143	2.81816	2.9316	0.0691928	4.12831	2.97694	0.776615	-0.283153	NoChange
Q14669_S312	4.45004	5.30353	5.46515	5.02797	4.10985	5.5723	4.96381	3.78137	5.00126	5.46573	0.647084	-0.245952	NoChange
Q14669_S991	0.182803	-1.09698	-0.955561	-1.15593	-1.73792	-1.00527	-0.149323	-1.96859	0.393411	0.469257	0.893056	0.0900114	NoChange
Q14669_S1016	2.23618	2.4689	2.42417	2.10398	1.25429	2.3603	2.06338	1.76601	2.95627	2.84954	0.837962	-0.100008	NoChange
Q14677_S299	3.44763	2.38596	3.91311	2.53588	3.91736	2.24532	3.23187	3.72392	3.53796	2.86955	0.738846	0.183681	NoChange
Q14678_S325	3.47173	1.80331	4.39716	2.52875	2.55545	3.73727	1.83676	4.22257	3.61406	2.82884	0.905736	0.082252	NoChange
Q14694_S576	4.35919	-0.148666	4.27151	3.46749	4.75873	3.74385	3.02095	4.60036	4.07229	5.01856	0.17581	1.21507	NoChange
Q14814_S251	0.757911	1.7333	2.53213	2.17888	0.0104054	2.07082	1.87759	-0.531022	-1.35634	2.18939	0.192645	-1.09042	NoChange
Q14865_S1032	2.85109	1.65938	2.86233	2.64077	0.0618547	2.87236	3.48978	1.53031	1.6311	3.45337	0.662372	-0.330263	NoChange
Q14934_S289	6.48722	6.78254	5.84543	5.62166	5.53298	6.57636	5.83358	4.53752	5.46991	6.25218	0.373629	-0.483787	NoChange
Q14980_S169	4.78549	3.1166	1.77914	3.47645	2.89302	1.35707	1.34386	0.921974	2.70087	4.02183	0.174822	-1.08298	NoChange
Q14980_S1757	5.73835	4.25345	4.79626	5.25501	4.36353	4.95244	5.58304	3.60508	4.33934	6.04683	0.751145	-0.195724	NoChange
Q14980_S1969	0.320487	1.06229	2.17389	-0.657136	0.97152	0.892773	1.79519	-1.81366	-1.76642	1.48268	0.612808	-0.464536	NoChange
Q14980_T2000	2.93055	-1.22128	1.69478	1.63964	0.632979	0.871137	1.76779	-0.312214	0.455506	2.04246	0.671559	-0.35131	NoChange
Q14980_T2015	-0.304117	-1.79326	-2.69989	-2.07634	-1.82336	2.02415	0.653556	-3.11765	-1.64648	0.151158	0.266048	1.09196	NoChange
Q14C86_S902	0.377557	4.09798	5.01203	4.00259	4.99554	2.40678	4.77575	3.65305	2.62253	3.91467	0.703564	0.355513	NoChange
Q15032_S381	-0.018937	2.47468	0.899352	1.35254	0.841692	1.53635	2.11693	1.41082	-0.778668	0.857347	0.799789	-0.179497	NoChange
Q15036_S421	0.966036	1.0478	2.40838	0.506002	0.565855	0.810813	1.32188	1.60402	1.5573	0.987587	0.862477	-0.0908132	NoChange
Q15154_S65	3.9288	4.20912	3.60966	3.71295	2.57832	2.22066	3.4123	3.23973	3.00751	4.54967	0.202636	-0.697098	NoChange
Q15276_S407	0.404655	3.83473	2.72133	3.06666	3.98784	2.98864	3.27481	2.74101	3.85761	3.59963	0.194823	0.90141	NoChange
Q15276_S410	0.404655	2.19275	2.72133	0.728346	1.79101	1.84513	0.719927	0.845257	3.05454	1.4451	0.878141	0.105056	NoChange
Q15311_S29	3.77168	1.28552	1.46782	3.17355	3.05749	1.50079	3.05215	3.36725	2.12987	2.7081	0.754368	0.211298	NoChange
Q15464_S388	-0.00909964	-0.533242	0.0623398	-0.631229	-0.425088	0.871541	-0.351139	-3.56498	-3.47633	-1.78956	0.192423	-1.17812	NoChange
Q15648_S1156	1.35553	0.439187	1.37305	1.45081	-0.686745	0.106251	2.09575	-0.558771	0.529309	0.673955	0.211353	-0.794686	NoChange
Q15907_S78	-2.06135	-2.21837	-2.28297	-3.85588	-2.25521	-2.02009	-0.724063	-3.73079	-1.23223	-3.04864	0.539326	0.436137	NoChange
Q16204_S240	4.49332	5.63566	7.29394	5.50516	4.04823	4.95198	4.68029	4.95528	5.27512	5.21964	0.151519	-0.876928	NoChange
Q16204_S244	4.49332	5.63566	7.29394	5.50516	4.05103	4.95198	4.68029	4.95528	5.32085	5.62429	0.199724	-0.8014	NoChange
Q16204_S352	-0.206343	4.65442	5.58525	2.72144	2.40546	1.64781	3.84043	2.3615	2.46345	4.60498	0.776529	-0.301422	NoChange
Q16513_T958	4.72563	4.54902	5.67162	4.21476	3.80901	2.20081	4.23235	4.31762	2.96064	3.8619	0.0429273	-1.22654	NoChange
Q16584_S758	0.54005	0.271156	1.67382	0.412695	0.689187	-0.836141	1.60392	-1.02175	0.517041	1.69618	0.687152	-0.283025	NoChange
Q1KMD3_S161	3.15008	-2.0411	1.73588	2.92326	2.25732	-0.351394	1.8287	0.560947	0.282394	2.27373	0.770464	-0.300081	NoChange
Q2M1Z3_S346	0.495701	1.07456	3.45938	1.91261	2.55821	2.84724	3.11689	2.74359	2.9075	1.7231	0.159196	0.913857	NoChange
Q2M1Z3_S1178	-0.486556	1.03214	3.63097	2.21292	2.02233	2.95428	2.44363	2.10375	0.263351	1.42482	0.746722	0.271325	NoChange
Q4ADV7_S1017	2.3012	1.6218	1.69371	1.61816	2.42222	2.12416	0.773634	2.48688	1.33429	1.44887	0.932465	-0.0437074	NoChange
Q52LW3_S559	-1.24556	-2.33651	-2.80773	-3.54683	0.138461	-0.302379	0.739254	-4.42592	-0.618242	0.363342	0.0698586	1.79991	NoChange
Q5HYK7_S369	-1.45216	-0.386538	-0.719613	0.825473	1.18875	2.96539	1.26135	0.296093	0.886198	0.822568	0.01699	1.66993	NoChange
Q5JSH3_S262	-2.22849	0.0355224	-1.72665	-0.0304776	2.43089	-2.12525	0.262992	-1.56814	-0.95385	1.50623	0.34434	0.913001	NoChange
Q5JSH3_S403	4.35528	-0.421936	4.17039	3.89945	2.89737	3.69833	2.00247	3.42084	3.93058	1.48292	0.922481	-0.0953759	NoChange
Q5JSH3_S561	0.507463	0.983267	1.1402	0.370354	3.38335	0.5049	2.58744	2.99736	1.32823	3.07883	0.0245485	1.56303	NoChange
Q5JSZ5_S388	-0.0582242	0.934093	1.99943	-2.65819	1.87267	1.44053	1.79867	1.75665	1.71668	1.09903	0.0591967	1.55976	NoChange
Q5JSZ5_S613	1.12112	1.62395	4.00121	1.87993	1.68968	0.0700113	1.70784	1.74545	2.43859	1.68482	0.38952	-0.600487	NoChange
Q5SSJ5_T51	5.72786	2.11262	2.56436	4.54126	3.82919	4.58173	4.19876	2.51535	3.67166	3.9639	0.942378	0.0569053	NoChange
Q5T4S7_S178	0.207559	-0.365273	1.50593	-0.605086	-1.46524	0.412116	-0.985788	-0.962328	-0.853147	-0.496831	0.129139	-0.910985	NoChange
Q5T4S7_S2719	4.3025	4.68678	5.14707	4.22107	4.94268	-0.00109856	4.85698	4.4851	4.40063	4.4625	0.4355	-0.731557	NoChange
Q5T5P2_S361	1.22365	-2.24391	0.609226	2.8578	1.38615	0.517944	-0.991224	2.24526	0.853256	4.58672	0.471815	0.821324	NoChange
Q5T5U3_S923	-0.889728	-0.20605	-0.483079	-0.808463	-0.779521	-1.81748	0.24329	-1.69593	0.42559	-0.822708	0.809471	-0.144296	NoChange
Q5T8P6_S127	3.71043	3.80877	4.15538	4.21695	3.88844	3.34318	4.47594	2.93749	3.49125	5.13727	0.864219	-0.0939537	NoChange
Q5VSL9_S335	5.13446	5.25656	6.114	4.9674	5.41482	4.85268	4.80829	5.17914	4.96735	5.42544	0.53761	-0.26015	NoChange
Q5VT52_T723	1.92522	1.1558	1.5341	1.24804	0.682989	0.966166	2.48217	0.405754	1.0871	1.73821	0.65794	-0.238724	NoChange
Q5VT52_S1099	0.647727	-1.2584	1.62261	0.136497	-2.44826	-0.204274	0.758934	-3.1162	-3.15259	1.82458	0.214861	-1.34341	NoChange
Q5VZL5_S122	2.11298	-2.87231	2.59298	1.84339	0.631634	1.16321	2.10801	0.340938	1.06562	2.41475	0.716664	0.368104	NoChange
Q69YN4_S173	0.337004	0.990274	0.973526	0.465946	0.876389	0.00579301	0.470507	-1.38947	0.267956	-0.135158	0.213087	-0.675684	NoChange
Q69YN4_S1579	4.05031	3.25281	3.89384	3.78447	2.70863	3.26383	4.4964	2.38529	2.82061	3.93404	0.387379	-0.477224	NoChange
Q69YQ0_S384	3.31624	3.3438	4.25735	3.68671	2.62408	4.66676	1.48087	3.71169	2.40444	4.13164	0.488856	-0.481111	NoChange
Q69YQ0_S832	2.95439	4.15954	4.32028	4.07542	2.44283	2.6223	3.53933	1.05968	2.68497	4.7042	0.150253	-1.03519	NoChange
Q69YQ0_S868	1.25076	2.34163	2.98708	2.0202	1.14546	1.27946	0.88061	1.76828	2.03502	3.7645	0.616381	-0.337693	NoChange
Q6ICG6_S267	0.160269	0.816289	2.70729	0.112831	2.75449	1.08384	1.28585	1.30474	0.868177	1.39992	0.449337	0.500335	NoChange
Q6ICG6_T293	0.391953	1.07525	2.72287	0.642334	2.3783	0.838912	0.959783	1.01375	0.423449	1.70026	0.986378	0.0109751	NoChange
Q6ICG6_S304	0.482818	1.53605	3.55095	0.243253	1.74978	1.62709	-1.91441	1.15718	1.92402	2.0551	0.704648	-0.353476	NoChange
Q6ICG6_S324	0.0896502	2.50961	4.10473	-1.03471	1.59876	-4.01953	0.609742	1.45127	-0.9863	1.67976	0.284872	-1.3617	NoChange
Q6KC79_S2658	4.17569	3.74043	3.99408	4.23012	3.31048	4.48377	4.38832	2.88104	3.48787	4.53325	0.714018	-0.187628	NoChange
Q6NZI2_T302	3.57175	2.33521	-0.821137	2.53758	-0.466531	-1.8233	-0.858635	2.106	-0.0857991	1.12796	0.0560208	-1.9059	NoChange
Q6NZI2_Y308	-0.251476	0.264998	-4.08065	-3.66637	-5.74475	-1.7614	-1.05391	2.0077	-2.33071	-1.19936	0.850691	0.252972	NoChange
Q6P2E9_S844	1.12108	-3.36058	1.14845	0.34825	-0.0999013	1.24481	2.27219	-0.1633	1.70312	0.956833	0.212025	1.17133	NoChange
Q6P4R8_S1291	1.6135	0.467537	-2.61232	1.05823	0.542617	1.24409	1.9702	0.0238785	-0.037958	1.90305	0.347635	0.809243	NoChange
Q6PJG2_S461	1.90292	2.33413	1.96725	2.49791	1.5578	2.87155	3.5878	0.164332	1.04721	2.96741	0.844884	-0.142868	NoChange
Q6PJI9_S564	-0.682753	-0.639863	-0.146439	-0.500322	-0.83617	-2.0886	0.182814	-0.67252	-0.742628	-0.751766	0.529698	-0.325801	NoChange
Q6R327_S21	1.79874	1.409	2.6387	1.74968	2.23777	1.37672	1.50924	0.126873	0.0269359	1.47829	0.192401	-0.773058	NoChange
Q6UUV7_S62	2.39407	0.681547	2.32505	2.58071	3.82219	2.52189	3.96881	4.06405	4.45751	3.95434	0.00490284	1.80279	UP
Q6UUV7_S329	2.12504	2.36852	2.0078	1.34841	2.14581	1.77703	2.91417	3.54623	4.35467	3.79424	0.0758595	1.12625	NoChange
Q6UUV7_S370	2.10665	2.21174	2.48771	1.29427	2.2026	1.76592	3.31056	3.72537	4.29168	3.80595	0.0706183	1.15859	NoChange
Q6VMQ6_S673	-1.6776	-1.73979	2.12931	0.191464	0.673636	1.45129	2.08279	0.934556	2.08411	3.46806	0.0232184	2.05656	NoChange
Q6WCQ1_S269	-0.00147872	1.98147	2.67164	0.896251	-1.22334	-0.510278	-0.489253	1.42949	0.744807	1.60253	0.14893	-1.12798	NoChange
Q6Y7W6_S26	4.29683	3.03299	5.21622	3.87925	3.08572	1.98641	3.82834	2.79122	3.3263	4.05174	0.134338	-0.928034	NoChange
Q6Y7W6_S30	-0.320182	1.06216	2.37182	-0.0988629	0.522474	-1.46127	-0.616028	-1.03229	1.35585	2.30919	0.512526	-0.574081	NoChange
Q6Y7W6_S236	3.99139	0.629466	4.61741	3.07887	3.7335	2.9574	2.20491	1.2387	0.422225	1.69361	0.246004	-1.03756	NoChange
Q6Y7W6_T382	3.34452	4.63806	2.71658	2.76153	4.08936	1.1612	2.31074	3.55603	3.6657	5.02058	0.936036	-0.0645704	NoChange
Q71F56_S923	-1.4834	0.940172	1.38515	0.873563	0.580163	-0.443732	1.45381	-1.15175	-1.48872	1.62824	0.693845	-0.332536	NoChange
Q7KZF4_S426	1.924	1.52522	4.15179	1.67621	0.796361	2.50208	2.86515	2.3034	1.83822	3.19778	0.923035	-0.0688059	NoChange
Q7L2J0_S152	-0.485742	0.546048	1.6895	0.887839	0.557129	-1.74871	1.39431	-1.87305	-3.1636	1.2187	0.195555	-1.26195	NoChange
Q7L804_S277	0.315729	0.0833836	1.81054	1.93722	1.27222	1.57434	0.933374	0.791956	-0.773638	0.813906	0.67852	-0.268026	NoChange
Q7L9B9_S173	-0.72236	-0.645348	-1.79284	0.0927402	0.485592	2.43128	-3.1081	-1.25424	-0.339592	1.14092	0.497946	0.659597	NoChange
Q7Z3G6_S695	0.430396	3.29385	1.88265	1.31019	4.35665	1.74751	2.04013	2.50344	2.52074	1.53244	0.330469	0.720881	NoChange
Q7Z3K3_S425	3.57503	2.64137	3.04905	3.69045	2.30974	3.24215	4.08122	1.47711	2.79198	4.08305	0.706262	-0.241435	NoChange
Q7Z417_S212	1.97087	-1.06332	0.673147	1.76512	1.80454	0.58226	2.44539	1.23362	2.07711	1.33878	0.28892	0.743829	NoChange
Q7Z417_S572	2.7631	-0.305425	2.0551	2.17444	2.30752	1.95661	2.84796	1.35489	2.11824	2.95731	0.388751	0.585282	NoChange
Q7Z417_S629	2.42701	2.94695	4.60779	3.20047	2.72247	1.63015	3.06962	2.82446	2.47753	3.51013	0.319455	-0.589828	NoChange
Q7Z417_S652	3.35685	3.36801	4.31156	4.27804	3.93473	3.00271	3.95649	2.56871	-0.882276	3.34109	0.198934	-1.17504	NoChange
Q7Z478_S200	2.38771	-0.938676	4.95436	2.43734	4.27558	0.943434	4.11413	3.203	4.59229	4.83403	0.185679	1.45023	NoChange
Q7Z5K2_S221	2.05506	-2.10066	2.01312	2.4143	1.10238	0.721135	3.15605	0.91975	2.67227	1.05403	0.591198	0.508813	NoChange
Q7Z5L9_S457	1.02746	2.49765	2.93206	1.54164	0.541058	1.676	1.71204	0.893865	1.25463	2.94123	0.432429	-0.496567	NoChange
Q7Z6E9_T984	-1.80262	2.0909	2.91749	0.754067	1.61193	-0.654006	2.13473	-0.151055	-0.296901	3.02907	0.966247	-0.0443315	NoChange
Q7Z6E9_S1179	2.65231	3.01225	3.3165	3.18594	2.80017	2.34849	3.49889	2.23497	1.93786	3.56513	0.538726	-0.310832	NoChange
Q7Z6E9_S1277	0.912865	1.07835	1.62808	0.634819	-0.874797	1.22073	1.1948	-1.28585	0.274424	0.656117	0.180538	-0.865959	NoChange
Q7Z6E9_S1328	-1.43489	-1.88618	-1.61182	-1.53573	-0.939424	0.404797	0.402231	-2.17489	-0.878074	-1.40114	0.168061	0.852737	NoChange
Q86SQ0_S73	2.08228	2.96557	1.6815	2.73204	0.983816	2.59582	1.70743	2.71141	3.16055	3.1526	0.973839	0.0199256	NoChange
Q86SQ0_S204	3.47881	4.85294	3.92389	4.89324	4.18928	3.80211	4.3887	4.39315	2.95713	4.82498	0.724954	-0.194658	NoChange
Q86SQ0_T404	1.15119	0.356327	1.43807	2.63153	1.14095	1.51666	1.82344	3.14989	2.51057	1.86554	0.324584	0.606895	NoChange
Q86SQ0_S415	1.51782	3.92143	3.20253	3.59843	3.12622	1.96968	3.90641	4.05071	2.90035	3.54918	0.771146	0.190374	NoChange
Q86SQ0_S980	-2.19741	2.46998	2.06858	1.25424	-0.115397	-0.0822262	0.0474498	3.23324	0.19191	0.698494	0.813159	-0.236602	NoChange
Q86T03_S162	-1.36517	1.51285	1.14633	-1.9724	0.764438	-3.43894	-2.12198	0.683663	-0.298491	0.0389725	0.585356	-0.559129	NoChange
Q86TB9_S179	3.62098	3.17725	4.22955	2.68467	3.07144	4.08157	2.89096	2.39777	3.07519	3.96642	0.740795	-0.180889	NoChange
Q86TB9_T194	3.64248	4.44825	5.29346	4.15632	4.58114	4.20528	5.32205	4.46351	4.51202	4.7637	0.597112	0.256155	NoChange
Q86UE4_S298	2.60918	3.04141	4.16741	2.84733	0.984156	-2.53944	-0.868066	1.81178	2.07603	0.884508	0.00497094	-2.77484	DOWN
Q86UE4_S426	0.798437	-0.558469	3.31041	2.04135	3.21511	2.38245	4.45298	3.05553	2.37515	4.70994	0.0229638	1.96726	NoChange
Q86UU1_S563	5.18543	4.8994	6.09541	5.53879	4.67617	4.51785	5.90826	4.6835	5.15444	5.06941	0.372347	-0.428155	NoChange
Q86UU1_S578	1.49919	3.87177	5.0649	4.03392	3.61736	2.46822	4.36891	3.13648	4.01901	3.9402	0.972396	-0.0257474	NoChange
Q86V48_S611	-2.43191	1.75347	1.48468	1.66417	5.28684	-0.455357	3.84524	4.14109	2.27434	2.55751	0.0495832	2.32401	NoChange
Q86VM9_S534	5.30831	4.62503	5.42069	4.978	4.23879	5.0013	5.51872	3.94021	4.30165	5.48812	0.513329	-0.334874	NoChange
Q86VR2_S320	1.35559	1.88746	1.93675	1.34075	1.04233	1.80121	1.75742	1.22809	1.50515	1.75948	0.772504	-0.114519	NoChange
Q86VX9_S56	1.24818	3.33181	0.0379446	0.327936	2.42196	2.55113	1.34422	1.30346	1.96761	0.705689	0.514397	0.479213	NoChange
Q86WB0_S344	3.48281	0.694122	3.65922	2.50336	2.24469	2.82455	4.16853	2.51603	3.01483	3.42381	0.522291	0.447196	NoChange
Q86WB0_S407	0.255519	1.8049	1.92997	0.346911	3.06566	-0.871413	3.31591	-0.684149	-0.765733	4.13165	0.804674	0.280997	NoChange
Q86X02_T154	-1.93694	1.81333	3.85418	0.752852	3.28345	1.34227	1.82239	2.42831	1.70033	2.00744	0.308734	0.976506	NoChange
Q86YS7_S260	2.7821	2.15736	4.0479	2.52034	2.78127	-0.511403	3.83389	2.70775	3.4406	3.7436	0.809836	-0.210974	NoChange
Q8IVL1_S311	-2.30206	0.284201	1.80358	-0.556401	1.94603	-0.376755	1.76386	0.990997	1.73288	0.839344	0.103293	1.34206	NoChange
Q8IVL1_S1319	1.07693	1.15046	2.00198	0.894164	1.66581	0.314025	1.9378	1.41115	2.46369	0.667934	0.82027	0.129184	NoChange
Q8IWW6_T231	2.64914	2.17023	3.9086	3.20256	1.82652	2.03227	3.33385	1.703	3.10953	3.45298	0.501324	-0.406274	NoChange
Q8IWW6_S240	2.64914	2.17023	3.9086	3.20256	1.82652	2.03227	3.33385	1.703	3.10953	3.45298	0.501324	-0.406274	NoChange
Q8IX12_T627	-0.790399	0.660134	0.74401	0.502701	1.2601	1.05951	1.227	0.0412597	1.51393	2.32713	0.101524	0.959044	NoChange
Q8IXQ4_S105	3.77569	2.06077	2.84519	2.94623	1.7372	3.50257	3.51581	1.68166	2.31192	0.557498	0.327263	-0.689192	NoChange
Q8IZ21_S464	-2.51945	3.08844	1.64045	-0.390614	0.284062	0.317329	1.62539	-0.890429	-0.0730366	1.21385	0.966953	-0.0418477	NoChange
Q8N1F7_S767	3.39912	0.212542	-2.40933	2.71688	0.903307	1.27289	2.1113	-0.164923	2.05397	0.987579	0.837414	0.21422	NoChange
Q8N2M8_S285	4.09262	2.96545	3.04966	3.14065	2.76653	2.75395	3.73243	2.65484	2.35408	3.81199	0.557534	-0.299793	NoChange
Q8N2M8_S294	1.8236	2.01647	0.776563	1.01958	1.36698	0.209913	2.39721	0.351654	0.83378	3.33256	0.99327	0.00629534	NoChange
Q8N3V7_S525	2.02126	3.92978	4.82526	4.61332	4.65032	2.87567	4.33642	4.84209	5.3453	4.41845	0.427176	0.563967	NoChange
Q8N3V7_S754	-0.884346	0.516608	1.35621	1.55221	0.280216	-1.284	1.11858	1.05978	0.896622	0.203322	0.713173	-0.256084	NoChange
Q8N3V7_S854	2.38299	5.80078	7.83225	5.01153	4.54929	3.03355	2.27937	5.84228	4.20738	5.07089	0.288216	-1.09309	NoChange
Q8N3X1_S18	3.87387	2.91362	2.83082	3.27458	2.54123	3.56418	4.04798	1.0702	2.28844	4.04448	0.667206	-0.297137	NoChange
Q8N5D0_S511	-1.13089	0.905248	2.27656	-0.387092	1.6291	-0.324764	1.51032	0.589276	0.0359874	1.14916	0.643645	0.34889	NoChange
Q8N7R7_S344	2.85324	4.32893	5.43962	4.58327	6.53389	4.58312	5.51626	4.22076	5.77491	6.0964	0.0957335	1.15296	NoChange
Q8NB78_S17	-0.161693	-1.48863	0.17168	-0.34913	-2.46968	-0.685143	0.50128	-2.00587	-0.226557	0.575997	0.727221	-0.261386	NoChange
Q8NCN4_S403	0.857066	-0.937856	-1.36572	-0.0262793	-1.09227	0.394674	0.748771	-1.54824	-0.834289	1.61943	0.745629	0.249543	NoChange
Q8ND24_S511	1.9989	1.90797	2.8269	1.46062	0.795775	2.14674	2.98507	1.74706	2.09528	2.5728	0.988129	0.00852368	NoChange
Q8ND76_S326	4.2534	5.4249	5.41289	4.90531	5.53745	5.36499	4.43927	4.51885	5.12668	5.12731	0.966548	0.019968	NoChange
Q8NDX5_T609	3.56596	1.65346	2.81529	2.30474	1.69051	2.66348	2.37259	1.20727	1.74998	3.15053	0.44955	-0.445804	NoChange
Q8NDX5_S616	1.65484	0.956386	-0.543269	0.957309	0.216104	2.36776	1.41681	0.478805	0.839901	2.21928	0.448856	0.500128	NoChange
Q8NDX6_S44	1.94395	2.5051	3.33692	1.54738	-0.360486	2.12301	2.44128	1.65399	1.9262	2.34142	0.341498	-0.645765	NoChange
Q8NE71_S105	2.92184	-0.99695	-1.14439	6.73484	6.77608	4.6059	1.88443	4.03192	4.55613	6.76703	0.0549709	2.89142	NoChange
Q8NE71_S109	5.56837	-0.99695	7.30037	7.70828	6.77608	4.52131	6.09074	6.56161	6.8495	6.76703	0.332234	1.36603	NoChange
Q8NEN9_S521	-0.487063	0.672371	0.149365	-1.0537	1.472	-0.497454	0.626774	0.676104	1.31562	-0.378832	0.241289	0.715459	NoChange
Q8NEN9_S538	-1.7156	0.860817	0.496483	-0.955069	2.48342	1.66954	1.23242	1.56275	1.52495	2.13271	0.00254435	2.09598	UP
Q8NEN9_S967	-5.66236	1.10318	0.449754	-1.39457	0.774139	-0.929652	0.679179	-0.21169	-2.10189	1.68796	0.265868	1.35901	NoChange
Q8NFG4_S62	0.73031	1.03647	2.83069	1.46236	0.670868	0.0393624	1.64896	-0.558882	0.98428	1.08868	0.169926	-0.869413	NoChange
Q8NFH5_T273	1.41406	0.207522	0.661289	0.882153	0.259398	-0.0429042	0.324098	0.420169	0.498154	-1.0637	0.149091	-0.725388	NoChange
Q8TEW0_S1178	-1.62441	1.09615	1.99501	1.05024	1.07906	1.72238	1.62727	1.24727	2.08231	0.417269	0.314964	0.733347	NoChange
Q8TF01_S211	1.8399	1.57726	2.20203	1.6793	1.43522	1.39572	2.42213	0.355741	0.696613	2.98222	0.653527	-0.276681	NoChange
Q8TF01_S290	1.77094	0.129188	-0.643616	-1.04573	-0.796672	-0.907613	0.320674	-0.7746	-0.625922	-0.908978	0.290921	-0.668213	NoChange
Q8WVR3_S517	-0.193581	-1.82296	1.00087	-2.37857	1.2477	-1.07051	-0.241046	0.396222	-0.811881	-0.142224	0.333654	0.744939	NoChange
Q8WWI1_S246	3.15392	3.80088	3.46266	2.9961	4.47081	5.33894	2.95205	3.5982	5.33349	3.63431	0.160763	0.867912	NoChange
Q8WWI1_S257	1.25236	0.955322	0.656619	0.680107	0.717911	1.16929	-1.1137	-0.357439	1.70897	0.954692	0.555478	-0.372814	NoChange
Q8WWI1_S751	1.74691	2.71603	4.1645	2.33474	4.02322	1.01772	1.44622	1.10527	2.8625	3.35205	0.577406	-0.439383	NoChange
Q8WWI1_S1423	3.69811	3.64455	-0.845526	3.80712	5.76419	4.16205	1.85824	3.16705	4.4874	2.63455	0.296236	1.10285	NoChange
Q8WWI1_S1493	4.46343	5.01548	4.52437	4.63866	4.42817	4.95798	3.3169	4.67166	3.68655	4.9619	0.521678	-0.323289	NoChange
Q8WWI1_S1510	5.25372	4.93396	3.33847	4.37676	5.16444	6.16831	3.62673	2.12667	3.44828	4.90812	0.773749	-0.235302	NoChange
Q8WWM7_S111	4.73314	3.81128	5.32416	4.74127	3.99292	2.78754	3.52754	3.72679	3.40103	4.5095	0.0603277	-0.99491	NoChange
Q8WWM7_S339	3.84656	4.53781	4.21187	4.02099	3.61791	3.27372	4.8264	4.09167	4.0663	5.14969	0.974563	0.0166419	NoChange
Q8WWM7_S449	5.36091	1.32903	5.55209	5.80969	5.4237	3.72221	5.35978	0.801271	5.31964	2.80452	0.593279	-0.607744	NoChange
Q8WWM7_S594	3.50912	3.89256	3.30582	3.78667	5.37227	2.80619	4.02713	4.46369	2.46235	5.61457	0.485917	0.500825	NoChange
Q8WWM7_S634	3.42241	6.58305	6.15377	4.56509	4.67563	2.5622	5.45965	5.42592	4.49443	5.11614	0.489483	-0.55875	NoChange
Q8WWM7_S684	5.14132	4.09621	3.84017	4.94079	2.83157	3.79786	3.56039	3.71583	4.95581	4.70684	0.319702	-0.576572	NoChange
Q8WWQ0_S1315	0.276045	-0.407758	-0.790749	-0.421872	-0.450602	-0.400253	0.952038	-3.24016	-2.07426	1.42919	0.742784	-0.29459	NoChange
Q8WWQ0_S1783	0.31556	-1.35315	-0.270554	0.534495	0.401301	1.05031	2.36317	-1.03223	-0.0509564	1.29823	0.235849	0.865049	NoChange
Q8WXI9_S486	0.258127	0.802505	0.338505	1.91229	-5.98287	0.182965	0.62538	-1.1585	0.360114	0.991857	0.172179	-1.65803	NoChange
Q8WY36_S844	2.51474	1.062	1.92513	1.8678	1.52077	1.7207	2.04173	0.406438	1.03974	2.27273	0.530293	-0.342067	NoChange
Q92538_S1318	1.1718	3.75303	3.82957	3.87006	4.31562	2.74711	2.27696	3.28335	4.01204	3.75374	0.733947	0.242023	NoChange
Q92540_S781	0.623491	-0.776582	-1.36314	-2.80238	1.08335	-0.957813	0.216612	0.050548	-3.01481	-0.081821	0.479687	0.628997	NoChange
Q92545_S1649	-0.23662	0.830046	1.53829	1.19202	1.14663	0.125838	0.324931	0.345879	-0.82821	0.806238	0.370537	-0.510717	NoChange
Q92574_S505	1.25722	1.73577	2.01718	-0.191817	1.66186	0.832231	2.35552	1.35662	2.24536	2.4638	0.310915	0.614645	NoChange
Q92597_S330	1.42043	4.00198	1.55765	6.43473	5.8121	4.10188	5.44003	3.8729	4.07407	5.76791	0.131841	1.49112	NoChange
Q92609_S554	4.1276	3.25056	3.72368	3.25174	3.70011	3.33715	4.61336	1.54641	4.57208	3.92355	0.968173	0.0270475	NoChange
Q92615_S498	1.1555	1.1025	2.35684	1.20821	0.232369	-0.0602764	2.33697	-2.17895	-1.48395	-0.430206	0.0438723	-1.71977	NoChange
Q92625_S647	1.28061	1.70078	2.94912	0.972016	1.65882	2.64287	1.89958	0.830102	1.23071	1.43505	0.850258	-0.109442	NoChange
Q92625_S663	1.43782	2.27305	3.42437	2.39229	2.61603	3.59968	3.07879	1.80961	2.38386	2.32706	0.655298	0.253954	NoChange
Q92845_S60	0.0430191	0.780196	1.77135	1.63192	1.66345	-0.97752	-0.529783	0.624798	0.467041	0.264753	0.215303	-0.804499	NoChange
Q96A49_T248	6.25238	6.5679	5.96702	4.55409	4.90204	5.45951	5.65745	5.49085	5.17834	6.00568	0.466499	-0.386369	NoChange
Q96B23_S66	3.1376	1.76088	2.56199	2.42048	1.90321	1.59243	1.97574	0.588663	1.7016	2.90263	0.214972	-0.692856	NoChange
Q96B97_S230	3.44999	2.34127	2.78811	2.9221	4.46584	1.78876	4.00176	5.89292	1.33235	5.36214	0.31526	0.931927	NoChange
Q96D71_S272	3.09653	2.60692	3.00636	2.35613	0.647974	2.37334	2.42949	1.86404	2.12348	2.7997	0.174956	-0.726812	NoChange
Q96D71_S482	0.76513	1.68078	-1.72591	1.72479	1.6087	1.17592	1.65169	1.50416	1.62662	3.21997	0.12412	1.18665	NoChange
Q96D71_S562	2.91948	1.80839	2.21969	2.32196	2.75218	2.01377	2.8015	2.03327	2.53527	2.85821	0.677968	0.181653	NoChange
Q96G03_S165	-0.219297	-2.32703	1.40273	-1.73674	1.93581	1.52406	-2.46219	0.699316	-3.49294	-1.81552	0.9211	0.118176	NoChange
Q96GY0_T244	0.143555	2.28008	-2.02602	-0.370397	1.3815	0.00998927	2.09478	1.76913	0.159511	1.18845	0.18662	1.09375	NoChange
Q96HC4_S360	1.7018	3.92713	6.02713	2.7532	5.79331	3.38202	4.48072	3.40367	2.33987	4.71527	0.652119	0.416827	NoChange
Q96HR8_S315	3.84531	1.32406	2.49445	2.28721	2.26213	2.41251	4.375	1.34083	2.03313	2.20308	0.944631	-0.0499788	NoChange
Q96II8_S324	0.310133	2.52121	2.18772	1.43813	2.00979	1.47166	2.28561	1.60237	1.59884	3.23719	0.491221	0.419945	NoChange
Q96JC9_S165	1.92629	1.73284	3.66651	1.48267	0.290644	0.842054	3.30668	-2.11074	0.727444	2.69348	0.208527	-1.24382	NoChange
Q96JG6_S559	-0.160947	3.59761	3.43602	2.39684	3.34613	2.24777	1.93785	1.86642	3.12771	3.16111	0.70603	0.297119	NoChange
Q96JH7_S747	1.52376	2.28321	3.00862	1.66122	1.78455	1.56797	3.40497	2.58198	2.25387	4.3471	0.421358	0.537539	NoChange
Q96JH7_S998	-1.26764	0.727575	2.08302	-0.358026	0.445131	-0.839071	0.940007	0.208627	0.692285	2.3999	0.666771	0.344914	NoChange
Q96MU7_S308	3.03608	4.20234	4.49036	3.5122	3.71097	2.85588	5.08562	2.40347	2.55023	6.46469	0.967899	0.0348992	NoChange
Q96PY6_S1052	2.17818	1.93235	2.76748	2.10484	3.78252	2.51013	2.30612	2.63807	3.09781	3.43256	0.137157	0.715487	NoChange
Q96QC0_S313	3.54393	2.46489	3.40847	3.37327	2.60102	2.50168	3.56675	1.49819	1.68982	3.42276	0.264835	-0.650938	NoChange
Q96RK0_S173	1.92688	1.6769	2.30947	1.05118	0.673931	1.60705	1.80718	1.29762	1.41024	2.02314	0.566095	-0.271245	NoChange
Q96RK0_S496	1.23914	2.16438	1.66661	-0.877109	0.337354	1.0932	1.34853	0.192615	1.41237	1.98391	0.985155	0.0130715	NoChange
Q96RT1_T485	3.1774	2.45141	2.94603	1.8485	2.82203	0.803145	2.68905	0.979187	1.72302	3.7183	0.483776	-0.483379	NoChange
Q96RT1_S852	0.97164	0.685211	2.40863	1.85383	1.90874	1.97886	3.68408	1.46926	3.59249	1.01219	0.258731	0.794442	NoChange
Q96RT1_S872	1.26865	0.968263	2.96001	1.09124	2.23981	-1.62259	0.883843	-0.401069	1.49121	1.13201	0.241077	-0.951504	NoChange
Q96RT1_S1133	1.38277	1.02149	1.85465	0.354219	3.08082	-1.28	0.906584	-1.21998	0.366219	0.227754	0.341921	-0.806383	NoChange
Q96RT1_S1158	0.0632076	-2.80005	-0.232233	-2.97448	-0.157079	-2.79091	-1.94319	-1.69773	-2.60913	-2.70113	0.545794	-0.497308	NoChange
Q96RY5_S307	-3.9631	-2.68935	-1.77691	-1.45983	-3.21328	-3.62946	-0.761462	-3.79642	-6.5347	-0.896717	0.535062	-0.666376	NoChange
Q96T37_S257	3.8658	3.60597	4.49427	4.32516	3.34795	4.73041	4.69715	3.49216	4.58819	3.37286	0.947513	-0.03468	NoChange
Q96T37_S259	3.8658	3.60597	4.49427	4.32516	3.34795	4.73041	4.69715	3.49216	4.58819	3.37286	0.947513	-0.03468	NoChange
Q96T37_S294	4.36319	4.26459	4.53583	4.35695	3.77213	4.38127	5.45383	3.15099	4.18422	5.68198	0.924427	0.0572649	NoChange
Q96T37_T568	4.94495	4.72842	5.16498	4.94127	4.38037	4.95379	5.42168	3.60848	4.75656	5.57793	0.753193	-0.161767	NoChange
Q96T37_S656	0.265708	1.31472	2.30801	1.82541	2.14048	0.919437	1.20954	1.62206	1.20434	1.84839	0.908771	0.0622473	NoChange
Q96T37_S670	3.06333	0.947295	3.51691	3.50753	3.15551	2.98278	3.67269	2.16132	3.02192	2.19712	0.870191	0.106458	NoChange
Q96T37_S674	3.06333	0.947295	3.51691	3.50753	3.15551	2.98278	3.67269	2.16132	3.02192	2.19712	0.870191	0.106458	NoChange
Q96T37_S700	4.19725	4.18411	4.59754	4.22421	3.51043	3.72881	4.51486	3.0629	3.93559	4.39176	0.326904	-0.443387	NoChange
Q96T58_S727	1.95403	0.456314	1.19583	1.72621	0.998794	0.552985	2.46213	-0.0529976	1.20262	2.179	0.864584	-0.109338	NoChange
Q99459_T396	-1.25235	-0.261885	-1.04323	-0.764659	-1.48193	-0.779098	0.280581	-2.73082	-1.64039	-0.20126	0.69055	-0.26162	NoChange
Q99460_T273	2.81812	2.75317	4.62609	1.64454	2.19836	2.49888	2.86437	1.55655	1.53954	2.28066	0.208641	-0.804087	NoChange
Q99460_S315	1.02169	-0.658263	1.03789	1.86912	0.144373	0.504141	1.86688	0.865226	-2.83042	-0.237617	0.387314	-0.765512	NoChange
Q99700_S466	0.680908	-0.102269	0.907602	0.438337	0.0517041	0.419347	0.347012	0.471529	0.397538	-0.247991	0.552847	-0.241288	NoChange
Q99700_S624	1.58674	0.294015	-0.119595	-0.301251	0.897797	0.156209	0.819008	1.59994	1.81857	-0.44784	0.486614	0.442303	NoChange
Q99700_S784	2.02965	1.78224	3.09941	-0.270658	-1.24596	-1.32775	2.30175	-1.09042	-0.691946	0.91593	0.0459881	-1.84989	NoChange
Q9BT23_S29	-1.77339	1.71803	0.418249	-1.25622	1.93291	-1.90984	0.591699	0.255536	-1.80987	-1.62697	0.833491	-0.204422	NoChange
Q9BTC0_S1040	-0.86529	0.396064	1.83392	1.32902	0.668015	0.224606	2.74874	-1.05674	1.24122	1.70842	0.762068	0.248947	NoChange
Q9BTE3_S154	2.59481	-1.24651	-0.0100269	0.379191	-0.653638	-2.1205	1.63708	-2.83543	-2.2457	0.682338	0.188889	-1.35201	NoChange
Q9BTL3_S36	2.52531	3.29899	1.73415	2.90654	2.87717	3.65453	3.75118	1.68656	1.74253	2.63778	0.861121	0.108709	NoChange
Q9BWW4_T360	-1.11192	2.1637	-0.225176	0.98199	-0.241565	0.692948	0.94404	-0.226203	0.507608	1.03154	0.999305	-0.000754768	NoChange
Q9BXB4_S181	2.86342	3.8915	4.17284	3.19697	3.57119	3.65857	3.75832	3.06147	3.35094	3.89132	0.96936	0.0174571	NoChange
Q9BXF6_S176	-0.893229	1.13431	0.145159	-1.72043	1.02057	-0.5546	1.19519	0.23522	-0.560397	-1.54961	0.695107	0.297944	NoChange
Q9BXF6_S188	1.68179	1.27934	-0.668791	0.473429	1.50282	0.92616	1.76954	0.858461	1.76294	0.561276	0.361016	0.538756	NoChange
Q9BXF6_S307	2.5129	5.57425	4.36833	3.4237	4.61787	2.88346	5.30626	3.76331	4.49759	3.5986	0.846173	0.141389	NoChange
Q9BXP2_S6	-2.00947	-0.395686	-0.14079	-2.63955	-0.787488	-3.0145	-1.95233	-0.498447	-2.73086	-2.05946	0.464553	-0.544139	NoChange
Q9BYW2_T1853	0.39848	0.789629	1.04302	0.540775	-0.0391484	-0.173696	1.42184	-0.504809	0.287769	1.74829	0.687523	-0.23627	NoChange
Q9BZQ8_S602	2.51335	1.53739	0.952591	4.53171	3.45175	6.46265	5.22692	-0.431772	2.71982	-0.793266	0.779226	0.388924	NoChange
Q9C0J8_S7	3.98746	2.1125	3.49682	2.66116	2.17939	1.96974	3.19051	1.38538	2.5246	2.73468	0.200609	-0.73377	NoChange
Q9H019_S103	3.65128	4.69628	5.17963	3.5238	3.39217	3.96362	4.13815	4.83271	3.69028	3.65571	0.554555	-0.317306	NoChange
Q9H019_S238	0.812698	3.91358	4.15953	1.43936	2.00411	1.97016	1.92901	3.5006	1.44068	2.59272	0.664308	-0.341745	NoChange
Q9H0D6_S448	1.92387	0.912043	2.2468	2.21946	2.33916	1.75007	3.24709	1.26115	1.93631	3.02398	0.448688	0.434082	NoChange
Q9H0W8_S32	0.380608	1.27543	0.285564	0.854877	0.570869	0.928607	1.89825	0.0961433	0.771907	1.32759	0.645668	0.233109	NoChange
Q9H1E3_S19	8.05243	6.78115	7.13526	7.02356	6.59948	7.2135	5.95773	6.68201	5.68012	7.97676	0.335758	-0.563163	NoChange
Q9H1E3_S181	7.20962	4.21365	6.1271	5.94088	4.56459	3.92318	7.1019	3.13548	4.38778	6.23866	0.266044	-0.980882	NoChange
Q9H1Z4_S79	-0.935287	-0.630269	-0.275649	-0.120311	-1.48633	0.710436	0	-0.428363	-0.36491	0.555099	0.560223	0.321367	NoChange
Q9H3Z4_S10	2.54239	5.8035	5.03483	3.0189	5.8412	4.09587	4.17687	5.8698	4.036	4.10206	0.457625	0.587062	NoChange
Q9H4A3_S2027	0.130179	1.4789	-0.411404	-0.701652	-1.32253	-0.32255	2.51429	1.11215	2.18266	-1.74183	0.768219	0.279694	NoChange
Q9H4A3_S2029	1.71788	2.98119	2.91716	1.97696	-0.958161	0.748469	2.51429	2.94471	2.85228	1.57183	0.33693	-0.786061	NoChange
Q9H4A3_S2032	1.71788	2.93716	3.01229	1.99265	3.06901	0.748469	2.51429	2.46924	2.44122	3.5582	0.935617	0.0517432	NoChange
Q9H694_S679	-0.182132	2.37717	0.498355	1.43399	1.45667	-0.135519	-0.519293	0.893423	0.980788	3.26275	0.959368	-0.0420429	NoChange
Q9H6H4_S152	1.99209	2.50032	0.717009	1.88013	1.1919	0.839534	2.59527	1.13973	0.789918	1.72731	0.492347	-0.391777	NoChange
Q9H6X2_S563	0.503852	3.52485	3.34365	1.85328	0.72253	2.04558	0.635916	2.05521	-0.232258	1.8461	0.143314	-1.12756	NoChange
Q9H6Z4_S333	3.88406	1.89319	0.667809	4.71828	3.55665	3.85052	4.21917	4.08602	3.62816	3.78511	0.167712	1.06344	NoChange
Q9H792_S281	2.85683	4.1338	5.65761	3.86285	2.60031	4.87381	5.32122	3.64353	4.49583	3.57199	0.953108	-0.0433218	NoChange
Q9H792_S587	-1.65844	-0.714731	2.17407	0.362945	-1.29942	1.57772	1.62326	-1.39003	0.538109	0.760981	0.775298	0.260808	NoChange
Q9H9C1_S121	2.39644	3.28953	2.46977	1.62628	3.07139	1.13436	2.20656	2.41972	2.38779	2.10614	0.679738	-0.224513	NoChange
Q9HB09_S242	2.23674	2.01344	1.65475	1.20043	2.46557	3.0917	1.3706	1.11231	1.82915	2.47647	0.606776	0.281295	NoChange
Q9HCH0_S473	0.814536	1.21685	0.951686	1.69394	1.22474	1.48168	0.744781	0.817099	1.49551	1.69878	0.861637	0.0745119	NoChange
Q9HCH0_S494	-0.343902	-0.672673	-0.136072	0.601613	0.96669	-0.191443	-0.119455	0.226019	0.13328	0.47945	0.403101	0.386849	NoChange
Q9HCH0_S763	-0.912333	-0.856441	-0.576694	-1.02621	-1.07243	-2.39693	-0.686574	-1.59737	-2.1396	-0.594516	0.275403	-0.57165	NoChange
Q9HCH0_T1231	-2.05974	-1.21219	-1.78305	-1.47185	-0.611394	-1.44955	-1.41375	-0.0652308	-1.47751	-1.37629	0.242043	0.566084	NoChange
Q9HD67_S1883	-0.0760289	1.54372	4.42239	2.15635	0.310126	-1.58245	-2.34898	-2.40741	-2.29476	-2.64589	0.000508133	-3.83984	DOWN
Q9NPF5_T445	2.3059	0.363721	1.10107	2.16162	0.563038	0.703972	2.10752	-1.79266	0.156105	2.21234	0.321588	-0.824695	NoChange
Q9NPI6_S353	0.308628	0.531509	-0.80879	0.012317	-0.667959	0.567867	2.6087	-0.800303	0.359619	1.5358	0.426984	0.589705	NoChange
Q9NPI6_S525	3.35214	4.20885	2.83264	2.93766	1.13677	3.78032	4.18893	2.52074	3.49335	4.27724	0.889037	-0.0999321	NoChange
Q9NQG5_S134	3.84672	2.67097	3.53749	3.73497	3.22537	3.01797	4.3795	1.9907	2.55682	3.93336	0.65883	-0.263583	NoChange
Q9NQX3_S188	-0.108375	2.66564	4.50416	3.07191	2.73925	1.04348	3.2508	3.58651	1.67809	3.88211	0.859235	0.163371	NoChange
Q9NQX3_S194	-0.108375	2.66564	4.50416	3.07191	2.73925	1.04348	2.7682	3.58651	1.67809	3.88211	0.92797	0.0829379	NoChange
Q9NQX3_T286	-1.63297	-0.781509	-0.550931	-1.16853	-1.56893	-1.10926	0.0118204	-0.960747	-1.22566	-0.114095	0.688466	0.205675	NoChange
Q9NRA8_S564	4.19904	3.59908	3.78553	2.69245	1.69169	3.12684	3.4231	1.76169	2.97277	3.0771	0.120006	-0.893491	NoChange
Q9NRA8_S951	2.92346	3.74129	3.18599	3.34812	2.01262	3.0575	3.56795	2.76628	3.61675	3.27253	0.60453	-0.250774	NoChange
Q9NRG9_S495	2.71185	2.51694	3.46617	2.75061	2.45603	1.40511	3.68131	2.61954	1.8217	3.48526	0.631745	-0.283234	NoChange
Q9NTI5_S1257	2.55746	-2.83941	1.47755	1.72963	0.453497	1.98482	1.59805	0.640788	1.57137	1.75852	0.528497	0.603198	NoChange
Q9NTI5_S1283	2.48341	-0.330123	0.816322	1.71777	-0.196082	1.87731	3.65784	-1.74019	-0.854486	3.28771	0.882371	-0.166496	NoChange
Q9NTI5_S1358	4.223	3.73275	3.62553	4.36372	1.08203	4.62773	5.25922	1.60392	3.46116	3.77746	0.418831	-0.68433	NoChange
Q9NUQ6_S135	-0.0670593	0.216527	0.882943	-0.944297	1.62271	-1.51666	0.169359	1.26553	-0.0661357	0.0816877	0.734713	0.237388	NoChange
Q9NW82_S638	1.84224	1.45411	2.13384	2.01805	1.18792	-0.131917	2.61955	0.455482	0.642695	2.51105	0.326726	-0.647929	NoChange
Q9NWH9_S551	0.912461	1.70922	0.727281	1.35743	1.90075	0.846485	-0.181256	-1.07321	-1.12466	2.93806	0.46198	-0.625571	NoChange
Q9NWH9_S553	3.70584	3.42121	3.40367	3.77306	4.02484	3.54437	3.76228	1.87775	2.60572	4.93848	0.855471	-0.117036	NoChange
Q9NYB0_S203	4.18515	0.458829	2.92192	2.6522	1.88298	1.72866	3.04845	1.34206	1.12055	3.09215	0.502688	-0.518717	NoChange
Q9NYF3_S122	2.36363	1.4397	2.1116	1.90333	1.58623	2.01366	2.05088	1.31555	1.79143	1.99812	0.686495	-0.161919	NoChange
Q9NYV4_S274	2.94664	2.00069	3.26114	2.98904	3.44075	2.9639	3.71476	2.45745	3.50845	3.06654	0.405782	0.392594	NoChange
Q9NYV4_S276	2.94664	2.00069	3.26114	2.98904	3.44075	2.9639	3.71476	2.45745	3.50845	3.06654	0.405782	0.392594	NoChange
Q9NYV4_S423	2.2059	-0.640476	0.0106918	1.91256	0.79615	1.79224	2.26616	0.78856	2.0229	3.16122	0.217478	0.932369	NoChange
Q9NYV4_T692	1.35232	2.07264	2.80793	2.63427	2.0866	2.36717	3.02476	2.14088	2.64321	3.14856	0.474623	0.351744	NoChange
Q9NYV4_T893	-0.868061	-0.703702	-1.74304	-2.4507	-2.03655	-0.719593	-0.781967	-1.47792	-2.0513	-1.96016	0.911292	-0.0632056	NoChange
Q9NZ52_S159	2.0572	-0.572347	2.88638	3.1385	2.05941	1.72444	2.95611	1.12083	2.65461	2.8662	0.654137	0.352834	NoChange
Q9NZN5_S41	-0.161034	0.662038	3.02604	-1.20603	0.859676	1.44924	1.86688	0.773112	0.131818	1.3217	0.539444	0.486818	NoChange
Q9NZN5_T736	2.1208	1.4227	3.9859	1.83198	1.79429	2.642	2.14598	3.02509	2.72869	2.27368	0.875581	0.0946086	NoChange
Q9NZN8_S165	2.20873	2.45441	2.13948	1.69747	1.76196	1.32134	2.77976	0.818099	1.38663	3.18207	0.671524	-0.250044	NoChange
Q9P035_S114	1.69664	5.16991	5.72635	4.48668	4.84908	1.98079	5.14538	2.92124	4.22556	5.14131	0.808914	-0.226003	NoChange
Q9P0K7_S293	0.285512	0.852117	2.52698	0.683638	-0.623199	-1.39138	0.0829362	0.917538	0.026046	1.66933	0.179652	-0.973518	NoChange
Q9P0K7_T297	1.48251	3.21929	3.56158	2.93527	2.74361	0.121963	1.6578	2.47584	2.15354	3.79665	0.395038	-0.641428	NoChange
Q9P0K7_S318	-3.0198	-0.663172	3.09444	-1.38608	0.767858	-3.15177	0.789521	-1.02727	-0.279316	1.18535	0.859824	0.207715	NoChange
Q9P0K7_S667	-1.31923	-0.813978	3.86433	1.37416	1.70007	0.317034	-0.324363	-4.40056	-1.43984	1.49707	0.344367	-1.21808	NoChange
Q9P0V3_S246	4.41741	2.75128	3.19999	3.00695	4.26088	2.59078	2.50457	3.21378	2.92367	3.42837	0.734221	-0.190236	NoChange
Q9P0V3_S279	1.94399	-0.500636	-0.139594	0.781291	2.63466	-0.620921	0.000891416	-0.726279	1.1938	-0.00090737	0.893085	-0.107723	NoChange
Q9P260_S180	2.08257	3.67492	3.56291	2.1332	4.22476	1.42666	3.79692	2.20062	3.38158	4.50679	0.597496	0.392824	NoChange
Q9P270_S391	1.85065	2.02515	2.87377	0.93534	2.106	1.7754	2.5805	-0.714217	-1.05852	2.31692	0.384184	-0.753546	NoChange
Q9P2B4_S481	1.68219	2.69649	3.37626	1.87353	3.20608	2.31387	2.77348	1.52683	1.14968	2.85114	0.865967	-0.103605	NoChange
Q9P2B4_S488	1.54324	3.18901	2.64101	2.17393	2.3763	1.42016	2.92456	1.64915	1.42561	3.01598	0.663098	-0.251504	NoChange
Q9P2B4_S560	0.0584953	0.570832	2.20159	-0.603555	-0.223155	-0.0388681	0.178553	-0.241614	-0.99786	1.24656	0.395842	-0.569572	NoChange
Q9P2B4_S563	1.46974	1.46835	2.78301	0.273713	-0.592095	-2.65221	0.767665	-1.4608	-2.41617	1.84055	0.0223795	-2.25088	NoChange
Q9P2B4_S568	4.06617	2.56294	3.23318	3.50929	3.11002	3.40419	3.68424	2.64365	2.90726	2.56274	0.546906	-0.290878	NoChange
Q9P2D0_S1045	0.918054	1.26787	2.34776	2.9212	2.75256	0.994659	2.53476	0.588937	2.92717	2.51084	0.785817	0.187764	NoChange
Q9P2G1_S737	2.97909	3.36323	4.09963	3.51229	4.54232	2.58321	4.03364	3.66271	3.90798	4.1204	0.538944	0.319818	NoChange
Q9P2N5_S120	2.08552	-1.03759	0.614195	0.803461	0.0427745	1.75341	1.76808	-0.292741	0.873376	1.97224	0.588842	0.403128	NoChange
Q9P2N5_T447	0.727784	-0.725952	0.666502	0.307573	-0.397247	-0.0481612	0.654849	-0.388029	-0.0493791	1.13116	0.862608	-0.093444	NoChange
Q9UBS9_S1081	-0.509983	-1.11058	1.90989	0.456038	1.62753	-1.99236	-1.65542	0.0927441	-1.3466	-0.569091	0.331607	-0.826873	NoChange
Q9UBS9_S1226	-0.256021	0.431804	2.9973	0.767011	1.74728	-1.23113	-0.237456	0.432252	0.16101	0.601841	0.339065	-0.739391	NoChange
Q9UDY2_S986	3.35276	5.49046	5.14701	2.89556	6.99271	6.38811	6.18574	5.5295	6.37784	6.6474	0.00293581	2.1321	UP
Q9UGU0_S559	1.60041	0.791794	1.81732	1.15161	1.18292	1.37789	2.21616	0.326091	0.907975	2.06158	0.992569	0.00515365	NoChange
Q9UGU0_S966	-0.849544	0.545008	1.17943	0.0731951	-2.23149	0.208748	1.10222	-1.20944	-0.661132	1.14266	0.513639	-0.51176	NoChange
Q9UGU0_T1671	2.81954	1.76953	2.53444	2.1855	1.74266	2.28661	3.1511	1.26113	1.56634	3.02215	0.780424	-0.155587	NoChange
Q9UHY1_T433	4.2134	1.63298	3.14715	2.92366	1.01363	4.10043	3.29804	4.66285	5.39527	-2.05813	0.850417	-0.243946	NoChange
Q9UJU6_S269	3.33346	4.14111	3.58583	2.68897	5.05323	5.02452	6.04924	3.75175	2.94459	4.12731	0.122696	1.05443	NoChange
Q9UK58_S352	4.06206	3.17297	3.97568	3.4395	3.37561	3.16384	3.74343	2.35147	2.02737	3.99413	0.315042	-0.553243	NoChange
Q9UKG1_S401	-0.0409626	3.4256	4.2965	2.64829	3.03864	3.11399	2.31639	2.7715	2.37391	3.12625	0.791629	0.207755	NoChange
Q9UKI2_S144	1.78038	0.395177	-0.212367	0.798894	2.89359	-1.197	1.39672	2.35368	-0.189915	1.61268	0.593436	0.454439	NoChange
Q9UKJ3_S738	0.212169	-1.90885	-0.622543	-0.711686	-1.86867	-1.45842	0.59462	-2.81139	-2.06298	0.208315	0.54615	-0.475359	NoChange
Q9UKJ3_S740	3.51374	2.53707	3.64212	3.44245	2.84321	2.45969	3.93968	2.08495	2.76116	4.06842	0.651347	-0.257663	NoChange
Q9UKJ3_S1014	0.316686	-2.51517	-1.22179	-0.531863	-1.38738	-0.943691	1.22501	-2.11894	-0.595683	0.205854	0.624969	0.385564	NoChange
Q9UKJ3_S1035	3.16993	1.42291	2.33376	2.4	1.54925	1.87722	3.10214	1.44903	2.10395	3.08285	0.812642	-0.137576	NoChange
Q9UKM9_S135	5.55709	5.64613	2.63268	6.18194	5.36066	4.87	6.18828	2.83864	5.16133	5.83534	0.965175	0.0379115	NoChange
Q9UKV3_S657	2.87523	2.24964	2.65768	2.3501	1.96218	2.21643	3.756	-1.72416	1.6891	3.55411	0.514787	-0.624219	NoChange
Q9UKV3_S838	3.96531	-2.20969	3.94847	3.18801	2.77669	2.99416	3.90193	1.80408	2.67757	3.71357	0.49902	0.754975	NoChange
Q9UKV3_S1004	7.19408	6.25253	7.29948	7.23578	6.26356	6.73147	7.57353	5.8579	5.40735	7.64961	0.491502	-0.414895	NoChange
Q9ULH1_S717	-0.935716	-0.690485	-0.643898	-0.474268	-0.0168514	2.33816	-0.577537	-1.46314	0.271409	-2.14226	0.603155	0.421054	NoChange
Q9ULH1_S1027	1.30304	1.49114	0.813645	-2.39411	-0.213535	-0.870864	-1.23017	0.332524	0.759815	0.451041	0.601486	-0.431962	NoChange
Q9ULT8_S632	-0.241877	-3.55684	-1.09234	-0.287744	1.2571	-0.204147	-1.64099	1.24069	2.12383	1.20553	0.034105	1.95837	NoChange
Q9ULU4_S406	0.49951	0.537711	0.203119	0.46192	0.0751554	-0.117143	1.68663	-0.747762	-0.751626	1.93707	0.907583	-0.0785111	NoChange
Q9ULU4_S756	2.20779	0.798535	3.89112	2.6128	1.60218	1.93723	3.01662	1.51086	0.481522	4.21482	0.764882	-0.250357	NoChange
Q9UMS6_S902	5.75364	1.64519	7.13458	6.67165	7.29717	6.14584	6.45739	4.4964	3.37668	3.94347	0.989639	-0.0151046	NoChange
Q9UMX1_S346	0.941724	3.03093	3.92978	2.99613	2.34798	1.74624	2.822	1.11457	0.850089	2.71601	0.263614	-0.791826	NoChange
Q9UMZ2_S1075	1.11796	1.37838	1.87339	1.28343	0.972721	2.02251	1.98247	0.481001	1.01209	1.47901	0.856706	-0.0883213	NoChange
Q9UNZ2_S114	3.85747	3.28873	3.75295	1.77637	3.52867	3.62115	2.80062	3.18649	3.47402	3.89375	0.650821	0.24857	NoChange
Q9UPN6_S617	1.28893	1.33714	4.32147	2.64559	1.71008	2.11671	4.00798	0.853966	2.10347	3.23336	0.940925	-0.060689	NoChange
Q9UPT5_S250	3.71102	3.22548	2.60422	2.79201	3.31062	3.2016	3.75836	2.23	0.627664	3.70578	0.692175	-0.27751	NoChange
Q9UPW0_S223	-0.547103	0.132595	-0.114338	0.0726851	0.205249	0.188243	0.506689	-0.349115	0.368465	0.65952	0.346509	0.377215	NoChange
Q9UQ35_S440	2.19691	3.46249	3.57616	3.49044	2.23207	1.96052	2.55445	0.571891	2.28944	2.97233	0.072689	-1.08472	NoChange
Q9UQ35_S508	2.85915	1.74712	3.47427	2.3685	1.89129	1.7896	3.82068	1.00012	2.18331	2.7252	0.560415	-0.377226	NoChange
Q9UQ35_S510	2.85915	1.74712	3.47427	2.3685	1.89129	1.7896	3.82068	1.00012	2.18331	2.7252	0.560415	-0.377226	NoChange
Q9UQ35_S534	3.97916	2.56826	3.64431	3.19077	2.61983	3.72834	4.35671	2.77679	3.46727	2.67814	0.892975	-0.0744424	NoChange
Q9UQ35_S536	3.97916	2.56826	3.64431	3.19077	2.61983	3.72834	4.35671	2.77679	3.46727	2.67814	0.892975	-0.0744424	NoChange
Q9UQ35_S778	2.86505	0.566513	4.77235	2.55443	1.93328	1.8326	3.66036	0.689015	2.45685	3.50628	0.694214	-0.343187	NoChange
Q9UQ35_S780	2.46756	0.566513	4.83536	2.62693	2.53634	2.30855	3.62292	-0.0465784	1.81124	3.751	0.756096	-0.293514	NoChange
Q9UQ35_S783	2.1614	2.4702	0.286903	1.83346	2.00092	0.477237	3.65808	0.841063	0.986031	4.08995	0.709766	0.320892	NoChange
Q9UQ35_T866	3.58132	3.25774	2.41576	3.07218	0.48878	2.77682	2.69417	-1.69322	-0.126601	3.43858	0.0686617	-1.81866	NoChange
Q9UQ35_S1083	3.78363	-1.65817	3.87654	2.57487	-0.851864	2.74404	3.09789	1.27851	2.71898	1.53175	0.732492	-0.391	NoChange
Q9UQ35_S1404	3.1329	5.95042	5.16222	4.4099	3.9479	4.09036	5.35479	1.93897	2.44534	5.76097	0.40239	-0.740806	NoChange
Q9UQ35_T1434	1.5106	2.29694	2.14594	4.68361	3.00805	3.79579	3.26882	3.14244	4.4999	3.09837	0.238176	0.809624	NoChange
Q9UQ35_T1492	4.62745	5.66966	6.08462	5.41907	4.68644	2.55551	5.66621	2.27422	5.07118	6.33812	0.239939	-1.01825	NoChange
Q9UQ35_S1876	5.47054	4.98566	3.93304	5.19273	4.26929	5.3015	5.69752	2.6735	4.90099	3.92444	0.523748	-0.434289	NoChange
Q9UQ35_S1878	5.47054	4.98566	3.93304	5.19273	4.26929	5.3015	5.69752	2.6735	4.90099	3.92444	0.523748	-0.434289	NoChange
Q9UQ35_T1880	5.47054	4.98566	3.93304	5.19273	4.26929	5.3015	5.69752	2.6735	4.90099	3.92444	0.523748	-0.434289	NoChange
Q9UQ35_S1925	5.24046	3.9764	4.68082	3.7328	2.57006	4.34331	6.20345	4.98272	4.21398	1.89287	0.659167	-0.373222	NoChange
Q9UQ35_T1927	5.24046	3.9764	4.68082	3.7328	2.57006	4.34331	6.20345	4.98272	4.21398	1.89287	0.659167	-0.373222	NoChange
Q9UQ35_S1948	5.24046	3.9764	4.68082	3.7328	2.57006	4.23511	6.20345	4.98272	4.21398	1.89287	0.643124	-0.391256	NoChange
Q9UQ35_T1950	5.24046	3.9764	4.68082	3.7328	2.57006	4.23511	6.20345	4.98272	4.21398	1.89287	0.643124	-0.391256	NoChange
Q9UQ35_S2018	3.66248	2.64604	3.69353	3.32479	2.53264	3.20125	4.54975	2.67503	4.13889	2.9201	0.993917	0.00456268	NoChange
Q9UQ35_S2020	5.03566	5.21605	5.99357	5.55078	4.93631	5.42504	6.06248	4.29807	4.89826	5.84503	0.690016	-0.204818	NoChange
Q9UQ35_T2022	5.03566	5.21605	5.99357	5.55078	4.93631	5.42504	6.06248	4.29807	4.89826	5.84503	0.690016	-0.204818	NoChange
Q9UQ35_S2030	4.28044	4.29722	5.13261	3.97951	3.42299	4.4274	5.195	2.48462	4.09785	3.97387	0.418628	-0.488825	NoChange
Q9UQ35_S2032	4.60145	4.72145	5.51765	4.94016	4.37191	5.0601	5.31267	3.75917	4.51804	5.26613	0.641686	-0.230507	NoChange
Q9UQ35_T2034	4.60145	4.72145	5.51765	4.94016	4.37191	5.0601	5.31267	3.75917	4.51804	5.26613	0.641686	-0.230507	NoChange
Q9UQ35_S2044	4.61204	3.75229	4.62041	4.1109	3.65038	4.25478	4.81019	3.09499	3.87808	4.44638	0.613913	-0.251441	NoChange
Q9UQ35_S2046	4.61204	3.75229	4.62041	4.1109	3.65038	4.25478	4.81019	3.09499	3.87808	4.44638	0.613913	-0.251441	NoChange
Q9UQ35_S2067	0.984297	5.1735	6.54897	2.68654	4.6967	4.18092	6.43215	-1.82532	4.17832	6.22509	0.931157	0.132984	NoChange
Q9UQ35_T2069	0.465485	5.1735	6.54897	2.68654	4.6967	4.18092	6.43215	-1.82532	4.17832	6.22509	0.866703	0.262686	NoChange
Q9UQ35_S2071	0.984297	5.1735	6.54897	2.68654	4.6967	4.18092	6.43215	-1.82532	4.17832	6.22509	0.931157	0.132984	NoChange
Q9UQ35_S2100	4.82851	4.50351	4.69515	4.39539	4.01581	4.17213	4.87767	2.94303	3.90976	4.8213	0.342363	-0.482354	NoChange
Q9UQ35_S2102	4.82851	4.50351	4.69515	4.39539	4.01581	4.17213	4.87767	2.94303	3.90976	4.8213	0.342363	-0.482354	NoChange
Q9UQ35_T2104	4.82851	4.50351	4.69515	4.39539	4.01581	4.17213	4.87767	2.94303	3.90976	5.43914	0.499121	-0.37938	NoChange
Q9UQ35_S2123	4.12221	3.82167	4.13427	3.76908	3.76788	3.79783	4.42972	2.51525	1.86409	3.65306	0.293535	-0.623837	NoChange
Q9UQ35_S2132	1.48568	3.84514	4.38885	2.87024	2.88893	2.43815	3.91884	0.988988	1.963	5.26514	0.791274	-0.23697	NoChange
Q9UQ35_S2272	2.77359	1.50802	2.70368	2.1107	1.01941	1.44392	1.84903	0.0936489	0.691534	1.64149	0.0367745	-1.15082	NoChange
Q9UQ35_S2398	5.80184	5.97143	6.34603	6.85697	6.20781	6.6965	5.37214	5.53733	6.24018	7.24231	0.958315	-0.0280238	NoChange
Q9UQ35_S2407	6.3621	5.28703	6.61866	5.91002	3.82256	4.24385	4.99566	2.67366	4.16799	3.7252	0.00124637	-2.1063	DOWN
Q9UQ35_T2409	5.82872	5.28703	6.61866	5.37876	3.82256	5.1408	6.00462	2.36906	5.37602	4.74377	0.109025	-1.20215	NoChange
Q9UQ35_S2449	6.5513	6.46638	6.97814	5.96935	6.14014	6.1678	6.97545	5.1443	5.3195	7.68324	0.680962	-0.252888	NoChange
Q9UQR1_S665	0.813495	0.868775	1.01284	0.64764	1.06608	0.599091	1.73513	-0.669524	1.14561	1.40084	0.937681	0.0438479	NoChange
Q9Y217_S561	1.63314	1.53302	3.7628	3.15264	2.33623	3.4785	1.14063	3.11084	3.54383	4.13261	0.55497	0.436708	NoChange
Q9Y2D5_S631	0.148874	2.89814	1.69035	3.34272	6.64529	4.92373	6.18098	4.58913	2.29543	6.22205	0.00293212	3.12275	UP
Q9Y2J4_S183	-0.557631	-0.78025	-0.497398	-1.71728	-1.00083	-0.600554	-1.30475	-0.549894	1.47749	-3.71058	0.945136	-0.0600462	NoChange
Q9Y2U5_S239	0.0578425	-0.278252	1.96284	0.674633	1.39195	0.759821	2.00281	1.1792	0.937561	1.81433	0.195819	0.743344	NoChange
Q9Y3Q8_S62	2.37797	2.29411	2.32604	1.52037	2.64531	1.97246	2.88232	1.82508	3.35962	3.1978	0.302732	0.517476	NoChange
Q9Y3Q8_S279	-1.60072	2.69751	2.75528	0.350657	-0.809265	-0.012048	1.97796	-0.329958	2.02172	1.99585	0.808071	-0.243305	NoChange
Q9Y4D8_T2080	0.98097	1.20868	2.83085	1.48687	3.10398	2.15479	2.16204	2.39206	2.59714	2.83816	0.0805925	0.914519	NoChange
Q9Y5S9_S56	2.33858	-1.83533	0.269478	1.12077	0.858058	1.35751	1.59931	0.0876151	1.28895	0.763132	0.502081	0.519057	NoChange
Q9Y6X9_S615	1.1205	3.16962	4.5596	3.46761	2.57044	3.42182	3.23338	1.91644	2.14404	4.26177	0.838586	-0.154686	NoChange
A1X283_S528	-1.15093	0.406411	-3.10634	0.925533	2.37737	-2.09886	-2.83033	-1.43036	-1.23768	NA	0.748394	-0.312641	NoChange
A7E2V4_S1130	0.0437925	0.252506	0.647994	-0.29632	-0.91747	0.136101	0.697208	-1.25095	0.780314	NA	0.783308	-0.272952	NoChange
A7KAX9_S706	-1.50554	-1.47886	1.09411	NA	-0.77463	-2.52801	-2.42363	-2.58977	-3.94868	-0.189951	0.244539	-1.44568	NoChange
A7KAX9_S892	0.980945	2.02447	3.08132	NA	2.09347	1.07308	0.990125	0.883833	0.727368	2.36631	0.495284	-0.673214	NoChange
B2RTY4_S1733	-1.27543	1.04857	0.50294	-1.18623	1.15261	0.423551	1.4697	NA	-0.736729	0.55446	0.355837	0.800256	NoChange
O00151_S90	1.59656	2.86316	4.77641	1.94267	NA	1.83561	1.92102	3.46282	0.826893	3.39303	0.398293	-0.506828	NoChange
O00159_S408	2.46855	0.704496	NA	0.236049	2.36505	1.6287	1.70424	1.38519	1.04871	1.3705	0.546887	0.447368	NoChange
O00159_S864	1.36055	1.21186	NA	0.305259	2.83075	1.91101	1.96738	0.769807	1.07482	2.60223	0.177993	0.900114	NoChange
O00231_S14	-0.731244	1.44513	1.53514	-0.648509	0.527461	-0.9988	-0.359494	NA	-0.869586	-0.126075	0.207035	-0.765429	NoChange
O00267_S671	0.731694	NA	3.56943	0.224178	0.578129	0.0176686	0.57822	-0.686906	0.0196765	1.9913	0.291715	-1.09208	NoChange
O00401_S430	-1.47145	NA	-0.467992	-1.23595	0.412738	-0.592351	-0.453891	-0.916775	-0.0278191	0.304348	0.101318	0.846174	NoChange
O00499_S296	2.19891	2.13591	4.00326	3.49236	2.82644	1.97417	3.24138	NA	3.81486	4.09407	0.970143	0.232574	NoChange
O00499_S303	-0.644017	3.1104	2.51522	2.15074	2.63137	2.50171	3.0944	1.0638	NA	3.23623	0.422915	0.722415	NoChange
O00512_T315	-0.50777	-0.518416	1.42102	-0.257188	2.46708	0.28839	NA	-1.47406	-0.532223	2.95309	0.545894	0.706044	NoChange
O00512_S687	0.626663	1.72466	3.63933	0.939442	4.08217	2.08649	NA	0.381255	0.733796	4.503	0.474915	0.624817	NoChange
O14497_S696	3.71992	2.21216	3.0239	2.93482	-0.100308	2.23618	3.3904	1.23783	1.80422	NA	0.202676	-1.25904	NoChange
O14497_S702	1.18295	0.0305154	1.31889	-1.37108	-0.100308	-0.988931	0.832581	0.171972	-1.11015	NA	0.564417	-0.529286	NoChange
O14497_S772	1.73192	-0.100831	-0.131784	-0.669283	-0.770936	0.290182	0.246304	-1.59013	-2.3647	NA	0.30864	-1.04536	NoChange
O14545_S415	4.84718	3.06654	4.84109	4.9019	2.94667	1.62901	4.36696	1.4748	2.18027	NA	0.0334691	-1.89464	NoChange
O14558_S16	3.10289	2.23336	5.87981	NA	3.8488	1.62777	6.27758	5.45425	3.73175	6.97526	0.481577	0.913881	NoChange
O14683_S14	1.26688	2.29312	NA	1.33174	4.96145	3.79791	0.322254	0.47578	2.11131	1.36486	0.777618	0.541682	NoChange
O14713_S41	-0.516523	-0.163832	1.63751	-0.334859	-0.251213	-0.777006	-0.63848	NA	-0.342167	-0.438441	0.181515	-0.645036	NoChange
O15042_S67	0.205746	0.3394	0.56573	NA	-2.81719	-0.527954	0.362468	-1.85971	-1.31608	0.0594958	0.106517	-1.38679	NoChange
O15085_S1295	-1.95727	NA	2.8695	2.08771	0.523449	-1.25676	2.23734	0.471467	1.43462	-0.50406	0.714728	-0.51564	NoChange
O15155_S50	1.51201	1.56451	NA	-0.106482	2.62228	1.20245	0.134362	2.16845	-0.425829	-0.709844	0.705306	-0.158036	NoChange
O15173_T211	-0.105446	4.95045	NA	2.48373	5.49179	3.13082	3.71632	4.58199	2.70613	5.66077	0.198968	1.77172	NoChange
O15372_S183	0.539125	-2.12884	0.416615	-0.250501	-0.857202	-2.12283	NA	-2.32456	-0.808264	0.614705	0.2979	-0.743729	NoChange
O43281_S298	2.88184	3.83812	0.612993	NA	3.10896	1.6197	3.17058	2.31388	3.36155	3.56405	0.598939	0.412135	NoChange
O43306_S576	-2.02765	3.13097	2.21259	0.215855	1.25949	0.453065	1.14032	0.72348	NA	1.17981	0.945372	0.0682919	NoChange
O43310_S299	2.14057	2.53434	NA	3.23895	2.56819	2.32126	2.25865	3.99253	3.12514	1.96629	0.850233	0.0673913	NoChange
O43396_S113	-0.862596	-3.50446	-2.24566	1.82315	-2.66511	-1.72953	-2.54582	-3.00404	-0.559758	NA	0.375169	-0.90346	NoChange
O43432_S495	4.14946	-0.45747	NA	5.0627	5.53552	5.15059	4.30031	4.10595	3.30957	4.99442	0.162237	1.64783	NoChange
O43491_S550	-2.23795	4.32677	3.11431	NA	3.4385	1.68237	3.60605	1.23106	1.44847	4.147	0.513897	0.857864	NoChange
O43491_S647	-1.86154	0.319578	-0.105274	-3.05486	-0.732142	-0.564603	-1.75993	-2.32872	NA	-2.99241	0.568665	-0.500036	NoChange
O43491_S715	0.223987	0.506852	4.71596	1.55484	1.14083	2.20022	NA	0.991664	1.78504	2.09967	0.962321	-0.106925	NoChange
O43524_S294	0.146883	0.764721	0.0397332	0.955725	0.425175	NA	0.181574	-0.109677	0.861302	0.997113	0.931868	-0.0056682	NoChange
O60244_S617	0.405825	NA	-0.587263	-0.369858	0.348978	-3.01471	0.307311	-1.20516	-1.54864	0.0560126	0.675845	-0.658937	NoChange
O60264_S116	4.03546	1.79333	2.88011	3.11122	2.49835	2.53273	3.96073	NA	1.61131	3.82645	0.64225	-0.0691182	NoChange
O60292_S1544	2.70766	3.59947	4.17019	NA	2.12074	1.70318	3.84361	1.60824	2.59813	4.9245	0.764	-0.692708	NoChange
O60293_S949	-0.420807	-1.36899	-2.0122	-0.947886	-0.649754	-1.68213	-0.415018	NA	-1.14524	0.242915	0.603721	0.457626	NoChange
O60583_S480	0.154134	1.30381	2.3039	0.297731	0.857493	NA	0.450296	-0.766919	-0.620109	0.643526	0.130195	-0.902035	NoChange
O60841_S113	1.41242	-2.77621	-4.4512	-1.7251	NA	-0.22881	0.327034	2.29042	2.77426	-1.92689	0.087792	2.53223	NoChange
O60841_S214	5.78594	4.04396	4.68135	4.12244	NA	3.65657	4.91657	5.3702	4.81705	4.66106	0.991262	0.0258666	NoChange
O60841_S438	-3.13596	-1.28936	-2.09583	-4.09553	NA	-3.0435	-3.33513	-2.36446	-0.36898	-1.74101	0.495376	0.483553	NoChange
O60927_S77	-3.0223	0.0949033	-1.24403	-2.7831	-1.8504	-1.22218	-2.35475	-2.98221	NA	-1.5763	0.798047	-0.258538	NoChange
O75140_S579	-2.53294	-1.33288	-0.57831	NA	-1.12345	-3.67982	-2.95061	0.125009	-0.834511	-3.13454	0.734339	-0.451608	NoChange
O75152_S758	1.87228	NA	0.509798	2.49296	1.62048	1.58359	2.1485	1.24191	2.15981	2.03567	0.561229	0.173316	NoChange
O75167_S522	-1.13552	-2.58403	-1.55339	-3.06733	-1.98923	-3.17383	-2.66513	-4.30878	-2.67814	NA	0.340557	-0.877954	NoChange
O75376_S158	2.16296	NA	1.91951	2.41868	1.75372	1.88547	3.0981	0.192636	2.201	-1.35478	0.337811	-0.871027	NoChange
O75376_S2120	-0.139091	-0.572627	-0.850106	0.210535	-0.775674	-0.385417	NA	-2.87871	0.0161739	0.94428	0.884423	-0.278047	NoChange
O75376_S2151	3.55412	0.381944	0.927404	2.13727	0.361938	0.958164	NA	-0.248605	1.8691	0.934996	0.36136	-0.975068	NoChange
O75382_S7	2.11436	2.23899	0.863059	1.30255	2.03968	1.68792	NA	0.877634	2.68171	2.41282	0.425432	0.310214	NoChange
O75382_S437	0.424075	1.64231	-1.00625	-0.170578	0.572768	-0.290983	1.23431	NA	1.32949	1.24873	0.32249	0.596474	NoChange
O75396_S137	2.33525	4.1947	5.781	3.89433	4.57037	3.16493	4.01074	NA	1.2652	3.60905	0.350094	-0.72726	NoChange
O75533_S129	-0.698732	4.01384	NA	1.79512	2.5529	1.04584	4.27331	0.932841	0.979209	4.26626	0.782319	0.638317	NoChange
O75533_T207	0.925627	-0.181002	NA	1.12999	0.773697	-0.125721	2.47517	-0.659067	1.0113	1.14659	0.93924	0.145456	NoChange
O75533_T211	2.6584	2.05388	NA	2.69982	2.26623	1.67989	3.49835	0.985951	2.14224	3.32057	0.720334	-0.155162	NoChange
O75533_T223	2.35321	2.54437	NA	1.78356	2.23508	2.35172	3.63595	0.424997	2.06921	3.05917	0.875191	0.0689746	NoChange
O75533_T227	2.35321	2.54437	NA	1.78356	2.23508	2.35172	3.63595	0.424997	2.06921	3.05917	0.875191	0.0689746	NoChange
O75533_T235	1.96534	-2.02655	NA	0.926496	0.331343	1.34278	2.40325	0.825055	1.79626	0.932225	0.252637	0.983392	NoChange
O75533_T278	-1.70123	0.29318	NA	0.170226	0.208742	-1.27698	0.467574	-1.39516	-0.273692	1.36694	0.974141	0.262177	NoChange
O75533_T296	0.655585	-1.43356	NA	0.70502	0.394747	0.109048	1.95662	-0.869122	0.950004	1.21144	0.550116	0.649776	NoChange
O75533_T313	1.94836	1.1412	NA	1.48449	0.981272	0.469892	2.56903	-0.0994979	1.23101	2.18462	0.471787	-0.301961	NoChange
O75533_T326	0.576194	-0.223428	NA	1.50754	0.947433	0.361222	2.34039	-0.489666	0.880232	1.81295	0.857896	0.355326	NoChange
O75533_T426	3.21103	3.78197	NA	3.72141	3.24887	3.94314	4.79405	2.98715	3.40043	4.21997	0.930113	0.194132	NoChange
O75592_S2751	1.41494	3.0277	NA	2.01498	1.35775	1.82126	3.41872	1.79416	3.14306	3.57975	0.819816	0.366578	NoChange
O75592_S2833	0.579917	3.82718	NA	2.94885	1.90988	2.20479	4.00185	2.9098	4.00767	3.995	0.540417	0.719518	NoChange
O75592_S3467	-0.675822	2.53022	NA	2.24067	1.85954	1.16575	3.41942	1.6721	2.59448	3.98715	0.572741	1.08472	NoChange
O75822_T109	0.891711	-1.03693	2.55758	1.71645	2.39846	NA	2.39312	2.36211	1.77804	2.74396	0.100966	1.30294	NoChange
O75909_S340	3.24589	3.80229	4.67875	4.14256	3.8248	2.27081	4.96437	2.97513	3.61435	NA	0.724878	-0.437482	NoChange
O75970_S230	2.13721	1.76176	NA	1.81607	0.863022	0.756182	1.29573	0.0996674	0.133767	1.86834	0.0266372	-1.06889	NoChange
O76021_S361	7.21368	NA	7.00802	7.86133	5.12123	6.18984	6.78354	6.31427	6.22221	6.84387	0.230611	-1.11519	NoChange
O76039_S720	-1.71784	-2.10872	-0.75795	-1.05779	NA	-2.41073	-1.12539	-3.73005	-2.46723	0.0196523	0.610899	-0.532178	NoChange
O94804_S450	2.59823	NA	1.40398	1.21288	2.00439	2.31052	4.11007	1.33882	3.06495	1.67384	0.294917	0.678735	NoChange
O94804_S454	2.70496	NA	2.0359	1.06689	3.73307	2.31052	4.23747	1.33882	3.27856	1.87708	0.187957	0.860001	NoChange
O94826_S91	5.01124	5.51806	5.84014	NA	5.11685	3.9338	6.18319	6.24207	5.2245	5.43455	0.993184	-0.10065	NoChange
O94885_S90	2.79034	3.36182	2.83033	3.71587	0.651688	3.11111	3.07823	3.47735	3.11146	NA	0.505738	-0.488625	NoChange
O94885_S407	2.84658	3.33859	3.63013	2.58667	2.91079	4.34196	3.16157	3.19539	2.98687	NA	0.528812	0.218822	NoChange
O94885_S442	2.5353	2.13296	3.13123	2.38956	1.76053	2.07895	2.26576	2.15165	3.05698	NA	0.491919	-0.284486	NoChange
O94885_S507	1.99675	1.79817	2.27768	1.94034	1.27064	3.26585	1.31254	0.442259	2.31342	NA	0.649354	-0.282292	NoChange
O94885_S721	3.34957	1.48162	3.25985	3.12111	2.02302	4.69131	2.90513	2.84757	3.7006	NA	0.497658	0.430486	NoChange
O94885_S813	4.27097	4.35413	4.77165	4.53644	4.05385	6.08722	4.28946	4.29964	4.86673	NA	0.644073	0.236084	NoChange
O94885_S839	2.34032	4.22358	5.24798	4.21261	3.50094	4.90472	1.89147	2.83656	3.85472	NA	0.501708	-0.608438	NoChange
O94913_S489	-2.10732	-0.288446	0.778397	1.34344	0.368414	0.537877	1.7667	-2.84163	NA	1.40414	0.958512	0.315581	NoChange
O94913_S494	1.87463	-0.288446	0.705196	1.34344	0.368414	0.537877	1.7667	NA	-1.12443	1.40414	0.460507	-0.318166	NoChange
O94913_S705	-0.297568	-0.663639	0.565692	0.0956378	-0.547891	0.294394	0.338829	NA	-1.12635	-0.420445	0.622795	-0.217323	NoChange
O95251_S57	1.96688	0.503872	1.32464	1.52527	0.449783	0.676765	2.43733	-1.00616	-0.454923	NA	0.338916	-0.909604	NoChange
O95425_S549	1.70903	2.29507	-0.142226	0.569937	3.19818	0.81991	0.717183	NA	3.40771	1.17855	0.3695	0.756353	NoChange
O95772_S193	-1.07265	0.939413	-0.770811	-0.459097	0.144628	-0.292673	-0.442032	1.87857	NA	-0.168892	0.479829	0.564706	NoChange
O95817_T285	4.46046	4.38971	3.6921	3.6071	3.766	2.63091	NA	2.07891	2.83474	5.39984	0.404159	-0.695263	NoChange
O95835_T246	2.15145	3.43899	4.56667	3.02911	3.42051	1.97231	3.15252	NA	2.80406	1.62601	0.224813	-0.701472	NoChange
O95835_S464	2.31609	2.03191	3.03834	1.71571	1.88356	1.72885	2.36022	-1.56724	1.31275	2.71497	0.288631	-0.869994	NoChange
P02545_T19	3.88641	3.14352	3.16994	3.35046	2.76004	2.7871	4.56568	2.678	3.55371	NA	0.915155	-0.118674	NoChange
P02545_S22	3.97222	6.58376	0.647972	6.7679	0.402392	5.43714	3.53792	0.931985	1.68774	NA	0.107606	-2.09353	NoChange
P02545_S66	-1.04391	NA	-3.26627	-1.18193	-1.88127	-1.24964	0.793992	-0.129182	-0.145879	-1.57057	0.241884	1.13361	NoChange
P02545_S301	-0.771891	0.141361	0.975592	-0.531638	1.23767	-1.37908	0.965683	2.63563	1.51215	NA	0.195053	1.04105	NoChange
P02545_S390	5.61098	5.96367	6.31991	5.88417	3.46227	5.62375	6.41399	5.95482	5.50313	NA	0.42811	-0.553092	NoChange
P02545_S392	5.71252	5.96367	6.31991	3.38312	3.46227	5.62375	6.44729	5.41281	3.49754	NA	0.519082	-0.456074	NoChange
P02545_S404	-1.18646	NA	2.60348	0	3.16695	3.27718	3.41471	3.22467	3.37123	0.488358	0.0268738	2.35151	NoChange
P02545_S458	2.79022	NA	1.79837	1.62584	-0.401055	-0.148505	3.32688	2.13737	3.55904	3.4103	0.784096	-0.0908065	NoChange
P02545_S533	-1.50451	NA	-0.598527	-0.6738	0.61341	-0.91979	-1.67196	-1.42444	-0.639073	-0.0860423	0.663222	0.23763	NoChange
P04075_S39	1.57729	1.73017	1.79882	-2.30725	1.24888	2.17049	NA	2.4046	-0.476806	0.518691	0.650337	0.473413	NoChange
P04075_S46	1.95347	2.71517	3.60962	2.88059	2.09711	1.38567	NA	2.72442	1.51105	2.49821	0.266379	-0.746419	NoChange
P04792_S15	5.18077	7.61431	3.15438	NA	4.80746	6.72337	3.9268	4.65869	4.99347	4.5178	0.637209	-0.378556	NoChange
P04792_S82	2.76978	4.23718	3.99553	5.34926	5.61948	5.21583	3.42758	5.8726	5.31792	NA	0.212828	1.00275	NoChange
P05204_S29	-3.38652	-3.78208	-3.95711	-1.83486	-0.123156	-0.923487	0.226939	NA	-2.46328	-1.42198	0.0140512	2.29915	NoChange
P05412_S63	2.49189	-1.18157	1.72984	1.94763	0.621217	-0.38513	NA	0.748176	0.0909325	2.7048	0.634406	-0.490949	NoChange
P07355_S12	2.41861	2.33337	NA	4.51299	6.20529	1.3972	3.48988	5.46348	4.6195	4.72329	0.413482	1.22812	NoChange
P07355_Y24	2.5423	0.791115	NA	3.85905	1.69428	0.382798	2.58858	2.07564	2.99228	2.16323	0.496179	-0.414687	NoChange
P07355_S184	-0.619721	0.0857029	NA	-0.283433	-0.0361916	-1.41024	-1.09105	-0.663274	1.14658	0.103027	0.712609	-0.0527094	NoChange
P07900_S263	-2.89204	1.61515	NA	-2.23481	1.92956	-1.10703	3.16298	1.10845	0.958753	2.76508	0.0993201	2.6402	NoChange
P08559_S232	1.52352	5.01079	3.71771	4.50269	3.59381	5.1731	6.941	5.58148	NA	6.47283	0.0565843	1.86376	NoChange
P08559_S293	3.78522	5.82759	5.63908	4.75731	5.89725	5.87073	6.07085	7.11842	NA	4.70149	0.275905	0.92945	NoChange
P08559_S300	2.64987	5.84439	5.23361	4.23953	4.38288	5.8456	6.01658	6.66606	NA	4.70149	0.262717	1.03067	NoChange
P08670_S29	2.84884	0.469746	2.1244	-0.394936	1.90927	0.836907	1.345	1.17521	1.19818	NA	0.739964	0.0309002	NoChange
P08670_S39	1.36063	1.89421	1.72372	-0.269206	3.05798	1.73732	1.35603	4.37079	1.58004	NA	0.120401	1.24309	NoChange
P08670_S42	5.22317	0.684023	1.19367	-0.394623	2.40432	-0.300655	2.48498	0.732814	0.793512	NA	0.793125	-0.453567	NoChange
P08670_S72	2.95165	3.69585	2.18832	1.2008	3.25005	2.90493	1.82601	2.51612	3.37274	NA	0.694504	0.264816	NoChange
P08670_S214	2.53942	-2.92852	-0.0376122	-1.63312	0.43948	1.65302	0.760127	2.01999	0.803566	NA	0.145853	1.65019	NoChange
P08670_S299	-1.19555	-1.81611	-1.07135	-0.882361	-0.85313	-1.95605	-0.652215	-1.81251	-1.59474	NA	0.837399	-0.132386	NoChange
P08670_S430	6.90309	5.1687	6.92504	5.08428	2.16275	5.85651	5.19234	6.07873	3.62105	NA	0.12815	-1.438	NoChange
P08670_S438	2.94987	1.88912	2.36916	1.00169	2.06596	1.69578	1.37532	2.68676	2.38251	NA	0.874083	-0.011196	NoChange
P08670_S459	5.58436	0.628785	2.46973	2.16662	3.70254	2.77775	4.71562	3.09969	3.65202	NA	0.385252	0.877148	NoChange
P0C7T5_S284	-3.39093	NA	-3.07869	-2.82503	-2.85866	-2.80604	-2.5812	-2.66598	-1.62415	-2.65189	0.224932	0.566899	NoChange
P10644_S77	1.98173	3.98841	1.70004	2.53421	3.49822	2.66221	2.47693	2.47197	3.3513	NA	0.615938	0.341029	NoChange
P10644_S83	6.14216	8.32057	7.92468	5.44869	7.76647	7.76676	7.76732	7.0066	6.66495	NA	0.712008	0.435396	NoChange
P11142_S511	-0.530438	-2.16262	0.315716	NA	1.17234	-1.33101	0.055468	-0.0975664	0.561583	-0.732358	0.446525	0.730524	NoChange
P11717_S2409	4.50696	4.11866	5.5672	5.82036	3.2284	2.23598	5.44265	NA	-0.5034	4.99797	0.0755877	-1.92297	NoChange
P12268_S416	-1.06674	-1.99234	-0.46306	-2.31331	-2.543	-2.83819	NA	-1.30487	-1.49498	-2.04393	0.423891	-0.586131	NoChange
P12270_S379	1.3949	-1.01125	-0.384924	0.826385	NA	-0.331374	1.29927	-1.60624	-1.03701	-1.71694	0.336902	-0.884734	NoChange
P12270_T2137	1.509	4.73292	5.49525	3.85101	NA	1.78953	3.5557	2.93603	1.44232	4.00884	0.266985	-1.15056	NoChange
P12270_S2155	4.32082	4.20715	4.6372	4.51393	NA	3.45423	3.71157	2.47418	3.31618	0.974716	0.0504088	-1.6336	NoChange
P15336_T71	-0.169346	-2.08038	0.687733	0.123262	NA	0.267991	0.837074	-0.888003	-0.143569	0.477402	0.45702	0.469862	NoChange
P15374_S130	0.185603	-2.47657	1.63885	0.375091	1.86301	0.393293	NA	1.81064	2.16646	-0.50288	0.29311	1.21536	NoChange
P16070_S706	3.77441	5.95521	6.82481	6.2697	6.0541	NA	4.59472	4.95347	5.51394	5.9798	0.654031	-0.286826	NoChange
P17544_T53	0.989932	1.16485	1.16	0.63819	-0.943983	0.256557	1.70032	-1.35742	NA	1.54698	0.323061	-0.747752	NoChange
P17812_S562	5.14868	-0.127097	-0.881048	1.67647	1.11711	4.29055	0.744179	0.517879	NA	-0.481504	0.988961	-0.216608	NoChange
P17812_S575	4.20926	0.941741	2.60969	3.57237	1.70331	1.41896	2.93892	-0.0609604	NA	2.89443	0.156662	-1.05433	NoChange
P17987_S551	-1.21476	1.00933	NA	-0.862858	0.278551	0.441689	2.04117	1.66654	1.58041	1.73288	0.0552099	1.6463	NoChange
P18031_S50	0.533841	-1.25568	0.700599	0.170549	-2.14444	0.441764	-1.31196	NA	0.667327	-0.616081	0.526732	-0.630005	NoChange
P18615_S353	1.96912	-0.215368	0.728798	0.768437	-0.534695	NA	1.27089	-1.25649	-0.374313	1.06121	0.306809	-0.779426	NoChange
P19174_S1263	-1.04884	-0.108975	0.327396	-5.24606	-2.12169	-0.95975	NA	-1.74379	-0.0776011	-0.89298	0.726132	0.359956	NoChange
P22681_S483	4.76179	4.67986	5.35779	2.05086	4.67237	NA	4.94151	3.45096	5.38762	4.48396	0.662251	0.37471	NoChange
P23443_S447	1.23286	1.61859	2.02341	1.64552	2.29274	1.84371	2.41589	NA	2.27788	3.40232	0.116518	0.816409	NoChange
P25054_S1360	-0.746377	-2.61713	0.132958	NA	-0.425116	-0.706469	0.0799891	-1.97524	0.0757781	-1.63624	0.58943	0.312302	NoChange
P25054_S2283	0.926114	-0.779778	-1.0391	0.228281	0.359358	-1.25267	0.574607	NA	-0.970854	0.878694	0.981513	0.0839489	NoChange
P25440_S298	1.81554	1.24571	3.32699	1.58567	1.6409	-1.34137	2.32079	NA	0.543487	3.7067	0.362974	-0.619373	NoChange
P26373_S77	-1.56078	0.10564	0.887109	-0.149983	1.24258	-1.67859	NA	-1.21011	0.394496	0.620885	0.860189	0.0533566	NoChange
P27361_Y204	2.57781	4.91725	3.485	3.1994	5.31064	1.48453	2.72235	NA	2.96456	4.12827	0.805135	-0.22279	NoChange
P27816_S696	0.594475	-1.47316	0.641707	4.48077	NA	-1.91775	0.245318	2.8365	2.44067	-1.93925	0.618068	-0.727851	NoChange
P27816_S1073	5.10294	5.60992	5.18561	5.186	NA	4.33967	5.40881	5.96036	4.15072	5.27248	0.705443	-0.244706	NoChange
P27987_S174	-1.78657	0.949411	NA	-1.87651	-1.40811	0.476012	-1.84966	0.339735	1.97286	-0.287953	0.868318	0.77837	NoChange
P27987_S176	-1.78657	0.949411	NA	-1.87651	1.00376	0.476012	-0.806379	0.339735	1.97286	0.102408	0.291512	1.41929	NoChange
P29536_S555	-0.51394	5.85866	5.39121	4.93392	3.86765	3.71217	6.16102	5.40296	-1.70654	NA	0.939155	-0.43001	NoChange
P29590_S504	-1.0243	0.234477	-0.227459	-1.66132	2.31688	-0.687523	NA	0.3791	-2.65961	0.679959	0.412062	0.675411	NoChange
P30414_S379	2.37394	NA	0.741413	1.51809	-1.19524	-2.07756	1.39271	0.456234	-1.29232	1.52419	0.0702789	-1.74314	NoChange
P30622_S195	1.41393	0.393907	1.9322	-1.86564	NA	-2.18231	0.125673	1.45076	0.977565	-0.319851	0.714588	-0.458233	NoChange
P31943_S104	1.22895	-0.148677	-0.18765	0.332207	NA	-3.69239	-0.960479	4.13503	4.06979	4.95084	0.508578	1.39435	NoChange
P35269_S385	1.00959	3.91295	NA	3.29084	2.52409	1.37912	4.74757	2.97666	2.46961	4.91556	0.994877	0.430974	NoChange
P35269_T389	1.91056	3.91295	NA	3.29084	2.52409	1.37912	4.74757	2.97666	2.46961	4.91556	0.868983	0.130653	NoChange
P36915_T48	1.3743	2.71608	NA	1.86326	2.3832	2.404	3.45561	0.000949917	2.64685	3.23242	0.923568	0.369294	NoChange
P36915_S51	1.87512	3.48974	NA	3.35767	3.85816	2.404	3.45561	0.695259	3.00664	4.06015	0.671886	0.00579203	NoChange
P37173_S553	-1.6185	2.87123	3.76062	2.44116	-1.10182	0.0643653	NA	-0.523257	3.59086	1.5833	0.511031	-1.14094	NoChange
P37802_S163	0.63716	1.18323	0.6784	-0.310966	1.06128	0.520543	NA	-0.235176	-0.324451	-1.11043	0.329406	-0.564602	NoChange
P40222_S515	5.05001	1.44285	4.37555	5.05454	NA	3.99267	6.53924	2.86696	3.93863	5.63833	0.629707	0.61443	NoChange
P40818_S718	3.96752	3.47768	4.70345	NA	4.21591	4.14941	4.96862	3.98816	4.42644	5.11434	0.343263	0.427594	NoChange
P42694_S1620	0.778651	0.895997	1.25917	-0.00456015	2.64835	1.0493	0.0876079	-0.217368	NA	2.19218	0.622059	0.419698	NoChange
P43243_S188	4.4906	1.87452	4.43619	5.07691	NA	5.86281	3.96651	4.38024	3.35721	2.72465	0.936716	0.0887289	NoChange
P43243_S598	3.89815	-3.4641	-1.20758	3.36954	NA	2.15592	1.13638	2.15435	3.80423	-0.446301	0.401955	1.11192	NoChange
P43243_S604	2.47198	-2.84182	-1.20758	-0.0210317	NA	0.319234	1.43649	-0.60437	-1.65535	-2.03955	0.804074	-0.109097	NoChange
P46821_S343	-1.38309	-0.0237847	NA	-2.81736	1.03202	-1.39416	0.723165	3.73178	1.43033	-1.71145	0.211316	2.04336	NoChange
P46821_S541	0.562787	1.18583	NA	1.38001	3.22808	0.126312	3.5714	0.957067	1.23899	-0.68862	0.974055	0.362663	NoChange
P46821_S1154	0.441818	1.17039	NA	1.41339	2.47857	3.73726	3.56612	3.89404	3.36684	3.16126	0.00259206	2.35881	UP
P46821_S1208	0.884746	1.06202	NA	2.5484	3.71081	2.09944	4.61162	6.27339	6.41744	3.20169	0.0371254	2.88734	NoChange
P46821_S1252	-1.72771	4.66052	NA	1.64463	0.748355	1.29455	3.65057	2.18595	0.632368	3.77094	0.890894	0.521311	NoChange
P46821_S1265	5.11764	5.70858	NA	3.22753	5.27119	6.26518	6.77253	5.2572	4.95735	6.18431	0.251482	1.10005	NoChange
P46821_S1322	2.38078	1.84095	NA	2.95101	3.53998	3.59919	4.51877	4.94562	0.303265	3.50391	0.478221	1.01088	NoChange
P46821_S1389	1.82744	3.97313	NA	4.11442	4.68454	4.9597	4.9592	6.18381	3.80188	4.89323	0.0976931	1.60873	NoChange
P46821_S1400	2.56513	5.13344	NA	2.93053	5.1425	3.66741	5.52614	4.97017	4.97661	3.7213	0.20066	1.12432	NoChange
P46821_S1501	4.37082	5.42461	NA	5.28318	7.16115	6.56329	7.25213	6.92041	4.31602	6.20762	0.0793886	1.37723	NoChange
P46821_S1625	-3.85541	1.93709	NA	1.79208	1.4681	0.522037	3.38968	3.13369	3.0623	2.76059	0.177866	2.43148	NoChange
P46821_S1779	3.79325	4.40441	NA	4.47128	4.88134	5.20116	6.40463	6.70529	4.07146	5.64355	0.117012	1.26159	NoChange
P46821_S1782	-3.20673	0.267188	NA	1.65539	0.0275406	1.3584	1.31404	0.156118	0.887459	1.77903	0.277513	1.34848	NoChange
P46821_S1785	1.23092	0.914214	NA	1.918	2.91086	2.14614	4.17977	5.84689	5.19773	3.51922	0.0205196	2.61239	NoChange
P46821_T1788	3.50268	4.44236	NA	4.47652	2.97873	5.00988	4.50497	5.51502	6.77876	5.37528	0.51501	0.886584	NoChange
P46821_S1793	4.92228	5.77395	NA	5.72555	5.76141	6.44848	7.10184	5.59556	3.12002	6.09538	0.867514	0.213184	NoChange
P46821_S1797	2.57303	2.26127	NA	4.1959	3.16725	2.29346	3.64537	5.59556	5.7348	4.29008	0.466298	1.11102	NoChange
P46821_S1915	3.96396	4.26162	NA	4.09419	2.93876	4.36117	3.95398	6.39154	5.52299	3.08218	0.924978	0.268512	NoChange
P46821_T1932	0.927163	1.62765	NA	2.16955	4.33862	4.36685	5.26723	4.91084	5.85207	4.83691	0.0012095	3.35397	UP
P46821_S2209	2.92221	1.15505	NA	4.12227	2.5057	3.18505	4.42726	3.9752	5.68352	0.797494	0.555327	0.695858	NoChange
P46821_S2211	2.92221	1.15505	NA	4.12227	2.5057	3.18505	4.42726	3.9752	5.68352	0.797494	0.555327	0.695858	NoChange
P46821_S2271	2.32974	1.45517	NA	2.36911	2.59053	1.98986	3.24928	3.85125	4.53771	3.25654	0.106088	1.19452	NoChange
P46937_S127	2.99812	3.4506	NA	3.30936	5.17699	3.97313	3.40554	4.77068	3.54027	4.44468	0.329612	0.965855	NoChange
P46937_S340	1.1036	NA	0.127822	-1.00135	0.0627785	-0.260661	1.10255	0.733355	0.22698	0.582172	0.695447	0.331171	NoChange
P48444_S493	-2.11423	-0.646371	NA	-0.575498	-0.61119	-1.97193	0.601841	-0.626768	-0.946543	0.745534	0.403418	0.643856	NoChange
P48634_S456	-1.63798	-0.126495	3.09093	-0.330358	0.562621	-1.67406	-0.20326	-3.27422	NA	-0.729698	0.229183	-1.31275	NoChange
P49023_S85	5.41645	0.235879	1.89154	NA	4.61237	2.89507	4.11329	5.46484	5.03764	4.0898	0.117614	1.85421	NoChange
P49023_S340	-1.30548	1.25742	1.58964	-0.698843	0.752492	1.12261	-1.33583	-0.990349	0.225019	NA	0.821965	-0.255896	NoChange
P49585_S315	2.78242	1.70377	5.20241	4.34095	5.77337	3.14065	0.724167	NA	0.49197	5.65717	0.824511	-0.349924	NoChange
P49590_S67	0.738119	-0.946029	-2.66082	-0.836095	-1.74399	NA	-2.08479	-2.001	-0.287484	0.277361	0.845508	-0.241775	NoChange
P49761_S157	3.95415	3.29546	4.32806	3.79439	3.22742	NA	3.9888	1.44182	3.10238	3.86641	0.214066	-0.717647	NoChange
P49815_S981	-1.76222	0.676152	0.124972	NA	0.63007	-1.42316	-0.516781	1.10164	0.904113	-0.20746	0.705	0.401769	NoChange
P49815_S1254	-2.79556	1.13634	1.80152	-0.856009	2.09655	-0.525854	-0.953902	3.718	0.00857187	NA	0.365392	1.0471	NoChange
P49815_S1411	-0.284517	2.35222	NA	1.41902	2.28762	0.515873	2.14172	1.66276	2.06716	2.36822	0.683961	0.67832	NoChange
P49915_S332	2.18246	1.60966	0.0807134	-0.235625	2.4909	-0.213656	2.23449	NA	-1.19203	1.88658	0.844413	0.131953	NoChange
P49916_S210	1.27271	-0.347768	1.12652	-0.675216	0.269067	-1.02583	2.91573	NA	-1.48655	2.38488	0.925442	0.267396	NoChange
P50552_S239	2.09971	3.03348	NA	1.60993	2.9951	2.05994	-3.50959	1.67366	1.48934	1.92412	0.253341	-1.14228	NoChange
P50552_T316	1.76753	2.85191	NA	1.66609	1.97342	0.577997	3.73208	2.66181	1.60829	1.8439	0.611304	-0.0289235	NoChange
P50613_T170	1.18675	NA	-0.110873	-0.0226722	-0.554734	1.05752	-0.0643415	0.141137	-0.52261	-0.131444	0.560304	-0.363482	NoChange
P50750_S347	-0.119926	-0.585821	NA	-0.197944	0.949445	-0.868335	-0.0265852	-2.24496	-1.184	0.17641	0.641185	-0.231774	NoChange
P51858_S132	1.45709	5.18709	NA	6.45993	6.65889	6.14392	7.48709	4.4119	5.78219	6.66841	0.0865535	1.82403	NoChange
P51858_S133	1.45709	5.18709	NA	6.45993	6.65889	6.14392	7.48709	4.4119	5.78219	6.66841	0.0865535	1.82403	NoChange
P51858_S165	5.37764	4.80479	NA	4.67279	6.60868	6.13986	5.6868	5.58893	6.28804	7.0758	0.0347977	1.27961	NoChange
P51948_S279	0.403849	-1.11838	-0.67706	NA	-1.02499	0.527765	-1.56569	-1.30472	-0.37459	0.00754562	0.924609	-0.15858	NoChange
P52565_S34	-2.14378	2.27428	NA	1.04059	2.18969	1.34268	1.55006	1.34007	1.67488	0.563547	0.171631	1.05313	NoChange
P52565_S47	0.0491205	1.66064	NA	0.799804	1.70708	1.45114	0.956503	1.39528	1.3228	0.93881	0.792316	0.458748	NoChange
P52948_S612	-0.200629	NA	2.24886	1.97434	0.0474952	0.362138	2.29949	-0.113017	-0.192844	2.05548	0.632095	-0.597733	NoChange
P53396_S481	3.69817	3.92577	2.03363	4.74909	NA	3.88628	3.41628	0.270405	2.90549	3.11379	0.28587	-0.883219	NoChange
P53999_S118	-1.76239	-2.6153	NA	-0.641305	-0.297431	-1.22626	-0.905933	-0.734454	-1.50702	1.83587	0.179481	1.20046	NoChange
P54253_S88	0.395621	1.52595	0.203315	-0.678674	0.382456	0.192298	1.58851	NA	0.248613	0.447037	0.740536	0.210228	NoChange
P54253_S238	1.11774	1.31426	-1.49351	NA	3.06027	1.81816	2.45367	1.04205	1.44439	2.60894	0.076743	1.75841	NoChange
P54259_S34	2.72489	1.76873	1.94762	1.95225	0.996088	1.20186	1.66178	0.169578	1.4641	NA	0.120048	-0.99969	NoChange
P54259_S645	2.59795	0.864029	2.03713	0.815028	-0.24716	-0.0274381	NA	-1.07755	1.17213	2.04566	0.115214	-1.20541	NoChange
P54259_S661	3.50345	2.27069	2.50219	2.41107	NA	1.34692	2.06623	0.578508	1.51166	2.3282	0.0307124	-1.10555	NoChange
P54259_T669	3.23825	1.37655	2.7519	1.98048	1.4055	0.845522	NA	0.633982	1.67328	2.39066	0.136394	-0.947003	NoChange
P54259_S896	-0.884791	-1.31299	-1.78836	-1.94994	-2.52409	-3.32745	-1.83523	NA	-2.82944	-1.23867	0.0910789	-0.866954	NoChange
P55040_S23	2.19128	1.06384	2.88302	1.7685	NA	3.10807	1.73195	2.18471	1.57584	-2.24228	0.604966	-0.705003	NoChange
P55196_S216	-1.59766	2.80562	NA	-1.82495	4.2081	-0.130035	2.0847	-1.29044	0.830419	0.862561	0.336948	1.29988	NoChange
P55196_S1083	0.334555	1.9002	NA	1.25216	2.46206	1.71749	2.23173	-0.44737	2.06549	1.34501	0.834503	0.400096	NoChange
P56945_S639	1.59759	2.91199	4.48299	2.65222	2.75684	3.06559	3.37729	2.731	1.81557	NA	0.778383	-0.161941	NoChange
P57768_S29	2.38029	1.34801	0.171824	0.800028	2.99012	1.9719	2.01177	NA	2.16239	2.09743	0.174947	1.07168	NoChange
P60174_S249	0.979954	1.43386	0.624566	-0.431239	0.524128	0.319935	NA	0.652855	0.341026	-0.360336	0.585369	-0.356264	NoChange
P61978_S284	5.87688	1.98063	4.14345	4.60207	4.42548	4.78733	NA	4.7986	5.66879	4.18759	0.385324	0.622799	NoChange
P62241_T130	-0.0208201	0.472474	NA	1.36623	1.81166	2.24108	2.17858	0.10433	0.280175	1.97887	0.547077	0.82649	NoChange
P62241_S160	0.324652	0.420835	NA	1.19301	0.701328	0.105783	0.945594	1.11603	1.2509	0.903769	0.885254	0.191067	NoChange
P62328_T23	-0.412236	5.10806	3.52379	4.41321	6.37293	5.64178	5.70319	4.66292	NA	5.18093	0.0254305	2.35414	NoChange
P62805_S48	1.24926	1.71007	1.1683	-0.43671	0.956084	2.25498	1.50858	1.40283	NA	1.71495	0.213692	0.644753	NoChange
P62995_T201	4.75553	3.80988	4.0037	3.33726	5.23693	4.37162	2.91451	NA	4.28256	1.92936	0.748334	-0.229594	NoChange
P78314_S416	1.06136	0.0102652	NA	1.73408	2.43445	0.724001	3.22904	1.32551	2.10297	2.71649	0.222058	1.15351	NoChange
P78411_T237	-1.07711	0.244128	-0.0652441	0.939734	-0.0350437	0.372858	NA	-0.825778	-0.688477	0.959452	0.987585	-0.0537758	NoChange
P78536_T735	1.56259	2.73599	3.66199	2.80209	2.67891	2.76537	NA	-2.61861	-1.30935	3.37484	0.27274	-1.71244	NoChange
P78536_S791	-2.97663	3.96573	3.36571	3.64166	3.04223	1.49778	NA	0.611463	0.359506	2.79415	0.961148	-0.338097	NoChange
P78559_S667	-0.735575	3.69389	3.96003	1.33207	6.55576	1.56905	3.3393	NA	2.87683	4.36821	0.273202	1.67922	NoChange
P78559_S896	1.25977	3.04883	4.03981	1.30563	3.98241	2.35725	3.92521	NA	3.68234	3.84543	0.165747	1.14502	NoChange
P78559_S986	0.122793	-0.531028	0.524867	-1.79139	1.56178	-0.223428	0.400399	NA	1.59511	-0.364749	0.136844	1.01251	NoChange
P78559_S996	4.86062	4.89692	5.9542	3.86271	5.9614	4.57137	4.34116	NA	6.51792	4.38488	0.803117	0.261734	NoChange
P78559_S1675	3.13076	2.08961	5.18909	1.17851	2.28243	-0.59134	3.32472	NA	1.03315	-1.45294	0.0723507	-1.97779	NoChange
P78559_S1776	6.4048	5.76339	7.13292	5.278	7.22279	5.93065	7.02113	NA	7.53189	6.55559	0.374464	0.707631	NoChange
P78559_S1791	1.69218	1.68985	4.20386	0.855777	1.09797	1.7275	2.43389	NA	4.52495	0.647507	0.85209	-0.0240536	NoChange
P78559_S1818	3.95852	6.19551	1.4344	3.01107	3.86185	2.24639	6.33225	NA	6.40773	1.48128	0.772975	0.416022	NoChange
P81408_S493	-1.27587	0.466758	-0.145157	NA	0.599175	-1.28106	-1.10015	0.288861	-1.01859	-0.849666	0.866194	-0.242148	NoChange
P82094_S77	2.07034	NA	0.901826	1.41436	-1.1708	-0.562076	-0.55156	-0.839421	-0.477881	0.677043	0.00354804	-1.94963	DOWN
P98174_T711	-0.848894	NA	-0.565076	-0.31984	-0.82735	-2.06077	-1.60964	-2.12485	-2.03103	-0.771818	0.144581	-0.992974	NoChange
Q00537_S137	1.59647	0.830179	0.567103	NA	2.77302	-2.95784	-0.0670112	-1.14269	-0.850597	1.62769	0.407764	-1.10082	NoChange
Q00587_S121	0.147568	2.96843	NA	-0.276789	2.1092	2.744	3.72459	2.6526	1.81977	1.71807	0.151905	1.51497	NoChange
Q00839_S4	6.25402	5.7161	6.0962	5.91018	4.86964	5.9422	6.15594	4.90535	5.45761	NA	0.412406	-0.527976	NoChange
Q00839_S271	4.20785	4.85697	4.26043	-1.45069	4.09386	4.52874	4.68706	5.37014	3.81072	NA	0.141081	1.52946	NoChange
Q01167_S428	3.07586	2.57743	2.92999	1.88656	NA	2.29041	1.87178	1.41483	1.70366	2.74602	0.219746	-0.612123	NoChange
Q02818_S369	2.08796	2.82409	2.58828	2.68581	NA	4.08162	1.85032	5.78237	4.19932	3.1137	0.0630555	1.25893	NoChange
Q02952_S286	0.861352	2.78976	4.30964	3.419	0.168371	0.216268	-1.0709	NA	-0.314343	-0.706694	0.00047712	-3.1864	DOWN
Q02952_S371	0.900151	2.49373	3.55772	4.13969	3.73785	NA	1.5071	-0.0720271	3.04632	-1.60278	0.202066	-1.44953	NoChange
Q02952_S598	1.81127	-0.160734	-0.859533	3.8128	-0.641009	3.14648	-1.30867	0.686174	0.567429	NA	0.49898	-0.660871	NoChange
Q03135_S9	0.632557	0.661638	-1.93686	NA	-0.959679	-1.42474	0.470081	1.00291	-1.86533	-0.582929	0.981244	-0.345725	NoChange
Q05209_S332	2.04419	2.02627	NA	2.10996	0.726061	1.2712	3.85111	3.14931	1.15441	1.68606	0.946778	-0.0871141	NoChange
Q05209_S673	1.93691	5.04038	NA	1.3322	1.31601	3.55723	2.73351	3.60122	2.61024	2.66253	0.989813	-0.0230392	NoChange
Q05519_T325	4.46039	NA	-2.83285	1.65761	-1.42273	2.24813	-1.7494	-0.108726	2.32597	-2.65695	0.566834	-1.32233	NoChange
Q05682_S643	2.46638	1.65569	1.55833	0.617256	NA	1.11992	2.54536	3.06722	2.80779	0.730848	0.386509	0.479814	NoChange
Q07352_S54	2.37116	3.00139	NA	3.03508	2.4288	1.52978	-2.24034	2.66371	3.25031	1.86518	0.153868	-1.21964	NoChange
Q07666_S20	4.47491	1.72214	5.11655	NA	4.6677	4.51071	4.27392	3.09692	4.47656	4.94706	0.692155	0.557616	NoChange
Q07666_S58	5.52868	4.6377	5.51512	6.23481	4.58252	4.46493	5.88965	3.68994	4.51889	NA	0.148979	-0.849891	NoChange
Q08AD1_S673	-0.0443143	-1.74823	-0.151201	-0.173095	NA	0.532493	1.2531	-0.974278	-0.905444	-1.09708	0.593234	0.290969	NoChange
Q08AD1_S1319	0.441516	-1.01953	0.471827	-0.262497	-0.774993	NA	0.904201	0.257449	-0.514722	0.575185	0.668961	0.181595	NoChange
Q08AE8_S387	1.05053	2.53166	2.40007	1.14409	1.81538	NA	1.09398	0.875893	2.04985	1.97386	0.702598	-0.219796	NoChange
Q12769_S1157	3.03911	4.48966	4.40176	3.74413	3.70084	3.75897	4.99749	-0.435619	NA	4.15617	0.513038	-0.683091	NoChange
Q12802_S1559	-0.192134	NA	1.75512	0.148334	-1.19752	-1.27348	-0.29095	-0.287638	1.50581	-1.42223	0.263393	-1.06477	NoChange
Q12888_S525	1.12354	NA	1.75735	1.06684	1.28313	-0.075784	1.55068	-0.00569149	-0.376698	1.9047	0.556528	-0.602519	NoChange
Q12888_S1317	1.30089	NA	0.0611393	0.647112	0.290809	-0.90683	-0.75624	-0.641724	-0.417675	0.606298	0.189137	-0.97394	NoChange
Q12888_S1462	5.18447	1.1619	3.11399	4.19604	3.47742	3.92609	2.65587	1.43622	NA	5.09727	0.883977	-0.0955261	NoChange
Q12906_S382	2.88872	NA	-0.00766958	-1.24408	-2.21805	-2.56452	1.41999	-3.42189	-1.41794	-1.30643	0.142844	-2.13046	NoChange
Q12929_S659	2.50012	NA	2.6694	1.17542	2.13605	0.948187	3.31359	1.07783	1.45107	1.08366	0.437778	-0.446581	NoChange
Q12986_S50	2.72771	NA	3.0339	2.92161	2.85097	2.16575	2.77127	1.76139	3.1413	3.23608	0.852855	-0.239946	NoChange
Q13098_S474	2.5793	1.93667	NA	2.86888	3.2996	1.49661	2.45577	3.19385	2.99876	2.68176	0.745067	0.226104	NoChange
Q13283_S149	3.22345	5.05191	NA	6.37276	0.222754	2.51084	2.6566	1.82713	3.73333	1.97858	0.00715008	-2.72783	DOWN
Q13418_S232	-2.06136	-4.79385	-2.48047	-2.52699	-1.35092	0.150435	-0.21954	-0.955484	NA	-2.94695	0.0153682	1.90118	NoChange
Q13428_S1350	3.78379	1.6724	NA	2.74722	-1.44075	0.635154	0.781423	0.152478	-1.06222	-0.133455	0.00141705	-2.91237	DOWN
Q13433_S478	1.73577	NA	-0.505198	0.489549	0.0660909	-1.31326	-0.354006	-0.14045	-0.339897	-0.690576	0.0783557	-1.03539	NoChange
Q13435_S307	4.22897	-1.64147	2.78818	1.43919	1.66614	1.04623	0.0781274	-1.74223	NA	2.55532	0.417559	-0.983002	NoChange
Q13439_S41	2.98797	4.10922	4.8215	3.29489	3.78867	2.77131	2.43999	NA	-0.246527	4.10994	0.140723	-1.23072	NoChange
Q13439_S89	3.24387	NA	2.5696	2.16794	2.27963	1.76632	2.08567	1.83712	2.31253	2.55504	0.679312	-0.521088	NoChange
Q13442_S60	-3.28337	-3.70727	0.97916	-1.45246	-2.47302	-1.03477	-3.90541	NA	-0.545702	-2.72166	0.767263	-0.270125	NoChange
Q13442_S63	-3.28337	-3.70727	0.97916	-1.45246	-2.47302	-1.03477	-3.90541	NA	-0.545702	-2.72166	0.767263	-0.270125	NoChange
Q13442_S176	-1.27847	2.11865	NA	-1.5795	2.10383	-1.33505	1.02722	0.685838	0.362365	0.0728602	0.827923	0.732615	NoChange
Q13442_S178	-1.74666	1.11941	-0.519784	-0.684846	1.73631	NA	0.675374	-0.975978	0.457916	0.0524746	0.287481	0.84719	NoChange
Q13459_T1346	2.30755	0.985502	NA	2.83036	3.33142	3.70339	3.26494	2.92319	-1.3473	4.0308	0.681715	0.609932	NoChange
Q13459_S1972	0.226263	-5.21079	NA	0.16066	0.802678	-3.42825	-2.11816	1.45929	-0.254789	-2.9242	0.619623	0.53072	NoChange
Q13480_S419	-3.4326	-0.367392	-1.31305	-3.00498	-0.805396	-2.00624	3.377	-0.283856	-2.71695	NA	0.19377	1.54241	NoChange
Q13506_S183	-1.38042	-0.657826	0.571958	-1.61556	-1.37593	-1.93697	-2.26875	-1.09298	-1.08606	NA	0.218435	-0.781676	NoChange
Q13523_S277	3.40851	-0.00404012	5.08201	4.03748	2.5889	3.73416	NA	3.78748	4.36319	3.74593	0.56292	0.512941	NoChange
Q13541_Y34	5.34949	4.3162	6.60481	5.87394	3.4011	NA	6.0256	5.63844	6.08241	5.39235	0.749162	-0.228128	NoChange
Q13541_T46	5.34949	4.3162	6.60481	5.87394	5.87874	NA	6.0256	5.63844	6.08241	5.39235	0.727232	0.267402	NoChange
Q13542_S65	0.725672	3.74926	NA	3.00543	6.43778	2.42341	1.95084	4.71878	2.91579	4.4924	0.361641	1.32971	NoChange
Q13542_T70	0.725672	3.74926	NA	3.00543	6.43778	2.42341	1.95084	4.71878	2.91579	4.4924	0.361641	1.32971	NoChange
Q13586_S257	-3.02234	-0.956327	-0.918734	-2.14365	NA	-2.27629	-2.77312	0.584554	-2.92827	-3.43397	0.687649	-0.405157	NoChange
Q13586_S575	2.30015	4.52697	2.64706	0.230891	NA	4.94009	2.54996	4.04168	3.08566	3.69394	0.131162	1.236	NoChange
Q14152_S584	1.23404	1.09483	NA	-0.224471	0.993469	-0.488697	0.821218	1.67234	-0.288321	-0.213685	0.769149	-0.285413	NoChange
Q14152_S1188	0.135537	2.66303	NA	1.28358	1.05093	2.40144	3.56245	2.48148	2.60264	2.62126	0.396861	1.09265	NoChange
Q14498_S97	4.51624	3.86505	4.23878	NA	4.14274	4.24982	5.2121	3.59993	3.83862	4.04418	0.971008	-0.0254588	NoChange
Q14498_S136	3.09366	6.19801	5.97776	NA	2.94808	3.4266	3.80287	5.50518	6.00082	3.46718	0.435714	-0.898023	NoChange
Q14669_S310	-2.73636	-0.690517	0.0124894	-1.40545	-1.08248	0.645362	-0.645373	NA	-1.5835	-0.741226	0.552305	0.523516	NoChange
Q14671_S709	3.88854	0.864408	4.05166	2.11036	1.09113	1.31841	1.63968	1.14078	1.36424	NA	0.0936443	-1.41789	NoChange
Q14680_S529	0.755714	0.476056	-1.75845	1.62099	1.3584	-0.347951	2.37816	NA	0.0314666	1.77653	0.462242	0.765745	NoChange
Q14689_S94	-0.691723	0.941335	1.49751	NA	-1.91131	2.25549	1.962	2.96578	1.45849	-0.377284	0.647546	0.476485	NoChange
Q14738_S573	3.18899	NA	3.22471	1.75201	1.81745	-1.15474	2.6206	1.64432	2.99487	1.67559	0.171987	-1.12222	NoChange
Q14814_S180	1.23392	-0.877211	0.850124	0.844011	-1.0706	1.1136	-0.23164	-1.04527	-0.886814	NA	0.213231	-0.936854	NoChange
Q14847_T104	3.81717	3.37856	3.10647	3.36702	4.23943	2.14297	NA	2.17334	3.56043	3.77662	0.882071	-0.238745	NoChange
Q14865_S264	0.308512	-1.66161	0.63336	-0.481242	-1.22852	0.0359055	NA	-1.36114	-0.845042	0.870681	0.892965	-0.205377	NoChange
Q14934_S213	1.95781	0.927328	2.9179	1.77011	-0.677662	1.74974	-0.542984	-1.49136	3.05771	NA	0.0880844	-1.4742	NoChange
Q14934_S217	0.820798	0.927328	2.9179	1.77011	-1.23977	1.55784	-0.710682	-4.81266	3.05771	NA	0.118457	-2.03855	NoChange
Q14966_S605	-2.12068	0.575377	NA	-3.31318	-1.99103	-0.357922	-4.15519	-4.07095	-3.95462	-1.12886	0.218726	-0.990268	NoChange
Q14966_S1100	-1.76118	0.474047	-0.823213	-2.27648	2.3611	2.15807	2.15839	-1.11667	-0.380318	NA	0.0246695	2.13282	NoChange
Q15040_S15	0.772043	1.4072	-0.308814	0.698259	0.312131	NA	1.29587	0.190038	2.88324	1.37525	0.41417	0.569135	NoChange
Q15052_S640	-1.01232	1.61216	3.70073	-0.381745	NA	1.45208	1.57462	0.970355	-0.276391	1.20896	0.889226	0.00621539	NoChange
Q15121_S116	5.57982	0.245717	NA	5.218	4.66837	6.02733	2.64313	4.58591	5.00025	-0.704607	0.979016	0.0222182	NoChange
Q15139_S205	2.54041	1.57085	3.00955	2.27859	1.42871	3.79739	2.48887	1.94536	0.17589	NA	0.607319	-0.382604	NoChange
Q15154_S69	1.90496	0.516838	0.375213	0.871586	-0.469877	NA	0.971306	-0.23488	0.386223	2.16092	0.601572	-0.354411	NoChange
Q15154_S93	2.63723	0.952809	2.63733	0.359005	NA	-0.202117	1.27542	1.70946	-0.10809	1.16134	0.182669	-0.879393	NoChange
Q15185_S113	2.23829	5.83078	6.58874	5.75121	5.94031	3.93796	2.06895	NA	5.61107	6.25117	0.762351	-0.340365	NoChange
Q15311_S62	1.75099	2.36908	1.87868	1.21409	3.08722	2.98959	1.10382	2.87964	2.72713	NA	0.272389	0.75427	NoChange
Q15459_S329	0.966841	-2.57398	1.49163	-0.00598942	1.10438	1.73553	1.81334	1.06639	NA	1.66234	0.0707484	1.50677	NoChange
Q15554_S365	3.13575	0.319031	1.51176	1.9235	1.31278	2.39312	3.55895	NA	-3.64472	2.95481	0.662852	-0.407521	NoChange
Q15637_S80	6.23309	5.98491	6.66338	7.43081	6.28316	4.87802	NA	1.29071	5.63844	6.29301	0.114227	-1.70138	NoChange
Q15637_S82	6.23309	5.98491	6.66338	7.43081	6.28316	4.87802	NA	1.29071	5.63844	6.29301	0.114227	-1.70138	NoChange
Q15648_T1051	3.7255	NA	3.79893	3.57725	2.55782	3.17896	4.30386	2.09588	2.91738	4.32041	0.6107	-0.471507	NoChange
Q15648_S1223	-1.90348	-3.19214	-1.52777	-4.39512	-3.3365	NA	-0.539118	-4.46591	-2.69532	-1.02927	0.691274	0.341404	NoChange
Q15751_T2701	0.475856	1.46439	1.75353	1.18713	NA	-0.286376	2.02713	-0.546633	1.25451	1.52389	0.462236	-0.425724	NoChange
Q15751_S2720	-1.40377	-0.0119887	2.53708	0.278923	NA	0.382377	1.99026	-1.36581	-1.45903	0.620467	0.69635	-0.316407	NoChange
Q15788_S22	-2.82072	-0.631882	-0.158914	-3.4503	-3.11985	-1.93901	-0.474784	NA	-2.01329	0.182208	0.852083	0.292509	NoChange
Q15831_S31	2.25524	4.12892	NA	2.91302	2.96672	2.74719	3.90031	2.38676	2.88531	3.48091	0.696681	-0.0378606	NoChange
Q15942_S281	5.97292	4.25239	NA	4.90055	5.74064	4.13258	5.56463	4.75901	3.54038	3.31525	0.623592	-0.533203	NoChange
Q15942_S308	6.55419	4.08502	5.74018	5.69158	5.91315	4.9953	NA	5.05378	2.81255	6.62447	0.77664	-0.437892	NoChange
Q16204_S367	-1.15043	3.96697	4.93419	NA	1.82081	0.623506	3.04278	1.56755	1.31887	3.85372	0.828722	-0.545706	NoChange
Q16584_S507	-0.0860813	-1.25153	0.0799504	-1.21582	-1.92298	-1.32804	-0.170474	NA	-1.72443	0.568196	0.530038	-0.297176	NoChange
Q16643_S142	3.94662	3.0162	2.7832	4.35764	NA	2.36435	3.97158	3.26111	4.41902	2.37503	0.688368	-0.247697	NoChange
Q16825_S577	0.435439	3.0567	3.20305	3.78853	4.07232	2.38557	2.3298	3.58027	2.34098	NA	0.622249	0.320859	NoChange
Q16825_S590	0.875773	2.32726	1.88409	2.51878	2.44812	-2.9871	1.74325	2.00138	0.499009	NA	0.334306	-1.16054	NoChange
Q2LD37_S1361	-3.29739	-2.40006	-0.230817	-1.44564	-1.51356	NA	-1.18587	-3.46506	-2.40613	-1.40464	0.750048	-0.151575	NoChange
Q2LD37_T3996	0.195055	0.782481	2.64299	1.58921	1.07095	0.365176	1.42468	0.581459	NA	1.67454	0.639982	-0.279073	NoChange
Q2M1Z3_S476	-0.51361	-0.539658	1.45774	0.729067	0.334997	1.00592	NA	-0.242559	1.16165	0.794873	0.573773	0.32759	NoChange
Q2M1Z3_S1432	-1.48804	0.281112	2.19927	1.09425	2.73726	2.38449	2.09473	2.04646	2.7547	NA	0.0164333	1.88188	NoChange
Q3KQU3_T97	2.92915	2.21597	4.67762	NA	6.65191	3.82228	4.61968	5.37632	5.55783	5.85442	0.0326092	2.03949	NoChange
Q3MII6_S506	-1.75459	-1.77706	-0.981434	-0.838519	-1.4076	-3.01345	NA	-1.21971	-0.891213	-0.374102	0.914254	-0.0433125	NoChange
Q4ADV7_S1037	0.626889	NA	2.38541	0.886998	1.13729	0.464974	-0.909568	0.792746	-0.628502	0.217757	0.157741	-1.12065	NoChange
Q4KMP7_S678	5.25733	5.36782	5.37165	NA	5.20423	4.93741	5.61243	4.837	4.88588	5.72555	0.84142	-0.131852	NoChange
Q52LW3_S913	-3.80476	0.474074	-3.57371	-2.11232	0.177868	NA	-0.459391	-0.468602	-1.88134	1.02071	0.0588812	1.93203	NoChange
Q52LW3_S1019	-1.52128	-0.315104	NA	-2.4526	1.70008	-0.012385	-0.947593	0.499001	-0.809238	-0.130493	0.0863741	1.47956	NoChange
Q53EL6_S457	2.77527	0.559045	1.17133	NA	0.545537	3.04294	2.06121	0.411446	1.46338	2.5284	0.997975	0.173605	NoChange
Q53GT1_T605	2.06742	-4.32002	NA	3.05387	2.39712	2.4206	3.52067	3.18064	3.96144	3.36883	0.0652533	2.87446	NoChange
Q53T59_S139	-1.05072	0.272393	0.925456	-1.24729	0.0808695	NA	-1.36297	1.08458	-0.273478	0.638689	0.825331	0.308577	NoChange
Q58WW2_S336	-0.406549	-0.604546	NA	-0.363407	-0.657955	-0.266447	0.168092	-2.11672	-0.123468	0.742023	0.972564	0.082421	NoChange
Q5BKZ1_S270	3.58372	NA	0.099203	3.72071	1.6263	1.74469	1.73026	2.13723	2.7832	-0.702339	0.635866	-0.914654	NoChange
Q5HYJ3_S193	1.75633	2.02452	1.02513	1.97534	1.03946	1.86336	1.54406	0.367801	NA	2.8299	0.831768	-0.166413	NoChange
Q5JRA6_S1906	1.10161	NA	-2.778	-1.1101	-0.143596	-0.0738592	1.39006	0.0996273	-2.75892	1.14315	0.680839	0.871576	NoChange
Q5JSH3_T219	1.28469	0.651752	-2.27783	0.992876	-0.365668	-1.35838	-0.502287	-1.26399	NA	-1.12349	0.124245	-1.08563	NoChange
Q5JU85_S731	-0.223976	3.16258	2.96837	1.98727	0.896486	1.74226	3.13671	0.455107	NA	-0.599767	0.400328	-0.847402	NoChange
Q5SW79_S359	1.97465	1.70118	1.36916	1.0979	-1.05365	0.911683	NA	-1.47671	-0.114624	2.01315	0.116894	-1.47975	NoChange
Q5SW79_S838	1.86304	2.00082	2.10792	0.982695	1.60341	2.1713	NA	2.05952	1.71327	-2.85486	0.48886	-0.80009	NoChange
Q5SW79_S958	-2.94356	-0.656356	1.17043	-5.38467	-3.24804	-4.15472	NA	-2.33576	-6.00444	0.0766975	0.397121	-1.17971	NoChange
Q5SW79_S1160	-2.38187	3.64846	4.30682	1.20382	1.28885	2.42455	NA	1.13686	2.8498	1.55795	0.791578	0.157294	NoChange
Q5T011_S1642	-2.27127	-0.483255	0.134797	-0.758873	NA	-1.50628	0.155694	-0.0374616	-1.1326	0.620876	0.635052	0.464696	NoChange
Q5T200_S77	2.68009	2.08787	2.91662	NA	1.76561	2.19714	3.26616	1.58638	1.97796	2.28294	0.590601	-0.382161	NoChange
Q5T200_S198	2.99407	-1.6499	3.07349	NA	1.4934	1.73682	3.27092	1.66401	2.4928	1.8825	0.660538	0.617521	NoChange
Q5T200_S207	2.08793	2.31969	2.97195	NA	1.72561	0.411523	2.4182	0.855918	1.92499	2.42015	0.292714	-0.833795	NoChange
Q5T200_S209	2.50096	2.31969	2.85719	NA	1.72561	-0.0879964	1.4739	0.855918	1.92499	2.42015	0.0836717	-1.17385	NoChange
Q5T200_S242	2.71761	2.06265	2.70696	NA	1.27106	2.66405	3.23247	1.00482	1.97591	2.9446	0.718075	-0.313585	NoChange
Q5T200_T263	1.94921	0.339791	4.24712	NA	2.70764	0.629883	2.52768	-0.249827	0.694289	3.90688	0.652274	-0.475949	NoChange
Q5T200_S265	1.94921	0.339791	4.24712	NA	2.70764	0.629883	2.52768	-0.249827	0.694289	3.90688	0.652274	-0.475949	NoChange
Q5T200_T364	-0.0147175	3.00678	4.08433	NA	3.00803	2.94625	4.29424	0.233025	1.25093	4.19231	0.706428	0.295336	NoChange
Q5T5U3_S856	1.11754	-0.538949	NA	-1.11387	1.98874	1.61178	2.31091	2.011	2.8928	-1.29348	0.0427476	1.76539	NoChange
Q5T5U3_S880	1.08306	0.479817	NA	1.41673	1.27492	0.989161	3.08699	0.908163	2.45414	0.648071	0.616596	0.567038	NoChange
Q5T8P6_S518	-0.871064	NA	-2.09019	-0.672951	-1.70091	-1.62453	-0.448742	-1.61993	-0.739696	-0.382635	0.689096	0.125328	NoChange
Q5TCZ1_S406	-0.321479	1.67062	0.705865	0.849732	NA	0.334617	-2.07756	-1.63478	0.33324	-0.644502	0.0835728	-1.46398	NoChange
Q5TCZ1_S421	2.602	3.04443	3.3958	3.10883	NA	2.11829	2.84146	2.34128	3.23038	3.73653	0.702806	-0.184174	NoChange
Q5TCZ1_S1002	1.30151	2.33316	2.77982	0.772467	NA	1.65191	2.45672	-0.237531	-2.96484	1.36622	0.205869	-1.34224	NoChange
Q5TCZ1_S1017	1.04409	-0.0284894	1.65699	1.48471	NA	1.14834	0.897578	-0.593614	0.699838	1.03828	0.445652	-0.401243	NoChange
Q5THJ4_S1138	-1.08062	-2.00224	1.54746	-0.198267	-0.18286	0.495278	0.433535	NA	-0.847997	-0.349158	0.746748	0.343175	NoChange
Q5VT25_S1629	-1.38832	-0.415371	0.0299675	-2.6357	0.206126	NA	0.15239	-0.879808	-1.67106	-0.619436	0.597525	0.539998	NoChange
Q5VT25_S1651	0.962155	0.621183	1.56724	-0.149439	0.875183	NA	0.989463	-0.00348572	-0.191487	2.2265	0.940565	0.0289492	NoChange
Q5VT25_S1721	-0.333566	1.69331	2.04602	1.2384	1.72068	NA	2.13846	1.97319	2.10539	2.78768	0.11601	0.984038	NoChange
Q5VT52_S593	2.1047	0.644584	-0.244961	0.917464	0.707718	1.66165	2.66833	-0.579997	0.947263	NA	0.707626	0.225546	NoChange
Q5VT52_S614	1.29619	NA	0.692523	0.827531	-0.564427	0.343955	1.4846	-1.25403	0.271082	0.859737	0.528294	-0.748595	NoChange
Q5VUA4_S1037	0.513924	NA	-1.86392	0.0760171	-0.916737	-0.300771	0.56872	-2.72082	-1.76025	0.509628	0.802499	-0.345379	NoChange
Q5VWG9_S183	0.910822	NA	-0.101105	0.735407	-0.922267	-0.611786	1.88139	-1.02495	-0.673694	0.933164	0.586341	-0.584732	NoChange
Q5VYS8_S132	-0.372026	-4.04015	-2.31024	-1.59692	0.0580417	NA	1.12691	-2.65042	-2.36484	-1.64527	0.260034	0.984717	NoChange
Q5VZK9_S968	0.107034	1.85205	-2.88932	3.42795	1.28229	3.86635	3.5078	0.00301503	4.1221	NA	0.121175	1.93188	NoChange
Q63HQ0_T228	0.254004	-4.07754	-2.57395	-1.62041	-1.58899	-1.77692	NA	-0.44392	-1.96165	-0.605903	0.362994	0.728999	NoChange
Q63ZY3_S356	1.93582	1.34256	NA	0.38745	2.23541	1.38785	0.54128	-0.557716	0.364587	1.49513	0.98282	-0.310855	NoChange
Q63ZY3_S406	-1.86487	1.19457	NA	-0.0105018	-1.30092	0.192969	-0.556762	-1.02095	0.108831	0.0836429	0.558195	-0.188598	NoChange
Q68E01_S502	0.703732	NA	1.82157	2.29339	-0.516679	1.79215	3.24257	0.827419	-0.752973	3.00093	0.592448	-0.34066	NoChange
Q69YQ0_S887	-0.995771	1.26556	3.28401	1.4869	1.3422	2.45382	1.5261	-0.087675	0.152901	NA	0.93137	-0.182706	NoChange
Q6AI08_S643	0.193821	-0.977004	2.12269	NA	2.04255	-0.114799	-0.433222	-0.275882	0.0736057	2.54491	0.720131	0.193024	NoChange
Q6GYQ0_S860	0.55781	1.29502	2.66916	1.13595	1.40509	1.05134	NA	1.40767	-0.176945	2.69948	0.894721	-0.137159	NoChange
Q6IQ22_S106	-1.44802	1.57191	-0.0966091	-0.0129445	1.22143	-0.224537	1.3012	NA	0.81932	-0.427115	0.514161	0.534478	NoChange
Q6KC79_S274	0.555669	-0.581912	-0.0903137	0.256074	-1.15151	-0.228073	-0.140058	NA	-1.189	-0.67081	0.140733	-0.71077	NoChange
Q6KC79_S280	-1.23624	-1.83716	-1.71401	-1.18697	-2.81504	-1.72652	-0.893734	NA	-1.189	-1.63509	0.534577	-0.158281	NoChange
Q6KC79_S318	-1.31749	2.65718	0.95944	2.56008	-0.925895	0.882841	2.59997	NA	-0.337457	1.81173	0.587535	-0.408566	NoChange
Q6P1L5_S273	-1.5911	1.4541	NA	0.410448	0.852326	1.89777	1.94317	1.95497	-1.76661	1.15275	0.489068	0.914582	NoChange
Q6P1R3_S436	-0.972982	-0.304474	0.521073	NA	0.372824	-0.473884	0.929591	1.85287	0.427504	1.08285	0.108699	0.950753	NoChange
Q6P3S6_S365	0.519426	0.343839	0.279812	NA	0.427243	-0.187194	1.51056	1.05899	0.472624	1.15182	0.355034	0.357981	NoChange
Q6P3S6_S488	-0.214472	NA	-3.65578	-0.33406	-0.423236	-0.731869	0.57643	-0.900915	-0.948869	-1.73464	0.474309	0.707586	NoChange
Q6P4E1_S366	0.283437	2.47807	1.45302	1.06413	NA	-1.33769	0.725933	-1.73547	0.692414	1.03773	0.168969	-1.44308	NoChange
Q6P4R8_S228	0.519611	-0.490335	-0.0374004	0.461174	-0.899237	1.30737	1.88991	NA	-0.567895	1.90653	0.734263	0.614073	NoChange
Q6P6C2_S64	-1.60084	-2.70505	2.02573	-1.28038	-0.394177	-2.34752	0.794506	NA	-1.63659	1.55873	0.779316	0.485123	NoChange
Q6P6C2_S384	1.17305	-1.19113	-4.69243	-0.562539	0.194648	NA	1.07965	-3.54874	-2.89383	0.581209	0.887084	0.400852	NoChange
Q6P996_S718	0.339559	2.33654	2.48407	2.02857	2.57523	-0.576289	1.63769	-0.258653	NA	2.82475	0.650247	-0.556636	NoChange
Q6PJI9_S822	-0.254795	-0.290338	0.467697	NA	-0.770496	-1.78119	-0.955466	-0.0804134	0.383269	0.0666898	0.466742	-0.497122	NoChange
Q6PJT7_S515	3.58737	2.83577	3.14992	2.93834	2.46687	2.9037	3.71131	1.81431	NA	4.09872	0.660236	-0.128866	NoChange
Q6PKG0_T526	5.68837	4.90806	4.81204	4.81056	4.92421	4.77014	NA	4.25308	5.05819	5.23634	0.95403	-0.206363	NoChange
Q6PKG0_T649	2.8525	6.42155	6.45166	-0.216153	5.99541	6.08168	NA	5.64418	5.74448	7.13707	0.0747695	2.24317	NoChange
Q6PKG0_S766	5.4404	4.45099	5.29442	3.77323	5.21792	4.25502	NA	4.37515	5.14316	4.51201	0.883159	-0.03911	NoChange
Q6PKG0_S774	5.92486	5.59495	5.38906	4.78114	5.21792	4.94023	NA	4.12747	5.03475	5.98063	0.723163	-0.362302	NoChange
Q6PKG0_S824	1.43131	-1.31028	-0.171948	-0.587569	0.88439	0.473479	NA	0.919098	1.42488	-2.45218	0.617767	0.409554	NoChange
Q6R327_T1135	-0.00103911	-0.975001	1.5875	-1.2486	0.868812	-0.412191	NA	0.624006	-1.05445	-0.427254	0.894905	0.079068	NoChange
Q6R327_S1284	1.92235	1.47565	2.85747	1.57882	NA	1.79926	1.30834	1.63495	0.480825	1.5464	0.215303	-0.604621	NoChange
Q6UB98_S149	-1.00617	-0.169299	-1.9359	-1.93131	-1.84236	-1.53134	-1.16087	NA	-1.62178	-0.168498	0.79335	-0.00429818	NoChange
Q6UN15_S492	5.48386	5.47075	5.8033	5.50167	3.58817	4.84822	NA	3.14437	4.40893	6.06721	0.149719	-1.15352	NoChange
Q6UN15_S500	3.60288	2.03411	3.65549	3.17136	1.74274	2.08917	NA	-1.27877	-0.184892	3.54067	0.113584	-1.93418	NoChange
Q6VMQ6_S477	0.932505	0.476828	0.15268	0.779451	NA	-0.844417	1.28675	-2.55812	-0.181569	1.61047	0.379469	-0.722743	NoChange
Q6VN20_S365	-0.104623	-0.21423	0.381944	NA	1.04459	-2.00705	1.66585	-0.224655	1.58258	1.54563	0.438369	0.580129	NoChange
Q6WCQ1_S365	3.6821	3.71785	4.03327	3.90715	3.59291	5.03668	3.14712	4.49696	4.38779	NA	0.612478	0.297201	NoChange
Q6WCQ1_S993	3.84198	5.03955	NA	4.16418	4.94118	4.36373	3.85354	6.17899	4.75597	4.04826	0.590783	0.341708	NoChange
Q6ZS17_S351	4.39459	4.00746	NA	3.71605	4.37224	2.86236	4.06455	2.91904	3.70161	4.26121	0.423839	-0.34253	NoChange
Q6ZUT9_S178	-3.23904	0.633563	2.2741	NA	1.6353	-1.00665	1.23407	0.155929	1.7154	0.693845	0.285369	0.848438	NoChange
Q7KZ85_T1523	0.73325	0.305709	1.3552	0.847406	NA	1.29973	1.88743	-0.589403	-0.789393	1.12829	0.676218	-0.22306	NoChange
Q7L2J0_S217	4.02747	0.597792	3.35414	1.59632	2.05689	1.58057	1.34261	NA	0.195608	1.37726	0.117742	-1.08334	NoChange
Q7L4I2_S17	2.39322	NA	2.95016	3.49588	-0.973148	3.13001	2.09408	2.77503	3.34891	-0.10099	0.267779	-1.2341	NoChange
Q7L4I2_S32	4.70702	NA	-2.96588	4.44525	3.14314	3.83182	4.49958	3.1871	3.72475	2.72051	0.316417	1.45569	NoChange
Q7L7X3_S445	0.0652109	2.07323	NA	0.8844	1.29507	-0.106253	0.898055	0.0749813	0.175574	-0.520695	0.228119	-0.704826	NoChange
Q7Z3C6_S675	-3.22431	-1.58894	-1.1759	-2.61057	-2.6244	NA	-1.49496	-0.708225	-2.38046	-2.43898	0.785156	0.220526	NoChange
Q7Z3C6_S828	3.93265	3.72122	4.18877	3.75075	3.85143	NA	3.1038	4.1328	3.82871	2.67188	0.332067	-0.380624	NoChange
Q7Z3K3_S1364	1.65442	NA	0.6573	0.990713	-0.341367	1.0993	0.625974	-1.00493	-1.70432	-1.40952	0.0356198	-1.55662	NoChange
Q7Z460_S600	2.38542	1.87227	NA	2.49173	2.08733	3.11379	2.63201	0.139034	1.72007	1.98991	0.590773	-0.302783	NoChange
Q7Z460_S1196	3.20162	-0.0665316	NA	-1.38376	-1.74316	-2.68258	2.78154	0.639135	1.89446	1.08185	0.975592	-0.255233	NoChange
Q7Z4H7_S552	0.53883	-0.494748	0.773674	-2.9805	-0.892442	0.492862	2.10689	NA	0.479377	-0.21847	0.372471	0.93433	NoChange
Q7Z4V5_S454	-0.123385	3.23565	NA	2.79254	2.30158	-0.345318	0.527731	2.26909	1.50156	3.25659	0.482339	-0.383061	NoChange
Q7Z5L9_S360	3.52262	4.90875	NA	3.96061	3.04792	4.31151	3.85541	3.47845	3.80572	5.24578	0.687471	-0.173198	NoChange
Q7Z5L9_S460	0.838416	2.33772	2.97066	1.09192	0.541058	1.19283	1.36564	0.23578	NA	2.5873	0.459726	-0.625156	NoChange
Q7Z6E9_S770	0.4995	-0.188101	1.35689	0.0468277	-0.398583	0.435877	1.47765	NA	-0.27437	0.59311	0.760829	-0.0620425	NoChange
Q7Z6E9_S772	0.4995	-0.188101	1.35689	0.0468277	-0.398583	0.435877	1.47765	NA	-0.27437	0.59311	0.760829	-0.0620425	NoChange
Q7Z6E9_S861	2.56712	0.450775	-2.02921	0.466931	-2.37006	0.386027	-1.26512	NA	-1.70517	-0.710096	0.0719044	-1.49679	NoChange
Q7Z6Z7_S1907	3.15351	NA	4.23704	3.52439	2.39482	2.89319	4.38728	3.12865	3.46467	3.17021	0.756931	-0.398515	NoChange
Q7Z6Z7_S2362	0.0212848	NA	0.708764	0.202365	-1.45727	-1.70333	1.76015	-2.60394	-0.898875	0.704265	0.244834	-1.01064	NoChange
Q86U44_S50	2.99775	1.40052	2.95432	1.4787	-0.614384	1.95775	4.01027	NA	1.4805	3.24251	0.753357	-0.192491	NoChange
Q86UE4_T143	0.351234	5.15256	3.84651	0.539945	2.14429	NA	-0.146711	2.71438	3.00494	1.88035	0.570418	-0.553112	NoChange
Q86UE4_S568	4.51058	1.87995	2.56801	3.51773	3.17849	2.91024	NA	3.44134	3.65033	3.05744	0.685588	0.128497	NoChange
Q86UU0_S750	2.80292	2.75181	2.48304	2.68982	1.57413	2.25754	2.93567	1.19345	NA	3.37028	0.359902	-0.415686	NoChange
Q86UU0_S1017	0.884737	2.27611	1.69978	1.47007	0.863847	1.84847	1.75855	0.682465	NA	2.56727	0.983318	-0.0385541	NoChange
Q86UU1_S324	0.466567	NA	1.90632	1.68808	1.49018	1.74425	1.92497	3.30917	3.59034	2.65442	0.0615526	1.09857	NoChange
Q86UU1_S470	3.75915	NA	5.22509	5.19416	2.83237	4.15864	2.13777	1.49021	2.50576	4.61042	0.0726504	-1.77027	NoChange
Q86UU1_S518	4.76972	4.9653	6.22096	3.77704	4.42715	4.74134	5.90643	5.00846	5.47512	NA	0.688545	0.178444	NoChange
Q86UU1_S520	4.76972	4.9653	6.22096	3.77704	4.42715	4.74134	5.90643	5.00846	5.47512	NA	0.688545	0.178444	NoChange
Q86UU1_S539	2.85629	3.43374	3.91564	3.25128	1.99208	0.196792	3.56139	2.64288	2.51517	NA	0.113905	-1.18258	NoChange
Q86UU1_S551	-0.0848958	3.43374	4.37667	1.54359	2.59221	0.827375	3.9805	2.02355	2.24379	NA	0.955667	0.0162095	NoChange
Q86UU1_S583	-3.82281	3.87177	5.0649	4.02159	2.85023	NA	4.36891	0.988058	1.19897	3.9402	0.848776	0.385411	NoChange
Q86V48_S745	2.13661	NA	-0.946219	-0.485485	3.9065	-2.12582	-0.65329	0.298932	0.0825558	-1.36173	0.949732	-0.210445	NoChange
Q86V48_S905	0.88467	NA	-2.62137	-0.0253235	1.25733	-0.748949	-0.482012	3.02018	0.985685	0.137686	0.276288	1.28233	NoChange
Q86V48_S995	-0.812735	NA	3.30995	-0.391657	3.25268	2.08383	1.06248	5.42269	2.12529	1.29733	0.141819	1.83887	NoChange
Q86VM9_S532	-2.4499	0.71872	1.58813	1.28729	NA	1.12187	1.56724	-0.250237	0.403312	0.898654	0.473177	0.462107	NoChange
Q86VQ1_S223	0.808579	0.964702	1.9321	1.50247	2.95572	-0.781691	NA	1.53175	1.5325	0.837658	0.926817	-0.0867747	NoChange
Q86VQ1_S303	-0.232248	0.198339	0.897341	0.631156	2.13012	NA	-2.32084	-0.571978	0.128286	0.559251	0.535331	-0.388679	NoChange
Q86VQ1_S345	-1.89664	-0.310808	0.967024	-0.150897	1.57585	NA	-1.58494	-0.310749	-0.390901	-0.275746	0.892989	0.150533	NoChange
Q86VR2_S26	-1.83277	2.72423	2.49382	-1.42259	0.644511	1.47127	NA	3.28364	1.81631	0.226207	0.465093	0.997714	NoChange
Q86WB0_S321	4.51017	NA	3.39709	3.20835	2.02443	0.614364	3.47659	0.749871	0.548829	3.34435	0.0905342	-1.91213	NoChange
Q86X10_T379	-1.68738	2.4706	2.54362	0.817234	NA	1.52011	2.71257	1.77823	1.57418	3.35585	0.179379	1.15217	NoChange
Q86YS7_S659	0.592315	NA	-0.0103594	-3.59612	-0.606763	-0.0932223	0.741211	-0.722013	-0.551407	0.813645	0.395788	0.934963	NoChange
Q8IWB9_S196	-1.40836	NA	-1.04969	-1.35038	0.646925	-0.7392	-0.338657	-0.53758	-1.80823	-0.920307	0.151938	0.653301	NoChange
Q8IWB9_S266	1.99946	NA	1.12553	0.75098	1.58369	1.42089	0.830164	0.913883	1.47618	2.105	0.745086	0.0963107	NoChange
Q8IWE2_S261	-0.540706	0.993149	-0.941501	-1.78677	NA	-0.73523	-0.270449	-0.715637	-0.630011	0.399892	0.963433	0.178671	NoChange
Q8IWT3_S1457	-0.661729	-3.5433	NA	-0.0909738	0.327229	-3.88152	0.0421097	1.28364	1.8836	0.407925	0.194553	1.4425	NoChange
Q8IWT3_S2436	-1.91343	-0.389471	NA	-1.61852	-0.727741	-1.89402	-2.8914	1.03978	0.879681	-0.402659	0.587779	0.641081	NoChange
Q8IWW6_S215	2.30077	NA	3.22834	2.77271	0.784005	0.433798	-0.0487723	1.25676	3.1161	2.61073	0.0905511	-1.4085	NoChange
Q8IXM2_S96	4.86279	0.844716	2.7287	2.70198	3.30103	-1.46775	4.48364	NA	-2.76379	4.36416	0.353503	-1.20109	NoChange
Q8IY22_S377	-1.01198	0.966046	0.193407	-2.85863	-1.13938	NA	-0.767883	-1.72192	-3.36604	-0.638811	0.267164	-0.849019	NoChange
Q8IY67_T463	3.85099	-1.87229	NA	3.47014	2.34337	2.30167	2.53077	2.68313	3.51339	4.03676	0.456136	1.08523	NoChange
Q8IYB3_T220	6.90575	6.46067	7.88072	6.1603	6.70308	7.43606	7.74327	5.18083	NA	7.01011	0.694166	-0.0371902	NoChange
Q8IYB3_T614	6.23517	4.07895	5.25492	5.56262	4.87864	5.28805	6.31998	4.68345	NA	5.50704	0.998248	0.0525124	NoChange
Q8IYB3_S616	6.4358	6.1639	6.41996	6.26683	4.87864	6.15055	6.31998	5.28972	NA	6.9993	0.418054	-0.393983	NoChange
Q8IZ21_S590	-0.777784	-0.734732	-0.789667	-2.39219	-0.184327	-1.78696	-1.01834	-1.2798	NA	-2.0596	0.886581	-0.0922107	NoChange
Q8IZL8_S481	0.62076	NA	2.9047	2.32806	2.71475	1.58243	3.22219	-0.567693	1.61654	3.76672	0.993567	0.104651	NoChange
Q8IZP0_S183	5.84104	6.54604	3.42529	3.58247	NA	6.31696	2.69685	5.85258	2.61871	6.09372	0.955673	-0.132947	NoChange
Q8N122_S722	2.56367	1.88115	NA	1.91759	0.814155	-0.577271	1.34547	2.97155	2.80857	1.76021	0.372825	-0.600353	NoChange
Q8N122_S859	0.64651	2.51841	NA	1.36481	1.55683	0.0284989	1.82799	2.80995	2.10784	2.23828	0.888181	0.251656	NoChange
Q8N122_S863	2.28928	3.11494	NA	3.16564	3.1136	0.0284989	2.72224	2.80995	2.72327	3.45122	0.53739	-0.381826	NoChange
Q8N122_S877	1.14311	1.17604	NA	1.40057	2.79057	0.870856	0.588895	2.52856	2.73054	0.649023	0.800106	0.453171	NoChange
Q8N157_S1123	-2.75676	-0.155961	-1.96571	-0.700941	-1.67271	-1.11269	-0.379268	-1.14849	NA	-1.25736	0.703577	0.280741	NoChange
Q8N1G0_S1057	1.0081	NA	1.20367	1.10766	1.3	2.1097	2.97867	1.00643	2.22382	3.17807	0.136389	1.02631	NoChange
Q8N2M8_S547	2.18112	0.70822	0.172684	NA	0.559203	0.979725	1.28623	0.163349	0.853157	0.446684	0.661665	-0.30595	NoChange
Q8N350_S133	-1.32951	-1.72764	NA	-0.941391	0.687224	-2.88704	-2.06723	-0.275177	-1.7226	-1.36063	0.93684	0.0619363	NoChange
Q8N3V7_S580	-1.86114	1.50416	6.91973	1.03407	3.50549	NA	4.8271	5.65556	4.2635	2.88383	0.146656	2.32789	NoChange
Q8N3V7_S833	4.41401	6.35008	6.91985	6.61466	5.37252	4.43989	NA	6.96144	5.88194	5.37568	0.493073	-0.468354	NoChange
Q8N573_S91	-0.902813	0.349023	0.694524	-1.38176	1.16577	NA	-0.300153	-1.05008	-2.51372	-0.756107	0.503614	-0.380601	NoChange
Q8N5D0_S353	-2.66762	NA	-0.0820043	-2.0133	-1.68211	-2.17659	-0.174841	-1.64429	-2.04861	-0.616844	0.920861	0.197094	NoChange
Q8N5F7_S149	3.2519	4.37541	4.85734	4.83712	4.04767	3.89	5.24596	3.51449	NA	5.0246	0.971608	0.0141015	NoChange
Q8N5G2_S332	1.45111	1.95202	1.55738	1.28033	0.568326	0.820823	-0.0277283	0.849238	NA	1.01884	0.0420234	-0.914311	NoChange
Q8N6H7_S146	3.04335	1.96261	NA	1.90968	3.29909	2.13073	0.664604	3.69207	1.96607	1.50413	0.784895	-0.0957649	NoChange
Q8NBU5_S322	-0.760395	-0.693497	0.312856	0.797882	1.24525	-0.966422	-1.38553	1.06433	NA	-1.25574	0.881441	-0.173836	NoChange
Q8NC51_S330	-2.61437	1.306	NA	0.003035	4.73975	2.21697	0.424076	2.39446	2.18436	-0.249745	0.138725	2.38676	NoChange
Q8NC56_S499	2.7349	NA	-1.8469	2.46497	0.231305	1.84272	2.20142	2.41686	3.07965	3.06553	0.406174	1.02192	NoChange
Q8NCP5_S161	-0.515671	-0.600635	-0.0824824	-1.86299	-1.37524	-1.09462	-0.259516	NA	-1.07291	0.408169	1	0.0866201	NoChange
Q8ND56_S183	1.89897	6.0399	NA	5.21807	5.71139	5.21892	6.47943	3.87505	3.18987	6.71357	0.215851	0.81239	NoChange
Q8ND56_S192	3.29014	6.77429	NA	5.74194	6.16975	6.06297	6.17337	5.22513	1.708	6.25942	0.779926	-0.00234956	NoChange
Q8ND56_S216	5.56821	5.70588	NA	5.15592	4.25069	5.19734	5.41126	4.69084	4.48892	3.54062	0.171311	-0.880061	NoChange
Q8ND76_S83	-0.359287	1.2757	2.98872	1.64536	NA	2.99171	2.11107	2.28984	2.43971	0.783679	0.245963	0.73558	NoChange
Q8NDI1_S436	-0.581006	NA	3.7081	0.0703975	2.54326	-2.37259	2.72456	-2.22517	-0.753441	5.6177	0.996004	-0.143445	NoChange
Q8NDI1_S1058	1.21923	NA	0.426312	1.59535	-2.34322	-1.41746	-0.00848873	-1.1707	-0.984123	1.86499	0.0407382	-1.7568	NoChange
Q8NFA0_S1423	-3.19936	0.601317	0.288915	-0.0930464	NA	-2.89135	0.318642	-2.07008	-0.391398	-0.0280502	0.683391	-0.411903	NoChange
Q8NFC6_S635	-2.84463	0.643648	0.968403	NA	2.07949	-0.0449324	1.01446	0.326956	-0.239064	2.12756	0.136232	1.28827	NoChange
Q8NFC6_S1077	-1.12947	NA	0.861223	-0.408261	-0.144026	-2.98691	-0.0810161	-4.51209	-2.80595	0.952709	0.27619	-1.37071	NoChange
Q8NFD5_S1542	0.891336	-1.31614	0.24362	-1.22851	-1.57185	-2.16477	0.494846	-0.50457	-1.6716	NA	0.407706	-0.731164	NoChange
Q8NHQ8_S129	-1.60749	1.0632	2.184	-3.43387	1.04331	0.691812	1.15165	NA	-1.78677	1.09099	0.451003	0.886739	NoChange
Q8NI27_S1417	-0.277848	1.2752	2.36992	1.24839	-0.343094	0.588235	1.6294	-0.0482838	1.0532	NA	0.458046	-0.578022	NoChange
Q8TAD8_S35	3.7497	3.44958	4.38986	3.65547	3.80887	3.06543	4.29736	3.51392	3.70649	NA	0.817356	-0.13274	NoChange
Q8TAQ2_S283	3.86312	2.10715	1.63263	2.13279	1.63688	2.52146	3.61045	NA	1.90994	2.78904	0.895469	0.0596336	NoChange
Q8TAQ2_S302	3.53563	-0.639461	0.622481	1.25065	0.775349	2.87623	3.04608	NA	2.73612	0.84701	0.405384	0.863834	NoChange
Q8TAQ2_S304	3.53563	-2.88985	0.622481	1.25065	0.775349	2.87623	3.04608	NA	2.73612	0.84701	0.228209	1.42643	NoChange
Q8TAQ2_S347	-0.304575	3.65222	3.40712	3.2619	2.91078	2.51449	4.1113	NA	2.26925	4.32967	0.55212	0.722932	NoChange
Q8TDM6_T1011	3.39172	NA	1.98403	1.37785	2.75627	0.563976	2.14101	0.96134	2.05335	2.40315	0.568656	-0.438019	NoChange
Q8TDM6_S1209	4.12781	NA	2.06322	1.82317	2.71475	1.56773	2.01672	2.05523	2.60021	2.87344	0.898072	-0.366721	NoChange
Q8TDM6_S1232	-4.46624	NA	-0.558398	-2.40055	0.150733	-2.81502	-0.519433	-1.50891	-1.65753	0.246131	0.22252	1.45772	NoChange
Q8TDM6_S1254	1.26952	NA	-0.61085	-0.753464	0.0519133	-1.53958	-1.43793	-0.295611	0.525104	-0.0935774	0.609518	-0.433351	NoChange
Q8TDM6_S1666	1.46522	NA	-0.396148	-0.0458577	1.40228	0.483536	-1.94085	-0.6944	-0.682545	0.64203	0.610306	-0.47273	NoChange
Q8TDY2_S647	-1.2392	0.120465	0.70998	0.148384	0.0728499	-2.27675	-1.49264	0.0886545	NA	1.33479	0.667136	-0.389526	NoChange
Q8TEH3_T707	3.35578	3.83242	3.38869	2.30827	2.02284	2.20874	3.02741	2.30418	3.65548	NA	0.383384	-0.577559	NoChange
Q8TER5_T1074	1.17717	0.23415	1.83897	0.880233	1.96569	1.65277	NA	1.89722	1.81883	2.96427	0.0375717	1.02712	NoChange
Q8TEW0_S852	-1.50019	0.0739372	0.678142	1.55751	-0.411705	1.02241	1.15356	0.928365	NA	1.22273	0.428402	0.58072	NoChange
Q8TEW8_S1184	0.568246	0.399766	-0.785388	-0.241666	NA	-3.31276	-1.08387	-0.332517	0.0628434	1.9581	0.735649	-0.526879	NoChange
Q8TF74_S235	1.66212	-0.674153	NA	1.75357	0.129637	1.61687	0.272115	-1.98903	-0.0368925	0.789101	0.375923	-0.783544	NoChange
Q8WVM8_S303	2.26341	1.70812	0.388272	2.37605	0.574263	2.35142	NA	2.68609	1.5481	0.724623	0.861934	-0.107067	NoChange
Q8WWI1_S300	0.407417	0.818706	NA	0.928563	2.13734	0.0352438	0.41876	-0.923619	0.811078	1.77337	0.972115	-0.00953402	NoChange
Q8WWI1_S706	2.19163	2.92412	2.45212	NA	5.44566	5.07111	2.56477	3.29999	3.81252	6.20547	0.0309679	1.8773	NoChange
Q8WWI1_S1026	2.66806	NA	4.68007	-0.585926	5.83948	-0.29887	3.68911	1.45886	2.10501	3.48011	0.761017	0.458215	NoChange
Q8WWM7_S306	0.172642	-3.0367	-1.93245	-1.50091	-1.36524	NA	-0.815104	-1.95729	-1.28592	-0.6834	0.6419	0.352963	NoChange
Q8WWM7_S391	-0.415901	-0.00624979	-0.120981	-0.151369	0.367238	NA	0.166496	1.06585	0.364936	0.876759	0.243065	0.741882	NoChange
Q8WWM7_S496	2.81114	4.39879	3.33726	1.38789	NA	-0.638114	0.964535	0.887284	1.71326	3.60148	0.123601	-1.67808	NoChange
Q8WWM7_S559	4.62212	0.866896	3.90296	4.61764	NA	3.12364	3.68406	2.32986	2.39983	4.18368	0.619227	-0.35819	NoChange
Q8WWQ0_S1281	1.02721	1.29299	1.92369	1.70355	1.30079	1.022	3.32821	NA	0.840144	2.42578	0.854913	0.296522	NoChange
Q8WWQ0_S1283	1.02721	1.29299	1.92369	1.70355	1.30079	1.022	3.32821	NA	0.840144	2.42578	0.854913	0.296522	NoChange
Q8WXE0_S403	0.962453	0.545898	NA	0.339598	1.53933	0.598656	1.1344	-0.458517	0.688464	1.64947	0.849394	0.24265	NoChange
Q8WYL5_S937	3.51024	1.81308	0.303567	3.52684	1.24547	0.694475	NA	1.15097	1.47037	2.43385	0.320013	-0.889404	NoChange
Q92499_S481	0.900107	0.577313	1.74732	0.440676	0.427395	NA	0.96407	-0.856858	0.100403	1.93519	0.464277	-0.402314	NoChange
Q92538_S1298	4.56797	2.98265	4.15013	3.0578	4.28352	NA	4.62877	3.58248	3.72615	-0.0165748	0.64747	-0.448769	NoChange
Q92545_S1863	-0.930769	-0.703687	-2.45413	-0.633093	-2.06089	NA	-1.18464	-0.865199	-0.673855	-0.21605	0.792453	0.180294	NoChange
Q92597_T328	-1.1331	2.02486	NA	5.95528	5.48022	-2.03989	5.12834	3.05287	2.82984	5.15002	0.625057	0.984555	NoChange
Q92609_S522	-0.706044	-1.01193	-0.664071	-1.34365	-1.29138	-0.315768	-1.93731	NA	-1.74203	-0.427464	0.529834	-0.211368	NoChange
Q92609_S541	-0.255341	0.616072	0.767079	0.273757	0.629923	-0.334976	0.792869	NA	2.01336	-0.270731	0.885997	0.215697	NoChange
Q92615_S601	4.66295	0.48935	4.55137	3.69601	3.01523	1.96383	4.94265	1.89063	3.07428	3.6185	0.774441	-0.265732	NoChange
Q92620_T117	-1.22794	NA	-0.125795	-1.26377	-1.64597	-1.55793	-0.934813	-2.70432	-2.78802	-0.982458	0.169641	-0.896415	NoChange
Q92622_S410	-0.45814	NA	-2.23209	-1.38272	-0.270111	-1.43443	-0.390156	-0.0780584	-0.36215	-2.65069	0.431423	0.493384	NoChange
Q92630_Y382	-0.470187	0.148067	-0.53791	0.317768	0.850486	-0.931085	0.144045	0.095452	0.35701	NA	0.557284	0.238747	NoChange
Q92785_S142	-1.51633	2.22655	0.944621	0.741623	-0.352687	-0.645881	2.74058	NA	0.574861	2.70607	0.916741	0.405471	NoChange
Q92890_S247	1.91949	-2.19096	0.748476	0.32467	0.386903	-4.15757	1.11306	-3.94882	-0.79746	NA	0.170971	-1.6812	NoChange
Q92922_S328	6.16459	3.7305	NA	5.34284	3.86695	4.34517	6.50103	1.51038	4.26985	5.52998	0.432259	-0.742079	NoChange
Q92922_S330	6.16459	3.7305	NA	5.34284	3.86695	4.34517	6.50103	1.51038	4.26985	5.52998	0.432259	-0.742079	NoChange
Q92934_S99	4.3226	4.78626	NA	5.0809	3.01517	2.40637	3.56948	3.9131	3.98347	4.88244	0.0686975	-1.10158	NoChange
Q92945_S181	2.58829	1.73598	2.56973	1.83875	1.37974	2.10045	NA	0.396506	1.75999	2.60058	0.581059	-0.535735	NoChange
Q96B23_S145	1.24428	NA	-1.94286	-2.30973	-1.72249	-2.71595	-0.901049	-2.54997	-2.15437	-2.37226	0.197567	-1.06658	NoChange
Q96B97_S587	3.98858	2.31845	-1.74772	-0.199945	-0.784224	0.262241	NA	3.08816	1.03085	3.92622	0.656506	0.414809	NoChange
Q96CV9_S342	0.224864	-0.269938	-0.763091	-0.00968301	-1.60819	-1.1194	1.09124	-2.9281	NA	-2.59766	0.0981021	-1.22796	NoChange
Q96D71_S709	2.1473	1.61208	2.37069	NA	2.71623	0.476776	0.53627	2.29109	2.15891	3.45148	0.912152	-0.104899	NoChange
Q96EV2_S765	2.65217	2.44617	0.127511	3.16705	2.42641	2.11302	NA	0.0362356	1.2692	3.89024	0.894771	-0.151203	NoChange
Q96F86_S131	4.22017	2.69563	NA	3.24573	2.71721	2.55274	4.31412	2.52602	2.98375	2.88452	0.467756	-0.39078	NoChange
Q96FJ0_S242	1.3416	3.80722	-0.540251	-0.152145	3.58572	-0.713046	NA	2.33673	1.75282	3.30236	0.366214	0.93881	NoChange
Q96IF1_S230	2.53153	1.12099	NA	1.90345	1.34579	0.26715	-0.648582	2.05468	2.5632	2.58549	0.375335	-0.490703	NoChange
Q96IF1_S263	1.11312	-0.631722	NA	-0.556109	0.695585	-1.81805	-2.60965	0.105488	0.922147	0.331491	0.537464	-0.370593	NoChange
Q96IZ0_S259	-2.19042	NA	2.29721	0.681185	2.47259	2.48232	-0.881367	0.926266	-1.33708	2.84187	0.582081	0.821442	NoChange
Q96J84_S552	-0.881793	-2.48492	-2.49131	-0.9381	NA	-0.855705	-1.17798	-0.15116	-2.88921	-2.37375	0.719638	0.20947	NoChange
Q96JH7_S768	0.571677	1.82214	1.82564	1.29438	2.48993	NA	2.3931	1.19578	2.07908	3.21789	0.194383	0.896698	NoChange
Q96JK2_S794	2.40937	3.16414	4.48524	NA	3.13551	3.52433	3.41914	3.31032	3.3441	4.22039	0.642888	0.139383	NoChange
Q96JM3_S405	3.91129	-0.00225613	0.456982	2.41693	0.296562	0.673906	NA	0.0383672	0.473409	2.39128	0.490263	-0.921031	NoChange
Q96JM3_S459	3.38695	-0.590521	2.35128	1.24775	1.3737	0.800083	NA	-2.10263	0.614183	2.71417	0.42206	-0.918966	NoChange
Q96JM3_S542	5.4992	2.63	2.27988	3.72603	-2.01593	3.6434	NA	2.24392	3.17573	3.22217	0.217839	-1.47992	NoChange
Q96JN8_S502	-2.08577	-1.1535	NA	-1.36858	-2.19575	-1.98819	-0.366101	-1.94606	-1.68782	0.389102	0.928778	0.236815	NoChange
Q96K21_S144	2.87311	2.37975	2.59715	1.55827	1.02499	NA	1.7116	1.31868	1.51521	2.56457	0.130132	-0.725061	NoChange
Q96K76_S832	0.91404	1.67519	NA	0.475495	1.07045	1.45573	1.67005	2.0162	1.12096	2.07207	0.793	0.545997	NoChange
Q96LT9_S108	1.01212	NA	0.395674	0.452516	0.355666	-1.14657	0.895499	-3.0764	-0.927888	1.08803	0.260526	-1.08871	NoChange
Q96M96_S702	-1.52701	NA	-0.873394	-1.79392	2.02509	-0.0524089	-0.515097	-1.187	-2.23561	-0.163294	0.124845	1.04339	NoChange
Q96PE2_S546	1.25196	0.615632	2.78007	-1.02786	2.85393	2.05729	NA	2.32489	1.97874	1.64804	0.0797987	1.26763	NoChange
Q96PE2_S735	3.6854	3.22955	3.47591	2.4156	3.27533	3.84788	NA	3.78743	1.95543	3.31201	0.938295	0.0339978	NoChange
Q96PE2_S914	1.66809	3.7135	3.64595	1.12109	2.62654	4.70145	NA	2.22279	2.35691	3.50852	0.581837	0.546082	NoChange
Q96PE2_S1002	-1.97721	0.980429	1.73179	-2.70543	-2.20508	1.48801	NA	0.163809	-1.73749	-0.995883	0.738173	-0.164722	NoChange
Q96Q42_S466	1.93615	-0.18204	0.849543	0.714041	-0.194881	2.53046	1.26701	NA	0.455214	0.958041	0.924191	0.173744	NoChange
Q96Q42_S483	-3.70673	-1.54384	1.44943	-5.03365	-1.4038	2.62523	-1.66921	-3.90023	NA	2.04848	0.31412	1.74879	NoChange
Q96RK0_S904	2.3437	1.14672	0.0792277	-0.510654	NA	2.4028	3.08346	1.06592	1.6805	2.05912	0.0646239	1.29361	NoChange
Q96RR4_S495	-0.26446	1.97004	3.40256	0.951883	0.225534	0.633138	-0.478123	0.300983	NA	-0.114859	0.0465686	-1.40167	NoChange
Q96RT1_S1179	3.48904	0.551991	3.50972	2.66687	3.55369	-0.258834	NA	1.73076	3.20198	3.43779	0.875745	-0.221331	NoChange
Q96S94_S348	0.783951	0.42305	1.13746	NA	-1.21829	0.918478	2.18236	-0.563592	1.4428	2.48485	0.867665	0.0929472	NoChange
Q96S94_S369	-0.814734	-0.232469	-1.78166	NA	-2.91502	-0.257583	2.83246	-1.47048	-0.373776	0.163418	0.481777	0.606123	NoChange
Q96ST3_S1112	-0.0278062	-0.288441	-0.508119	-0.132114	-2.37631	-0.643459	1.19631	NA	-2.15224	0.868323	0.41002	-0.382355	NoChange
Q96T37_S128	2.20759	1.60958	1.87138	1.79803	1.75022	1.18363	2.25463	NA	1.81142	2.52528	0.705642	0.033393	NoChange
Q96T37_S741	0.977519	NA	2.77036	2.44536	1.30141	1.69992	2.81197	0.729496	1.97989	2.5748	0.705882	-0.214831	NoChange
Q96T58_S1062	1.15775	-0.240912	0.62784	1.2396	-0.0462516	NA	0.569318	-0.951753	0.194075	0.563651	0.333232	-0.630264	NoChange
Q96T58_S1278	0.806394	NA	1.05076	1.02367	0.12478	1.09558	1.55938	-0.339314	1.08628	1.33557	0.82825	-0.149896	NoChange
Q99460_T311	1.02169	0.290862	1.03789	1.86912	0.144373	0.504141	1.86688	0.865226	NA	-0.237617	0.366803	-0.42629	NoChange
Q99501_S292	-1.49109	0.487581	1.08938	0.168262	1.90556	1.63954	2.37256	2.52468	2.43783	NA	0.00175949	2.1125	UP
Q99501_S297	-1.56535	-0.0252452	1.08938	0.168262	1.90556	1.63954	2.37256	2.52468	2.43783	NA	0.00103817	2.25927	UP
Q99590_S796	1.52342	NA	2.75034	2.97321	1.99435	1.99596	3.28917	1.30391	1.81247	3.74564	0.965805	-0.0587405	NoChange
Q99733_S125	2.21623	4.81714	5.99742	NA	5.20593	-2.73015	3.59385	3.78675	3.43146	3.83331	0.256575	-1.49007	NoChange
Q9BRD0_S325	3.41914	1.1082	0.589858	2.31946	-0.685208	0.154109	0.679304	NA	-0.0413221	1.78979	0.0305886	-1.47983	NoChange
Q9BRS8_S409	2.95351	2.77864	NA	2.95759	3.97504	1.31719	2.3447	4.36541	3.1186	3.38546	0.867905	0.187823	NoChange
Q9BRS8_S451	0.293132	1.40745	NA	1.89594	2.94527	-0.288963	2.80033	1.44898	1.08527	3.58634	0.629969	0.730696	NoChange
Q9BRZ2_S475	0.841319	4.40992	3.5666	NA	3.10968	1.48517	5.15632	2.97301	2.35247	3.71342	0.779026	0.192401	NoChange
Q9BSQ5_S384	1.50062	2.95682	2.25537	2.36704	1.21003	1.54248	NA	0.748661	1.00825	1.26844	0.0461167	-1.11439	NoChange
Q9BVC5_S189	1.40238	0.987757	NA	1.93637	0.93338	1.86218	2.02567	-1.04479	0.666258	2.38541	0.472505	-0.304149	NoChange
Q9BVC5_S193	1.40238	0.0565952	NA	1.0861	-0.63998	0.534751	0.462433	-1.04479	-0.965399	0.795073	0.0970002	-0.991345	NoChange
Q9BWF3_S86	1.16298	-0.763657	1.32786	-0.856395	0.0830588	-2.42812	-0.673048	NA	0.953599	0.870393	0.618644	-0.456521	NoChange
Q9BWU0_S312	2.18368	NA	0.0814907	-1.05409	-1.14564	0.375617	1.034	0.927074	0.362429	-1.49239	0.634527	-0.393512	NoChange
Q9BXB4_S189	2.94547	-1.05295	0.134135	1.27603	-0.199322	1.67164	-0.0863332	0.710431	0.279544	NA	0.477953	-0.350479	NoChange
Q9BXP5_S67	2.15656	4.32236	NA	4.3007	4.6679	3.1787	5.83839	3.52877	3.35961	6.33473	0.478865	0.891481	NoChange
Q9BXP5_S74	2.79292	5.71425	NA	5.20551	5.184	4.15476	6.11203	4.34912	4.41199	6.65383	0.41833	0.573396	NoChange
Q9BXP5_S493	-0.770882	-2.7744	NA	-1.22934	-2.67085	-2.11673	-0.314633	-3.05499	-1.93244	-0.349422	0.768871	-0.148304	NoChange
Q9BXP5_T544	2.90756	4.78807	NA	5.04691	-3.26166	4.66681	3.66432	3.65151	3.83063	-1.14189	0.176254	-2.34589	NoChange
Q9BY44_S506	5.53525	NA	5.5956	5.70544	5.0679	4.61629	3.6411	2.61218	2.00578	5.65218	0.170079	-1.67952	NoChange
Q9BY77_S127	2.21031	1.64981	1.10326	2.04418	0.86747	0.787037	1.38112	NA	0.80848	1.72833	0.109322	-0.6374	NoChange
Q9BYW2_S624	1.44083	-0.960923	NA	0.658852	0.895811	0.118714	1.26664	-0.633718	0.166897	2.15288	0.95395	0.281616	NoChange
Q9BYW2_S2080	1.41489	1.90451	NA	1.26033	1.3744	0.727611	2.32032	0.264627	1.11155	2.31804	0.636765	-0.173817	NoChange
Q9BYW2_S2082	1.41489	1.90451	NA	1.26033	1.3744	0.727611	2.32032	0.264627	1.11155	2.31804	0.636765	-0.173817	NoChange
Q9BZ23_S189	2.37025	0.443377	1.16029	2.17502	0.043087	1.13378	0.90888	2.36416	-0.99591	0.567587	0.230074	-0.866968	NoChange
Q9C004_S125	0.92394	2.5506	2.80858	0.113892	-1.70516	-3.04203	0.106981	2.24754	-2.39111	NA	0.0339065	-2.55601	NoChange
Q9C086_S351	0.807234	0.096591	0.13717	0.581219	-0.266972	0.442081	1.21531	0.323442	-0.376029	NA	0.958659	-0.137988	NoChange
Q9C0B0_S385	1.72418	NA	0.692484	1.7074	1.57797	2.14096	3.02524	1.66229	1.50867	2.69523	0.215409	0.72704	NoChange
Q9C0C2_T131	1.66813	2.39876	5.09936	4.15524	5.75703	3.70288	3.32885	3.82613	NA	6.43383	0.2364	1.27937	NoChange
Q9C0C2_S872	4.09695	1.74972	3.51733	4.49083	-1.10786	5.05297	NA	1.96083	4.84828	4.98256	0.927653	-0.316352	NoChange
Q9C0C2_S1652	1.44053	0.705609	0.723751	0.984434	0.339001	0.448839	NA	-0.398172	0.933903	1.70929	0.636182	-0.357008	NoChange
Q9C0D5_S207	1.14213	-1.04962	3.04116	1.01175	2.32601	-1.20371	2.52913	NA	0.774822	0.298271	0.784242	-0.0914512	NoChange
Q9C0D5_S270	0.950778	NA	5.05068	1.87115	3.34529	0.572954	3.20208	0.235425	1.81057	2.6364	0.587704	-0.657084	NoChange
Q9C0D5_S1668	-2.10813	-1.61014	-1.3034	-0.416518	1.64994	-1.8173	0.500572	NA	-0.102103	-0.52594	0.119403	1.30058	NoChange
Q9C0J8_S1210	1.05211	NA	0.554831	-0.219827	0.873472	-0.332104	-1.01289	0.113914	0.667998	0.855026	0.585281	-0.268134	NoChange
Q9H116_S613	-1.86203	-1.24691	-0.503195	-0.801323	-2.09861	-3.42943	-1.08361	NA	-2.26818	-0.521817	0.205688	-0.776964	NoChange
Q9H1A4_S688	0.788376	1.57144	2.29999	0.753825	0.143165	NA	0.498376	-1.23128	-0.423666	0.526605	0.0242633	-1.45077	NoChange
Q9H2G2_S777	-3.34174	-3.86576	-2.12133	-3.32001	-1.02995	-4.31604	-2.27824	NA	-2.74425	-2.87333	0.419315	0.51385	NoChange
Q9H2G2_S779	1.53198	NA	2.91506	2.18434	2.46568	4.1146	2.78741	1.23685	2.37916	2.11123	0.720296	0.305363	NoChange
Q9H2H9_S52	1.53737	2.16771	2.42392	3.54019	3.54945	-3.4613	NA	0.927151	1.08019	2.8937	0.361236	-1.41946	NoChange
Q9H3C7_S360	-1.46918	-2.0294	-0.835879	NA	-0.792125	-1.6074	-0.568365	-1.72346	-1.29206	-1.12545	0.59247	0.26001	NoChange
Q9H425_S175	-0.440809	5.04581	4.24425	3.09193	4.07139	3.33886	NA	3.42901	3.51717	3.44984	0.467035	0.575959	NoChange
Q9H4A3_S174	-0.210685	-0.414098	1.7821	-0.421401	0.372741	0.0872525	0.816693	0.732757	1.19328	1.47688	0.318314	0.595954	NoChange
Q9H4A3_S2372	1.10499	2.26292	3.53751	2.07794	0.718948	2.25282	1.02545	NA	1.88782	2.85737	0.476674	-0.497359	NoChange
Q9H4L4_S181	2.67951	0.588439	2.06427	1.79121	NA	1.20938	2.16525	0.226821	-0.0679913	2.92055	0.55414	-0.490055	NoChange
Q9H694_S633	0.10636	NA	-2.92355	-0.157374	-0.727648	0.234402	0.250625	-0.156358	1.28145	0.171192	0.238769	1.16713	NoChange
Q9H694_S803	3.04097	NA	0.864131	2.36914	1.53213	2.51568	1.45481	2.17697	3.24618	1.85305	0.838953	0.038389	NoChange
Q9H6U6_S869	-0.396736	2.02081	2.07645	-1.52104	NA	-1.61739	0.996039	0.795201	-0.352151	2.29968	0.986441	-0.120594	NoChange
Q9H6Z4_S108	3.73118	1.05704	2.77964	NA	1.25134	1.76957	2.61607	-2.77915	-0.242555	2.28651	0.142264	-1.70566	NoChange
Q9H792_S1217	-1.2425	0.791534	2.65108	0.62156	2.67497	1.96908	2.708	NA	0.10794	2.10734	0.12618	1.20805	NoChange
Q9H792_S1250	-1.94158	1.51334	1.82394	0.400861	2.35919	2.4443	3.27748	NA	1.90401	1.84558	0.0254086	1.91697	NoChange
Q9H7P9_T445	0.365658	NA	2.35604	1.51994	-0.0857624	2.57002	2.62897	0.80867	-1.32199	3.20196	0.723583	-0.113565	NoChange
Q9H7P9_S450	0.365658	NA	1.4819	1.51994	-0.0857624	2.57002	1.13382	0.80867	-1.32199	0.307813	0.696909	-0.553737	NoChange
Q9H8G2_S312	1.31829	-0.949034	2.08675	-1.14768	1.42754	0.808052	NA	-0.430926	1.46601	3.1919	0.303968	0.965435	NoChange
Q9H8M9_S114	1.51406	-0.638553	2.7828	0.144613	NA	-0.896765	2.36345	1.61667	0.248131	-2.09068	0.539239	-0.702568	NoChange
Q9H910_S97	3.51037	1.94157	NA	1.19131	1.03649	1.5959	1.62147	3.14594	-1.78616	0.127902	0.131174	-1.25749	NoChange
Q9HAN9_S117	1.43478	0.793223	NA	0.616474	1.35405	0.8596	-0.172043	0.0219239	-0.789152	3.37005	0.872589	-0.174089	NoChange
Q9HB20_S211	1.19589	NA	-1.74547	-0.567424	1.36673	-0.758296	-2.86687	0.166858	-1.39834	1.65103	0.96309	0.0658536	NoChange
Q9HBL0_S764	-0.318592	4.17753	3.3136	2.78527	2.36722	4.02083	2.73821	4.15205	3.52016	NA	0.324558	0.870244	NoChange
Q9HBL0_S899	-0.0899145	3.81762	1.76803	4.70846	4.60668	4.74175	4.38028	2.96399	3.68865	NA	0.0784871	1.52522	NoChange
Q9HBL0_S907	0.0625818	2.94917	1.40797	3.10901	3.70513	2.7123	3.8412	3.22002	4.44582	NA	0.0146532	1.70271	NoChange
Q9HBL0_S1381	1.81165	5.33835	3.81081	5.06212	5.48597	5.07287	5.55883	5.07863	5.58311	NA	0.0498107	1.35015	NoChange
Q9HBL0_S1393	-1.60034	0.436301	-1.06639	-1.10749	1.84003	2.17837	1.89979	1.57493	2.22339	NA	0.000260247	2.77778	UP
Q9HCD6_S1458	-1.30746	-1.22182	-1.81777	-1.65199	-0.986386	0.0637408	-0.547516	-0.155849	-1.19286	NA	0.116793	0.935987	NoChange
Q9HCD6_S1579	1.74874	NA	-4.15167	0.778272	-1.84583	1.16033	-0.672667	0.371033	-0.573488	-4.24947	0.839028	-0.426799	NoChange
Q9HCH0_S489	-1.53147	-0.531747	-1.24611	NA	1.27427	-1.5774	0.446821	0.0842716	-1.15571	-0.366645	0.127545	0.887378	NoChange
Q9NPQ8_S436	2.30601	NA	3.48626	1.16337	2.88943	-0.261002	2.43007	-3.64631	0.960831	2.4606	0.19032	-1.51294	NoChange
Q9NPQ8_S502	2.6223	-0.144988	NA	-0.189108	0.844292	-0.250524	0.730942	-0.837946	0.133981	0.647744	0.506101	-0.55132	NoChange
Q9NQC3_S15	6.68889	6.4107	NA	5.84422	8.07372	5.92776	7.7043	8.27216	6.96916	5.77468	0.389694	0.805694	NoChange
Q9NQC7_S418	-2.30705	-2.21362	-0.304141	NA	-2.71092	-2.12505	-3.81537	-2.29893	-1.3182	-2.54845	0.266898	-0.861214	NoChange
Q9NQG6_S94	-1.19616	3.06788	NA	2.76905	2.02699	1.92814	1.81905	3.50296	2.79311	2.83087	0.521934	0.936598	NoChange
Q9NRA0_S414	-3.16219	-0.306426	NA	-3.14787	-0.959769	-0.508908	-2.9102	2.07523	-1.95675	-0.716031	0.258149	1.37609	NoChange
Q9NRA8_S78	1.44762	NA	1.81992	1.36664	1.17568	0.790296	2.76151	0.421385	1.51317	0.17363	0.373011	-0.405444	NoChange
Q9NSK0_S590	3.89141	3.67445	4.65348	4.83253	5.19135	4.36411	2.81664	5.40388	4.42209	NA	0.79715	0.17665	NoChange
Q9NTI5_S1166	2.64087	2.22392	NA	2.68078	2.27518	2.25791	4.01188	0.940517	1.44022	3.46039	0.98976	-0.117508	NoChange
Q9NUL3_T488	1.3101	NA	1.96663	0.980955	0.195623	0.394387	-1.18048	1.00536	0.982445	3.15951	0.476108	-0.659755	NoChange
Q9NUL3_S492	1.3101	NA	1.96663	0.980955	0.195623	0.394387	-1.18048	1.00536	0.982445	3.15951	0.476108	-0.659755	NoChange
Q9NUQ6_S159	2.09814	-1.67564	0.120724	0.254418	2.20354	1.26038	-0.0540791	1.47964	NA	2.20756	0.130939	1.22	NoChange
Q9NUQ6_S531	-0.254152	-1.52736	1.68511	NA	-0.836205	-1.40795	1.47242	-0.0851894	0.0182681	-0.163515	0.812152	-0.134893	NoChange
Q9NWF9_S719	-0.626723	-3.28472	NA	-0.887159	-0.771925	-1.21171	-3.46359	-3.22463	-1.76657	-0.0325021	0.735419	-0.145622	NoChange
Q9NWH9_S289	2.8887	NA	-2.41934	0.966722	3.79686	2.03863	3.8577	0.366033	1.12578	3.73776	0.194566	2.00843	NoChange
Q9NWH9_S1002	1.92709	0.76006	-0.407985	1.0412	1.35926	1.08683	0.0485563	1.31832	NA	1.80901	0.721976	0.294302	NoChange
Q9NYF3_S234	-0.372528	1.78423	2.39616	2.18816	0.513819	-0.673208	1.96127	-0.844205	0.979073	NA	0.238028	-1.11165	NoChange
Q9NYF3_S273	1.49599	0.795853	1.68964	1.75897	0.461049	-0.204611	1.88372	0.497313	1.53876	NA	0.399692	-0.599868	NoChange
Q9NYF3_S299	-3.00163	-1.2475	-0.173116	-1.14914	-0.966717	-3.09264	-0.762945	-2.9887	-1.62298	NA	0.663216	-0.493948	NoChange
Q9NYJ8_S450	1.33123	-2.13535	2.74837	0.0298386	-0.295393	NA	2.10287	-0.734486	-0.0506003	1.9352	0.931284	0.0979962	NoChange
Q9NYL2_S637	2.87395	0.533319	2.393	1.68242	-0.494849	1.75039	0.493878	NA	1.2373	0.699016	0.0953745	-1.13353	NoChange
Q9NZB2_S1023	0.559701	0.26752	NA	0.665297	-0.949629	-0.991818	0.761554	0.635441	1.17619	0.192043	0.732928	-0.36021	NoChange
Q9NZN5_S22	-2.3239	NA	-1.45765	-2.67004	0.260204	-1.99473	-1.58669	-1.55583	-2.83236	-2.86696	0.843486	0.387802	NoChange
Q9NZN5_S637	-0.538237	NA	1.51508	-0.730227	-1.00763	-0.324749	0.281853	1.2316	1.47	1.50815	0.555373	0.444334	NoChange
Q9NZN8_S170	-1.81032	2.73135	1.90517	1.25733	0.588473	0.580169	2.99426	NA	1.52209	2.91672	0.481493	0.699459	NoChange
Q9P0K7_T249	2.53113	2.9471	3.88972	2.8121	2.74676	NA	1.32226	3.44659	2.9053	3.78168	0.469031	-0.204496	NoChange
Q9P0K7_S281	1.37603	-2.44147	2.78645	2.22973	-0.877369	-1.54544	0.849161	NA	-0.7026	1.67114	0.235177	-1.1087	NoChange
Q9P0K7_S915	-1.30367	NA	1.11101	-0.997481	-0.850167	-1.10574	-1.42645	-1.48472	-1.63455	-1.96089	0.147539	-1.0137	NoChange
Q9P0K8_S172	1.69937	-0.890312	-2.42781	-1.03517	0.928245	-0.47054	0.904895	NA	0.373635	0.915039	0.149696	1.19374	NoChange
Q9P0U3_S157	0.312267	-0.352643	NA	0.280054	0.0751248	-0.946759	0.684659	-2.69352	-1.23213	1.202	0.480435	-0.564996	NoChange
Q9P107_S437	-0.704334	-0.146083	1.12077	-3.36547	-4.05668	-0.336653	0.971555	-0.302008	-1.38759	NA	0.771347	-0.248498	NoChange
Q9P1Y6_S1124	1.26417	NA	4.01901	2.45745	0.911398	1.94719	1.94694	-1.64909	1.78216	-0.0079278	0.0431529	-1.75843	NoChange
Q9P206_S669	1.94815	1.08183	NA	0.110948	2.09389	1.14787	3.60196	2.61081	2.90374	1.46009	0.199946	1.25608	NoChange
Q9P206_S673	1.94815	1.08183	NA	0.110948	2.09389	1.14787	3.60196	2.61081	2.90374	1.46009	0.199946	1.25608	NoChange
Q9P227_S351	-3.22959	0.209549	-1.66911	NA	-1.36405	-1.19828	0.557383	-0.0928444	-0.645384	0.0609159	0.173828	1.11601	NoChange
Q9P227_S361	1.33995	3.32227	2.75028	NA	1.17391	1.31941	2.54399	1.59611	1.57991	2.1608	0.251336	-0.741815	NoChange
Q9P227_S372	1.85239	2.77914	2.43864	NA	-0.282186	-0.743751	2.22663	0.20732	0.484366	1.59761	0.0563097	-1.77506	NoChange
Q9P227_S623	-1.57113	3.84198	2.73001	NA	1.17141	1.69969	2.80366	2.70826	1.5694	2.23415	0.582444	0.364142	NoChange
Q9P246_S523	2.75772	3.43459	4.15432	2.84418	2.47992	2.7342	NA	3.82801	2.39797	2.37667	0.320309	-0.534348	NoChange
Q9P246_S680	1.28297	2.95726	2.6231	0.615611	1.9463	0.380717	NA	3.18984	1.06247	0.124821	0.654588	-0.528907	NoChange
Q9P266_S1044	0.789069	NA	2.46514	3.59121	5.57001	3.94098	2.62592	4.15703	4.75234	3.12176	0.0668115	1.7462	NoChange
Q9P270_S48	0.753054	0.0317993	0.901864	-1.4927	1.06225	-0.0778087	0.910279	NA	-1.69382	1.90932	0.665732	0.37354	NoChange
Q9P270_S413	1.66308	NA	2.75248	0.836484	0.626509	1.22446	0.813829	-0.188719	0.410345	1.12753	0.175077	-1.08169	NoChange
Q9P2D0_S1083	-2.94072	-0.661916	-3.06113	-1.90321	-1.30394	NA	-1.11308	-4.24016	-1.57438	-2.0807	0.823498	0.0792911	NoChange
Q9UBB9_S98	0.701024	-1.03595	-0.304629	-0.0559362	0.482864	NA	0.916088	-1.95589	-1.75964	0.682757	0.65829	-0.152891	NoChange
Q9UBF8_S428	4.73725	4.35477	4.95382	4.10318	NA	4.48559	4.28203	3.33945	4.81002	4.84841	0.544745	-0.184153	NoChange
Q9UBF8_S511	1.52603	2.41803	3.22072	1.59651	NA	2.20424	2.17072	0.604149	2.76811	1.35904	0.583392	-0.369073	NoChange
Q9UBP0_S268	-1.13855	-0.640019	-2.58509	-1.51298	-1.04481	-1.46199	-2.67795	-2.17439	NA	-1.57256	0.534996	-0.317182	NoChange
Q9UDY2_S1159	4.13885	NA	-4.5134	1.83343	2.05957	3.67062	0.879105	1.9387	3.3799	-2.95501	0.739027	1.00918	NoChange
Q9UER7_S671	4.31757	NA	2.68386	4.39697	3.03903	1.60517	3.52631	1.52877	-0.841181	4.00372	0.180583	-1.65583	NoChange
Q9UER7_S688	2.52036	NA	2.7465	2.19369	3.08104	2.62725	3.55989	1.80598	1.69839	3.58467	0.681507	0.239359	NoChange
Q9UGP4_S384	-2.71879	NA	2.65275	0.231209	2.16028	0.214007	3.23893	4.51761	3.76199	0.13162	0.131822	2.28235	NoChange
Q9UGU0_S574	-2.3518	NA	2.2786	0.696552	0.658945	0.554593	2.10105	-0.517953	0.639154	2.69313	0.596243	0.813702	NoChange
Q9UGU0_S1005	-3.67444	NA	-0.962033	-1.2947	-1.8463	-1.22361	-1.06643	-2.29624	-0.984872	0.605056	0.333582	0.841658	NoChange
Q9UGU0_S1019	1.49812	-0.15633	0.6898	0.838341	-0.241883	0.482657	1.18811	NA	-0.539282	1.10414	0.360691	-0.318734	NoChange
Q9UH99_S54	3.37805	5.72205	NA	5.96901	5.64539	5.70524	5.31178	4.96365	4.78516	5.7995	0.511769	0.34542	NoChange
Q9UHB6_S132	3.48054	1.57066	0.815331	3.03365	2.8935	3.98201	NA	1.14182	2.1803	1.96346	0.70046	0.207172	NoChange
Q9UHB6_S369	0.284335	3.58771	3.08009	2.25054	5.23978	3.05318	NA	2.46178	1.61847	3.13561	0.336336	0.801096	NoChange
Q9UHB6_S490	3.01585	7.07293	5.68041	7.44068	5.37259	6.72897	NA	6.07237	5.12361	5.6099	0.948344	-0.0209791	NoChange
Q9UHB7_S180	2.03971	0.978393	1.74566	NA	2.71096	1.52311	2.54317	1.42911	2.13793	2.31954	0.435626	0.522717	NoChange
Q9UHB7_S694	-3.6738	-0.266991	0.0800313	NA	0.218483	-1.58605	0.826332	-1.58464	-1.51377	0.502691	0.292028	0.764096	NoChange
Q9UHB7_S814	0.181856	0.976451	1.34416	NA	1.22963	-0.52996	2.06249	-1.44585	0.0392742	1.82756	0.832177	-0.303633	NoChange
Q9UHB7_S1043	-0.260787	-0.507056	-0.58401	NA	-0.890938	-1.3382	-0.103804	-2.45185	-0.783376	0.300455	0.691501	-0.427335	NoChange
Q9UHB7_S1058	-2.27925	2.01826	1.82086	NA	1.68991	1.10597	2.76784	0.115255	0.644978	2.44498	0.436489	0.941532	NoChange
Q9UHV7_S890	-2.53358	-1.20456	0.273363	-1.82548	0.120288	NA	-0.00726542	-3.43098	-1.31505	0.655929	0.653991	0.527147	NoChange
Q9UID3_S652	-1.3173	0.272571	0.494677	NA	-1.03773	0.00327957	-0.107648	0.072652	-0.428797	-0.0625972	0.893757	-0.0767895	NoChange
Q9UJM3_S251	2.41523	0.177944	2.15976	3.8144	3.09898	NA	-0.306688	0.306762	-1.23864	3.1275	0.270311	-1.14425	NoChange
Q9UJU6_S275	2.58096	NA	2.74254	0.756927	-0.0981604	3.15249	1.81688	2.1187	2.098	2.93815	0.876234	-0.0224655	NoChange
Q9UJU6_S283	1.99431	2.88057	NA	1.37299	-0.144437	1.02777	0.713849	-0.33873	0.995075	1.58045	0.0188345	-1.44363	NoChange
Q9UJU6_T291	-3.84038	1.42818	NA	-1.19241	2.57545	0.860715	3.14127	0.325381	0.420921	0.285231	0.143739	2.4697	NoChange
Q9UJV3_S116	-2.1643	-0.166386	-2.11269	-2.29667	2.41925	NA	-3.17008	-2.4488	-1.11973	0.603102	0.413511	0.941759	NoChange
Q9UKA4_S433	1.43651	NA	-0.386387	0.30521	-0.530909	-2.03224	0.861731	-2.61422	-1.62052	0.349379	0.1283	-1.38291	NoChange
Q9UKI2_S89	4.42144	-0.286133	4.26908	2.73732	4.11933	NA	2.26461	3.259	1.36547	0.0956844	0.661972	-0.564608	NoChange
Q9UKJ3_S1009	-0.0123886	NA	-0.854865	-1.65731	-2.31403	-2.14126	-1.58452	-2.5941	-1.9912	-0.881538	0.168334	-1.07625	NoChange
Q9UKJ3_S1033	0.635967	-1.21485	0.316355	-0.522886	-1.97192	-0.3943	0.839931	NA	-0.842371	0.159695	0.707285	-0.24544	NoChange
Q9UKS6_S354	1.92372	2.36869	-0.507471	2.79169	1.41706	2.00519	-0.607321	1.72958	-0.341147	NA	0.526516	-0.803487	NoChange
Q9UKV3_S216	1.75683	NA	-2.99547	-1.18016	-2.25489	-1.93366	-0.211099	-1.81601	-0.748256	0.106787	0.906294	-0.336589	NoChange
Q9UKV3_S240	2.37857	NA	-1.22064	-0.635742	0.87804	1.6874	1.77617	-1.89484	2.00107	0.350459	0.641468	0.625653	NoChange
Q9UKV3_S386	5.34453	5.20488	NA	1.5805	3.27224	4.75714	-1.70637	1.90789	3.26175	5.77537	0.321684	-1.1653	NoChange
Q9UKV3_S478	-2.61534	3.57227	2.86558	-0.323058	0.00752688	2.06475	1.88491	1.52631	NA	0.579812	0.868651	0.337797	NoChange
Q9UKV3_S655	-0.208026	1.19549	2.32757	1.27947	1.30442	1.45414	3.12486	NA	-0.512546	3.12393	0.636214	0.550335	NoChange
Q9UKV3_S825	-0.837687	-1.6748	0.258765	-0.828817	-0.475288	-3.13361	-0.533564	-3.5575	-1.80135	NA	0.278483	-1.12963	NoChange
Q9ULH0_S1555	1.9644	-0.0283767	-0.192465	1.0796	NA	1.1712	-1.55975	0.496795	-1.89051	-1.74273	0.123766	-1.41079	NoChange
Q9ULH1_S738	-1.38148	0.869635	1.52742	NA	1.45389	-0.353488	-0.223476	-0.517923	0.738253	-3.18109	0.555681	-0.68583	NoChange
Q9ULH1_S839	2.50282	3.34489	3.5473	2.31938	2.86566	3.71478	2.59037	1.66196	3.40524	NA	0.737452	-0.0809949	NoChange
Q9ULH1_S843	1.78498	2.2267	3.64583	1.98513	2.21358	1.24586	-0.408984	-0.471546	2.26599	NA	0.173631	-1.44168	NoChange
Q9ULH7_S66	-0.340061	0.0107603	0.779074	-0.96415	1.40486	NA	-0.71845	-3.40968	0.0175875	1.18532	0.893428	-0.175479	NoChange
Q9ULU4_S425	-1.77869	0.946746	1.43607	-0.491125	-0.308873	-4.78025	NA	-1.77172	-1.3492	1.70941	0.223293	-1.32837	NoChange
Q9ULU4_S668	2.07312	NA	-0.436396	0.285219	-0.0334207	1.14893	1.64981	0.484312	1.04124	-0.504328	0.92022	-0.0095567	NoChange
Q9ULW0_S738	4.05725	0.185928	1.67493	1.06067	0.572208	-2.05646	2.33426	NA	-3.37949	2.19474	0.127022	-1.81164	NoChange
Q9UMN6_S861	-0.0047246	-1.76314	-0.0650028	NA	-2.35917	-1.48144	1.04478	-2.715	-2.24369	-0.632279	0.472098	-0.786845	NoChange
Q9UMS6_S604	4.44739	NA	7.26377	5.28308	6.73771	5.1251	4.78994	1.70783	2.86367	4.90797	0.618894	-1.30938	NoChange
Q9UMS6_S906	3.63078	-1.39361	5.96943	4.00132	5.45765	3.85895	3.97754	1.29553	NA	3.46786	0.63249	0.559524	NoChange
Q9UN86_T227	4.92639	7.76615	6.18402	5.8155	NA	6.07086	4.86966	6.75965	6.73489	-3.58071	0.329678	-2.00215	NoChange
Q9UPN9_S1119	-0.339331	-0.982737	-0.976461	-0.524058	-0.834319	NA	-1.86228	-1.28003	-1.48155	1.13662	0.677101	-0.158667	NoChange
Q9UPQ0_S718	4.0598	3.84504	0.272233	NA	3.45663	-2.12903	3.01168	1.07169	2.37038	2.35328	0.466713	-1.03659	NoChange
Q9UQ35_S295	5.33826	NA	1.64823	4.16848	5.70295	4.64482	4.85552	1.85395	4.23812	4.76553	0.52987	0.625156	NoChange
Q9UQ35_S297	5.33826	NA	1.64823	4.16848	5.70295	4.64482	4.85552	1.85395	4.23812	4.28202	0.586382	0.544571	NoChange
Q9UQ35_S351	4.50756	-0.348308	0.308066	0.478328	3.1158	2.07746	NA	4.2968	5.43281	3.17617	0.0265478	2.38339	NoChange
Q9UQ35_S353	4.50756	-0.0190706	0.308066	-2.72259	3.1158	3.90981	NA	4.2968	5.43281	3.17617	0.00807482	3.46779	UP
Q9UQ35_S424	-1.81355	0.382812	-2.51845	-0.703849	-1.23341	-3.0409	-2.36765	-2.81995	NA	-0.358361	0.348771	-0.800795	NoChange
Q9UQ35_S435	1.52134	5.07161	4.28559	3.8902	1.53624	2.15915	3.13108	NA	3.01227	2.19898	0.0554739	-1.28464	NoChange
Q9UQ35_S436	0.473913	5.07161	4.28559	3.8902	2.39174	2.15915	3.13108	NA	3.01227	2.38705	0.28698	-0.814071	NoChange
Q9UQ35_S437	0.473913	5.07161	4.28559	3.88402	2.39174	2.15915	3.07209	NA	3.01227	2.38705	0.282566	-0.824324	NoChange
Q9UQ35_T983	4.79585	4.46636	NA	4.71845	6.04908	5.81873	2.82034	5.33437	5.96387	3.9633	0.625869	0.331393	NoChange
Q9UQ35_T1003	6.52052	2.33684	5.80976	6.68918	4.19574	NA	5.52617	0.258677	1.5734	5.72091	0.123138	-1.8841	NoChange
Q9UQ35_S1103	5.10128	6.05936	5.08699	NA	5.60696	2.44263	2.37635	3.57049	4.13401	5.52085	0.111703	-1.47399	NoChange
Q9UQ35_S1132	1.48877	NA	5.58987	5.5016	3.1018	1.53685	6.82739	-0.0694704	1.80275	3.63508	0.274861	-1.38768	NoChange
Q9UQ35_S1188	2.08969	3.78882	3.76893	3.23268	2.86821	3.41828	NA	3.34296	1.81637	5.08795	0.831638	0.0867202	NoChange
Q9UQ35_S1320	5.41547	5.0099	2.29294	4.06261	4.06962	4.36574	4.35602	3.08884	NA	4.96758	0.960104	-0.0256685	NoChange
Q9UQ35_S1497	0.265867	NA	-0.11389	1.10316	-0.148376	3.54353	1.63514	-1.42589	-0.154908	0.695265	0.602404	0.272416	NoChange
Q9UQ35_S1499	0.265867	NA	-0.11389	1.10316	-0.148376	3.54353	1.63514	-1.42589	-0.154908	0.695265	0.602404	0.272416	NoChange
Q9UQ35_T1531	4.36454	NA	1.26405	4.57148	2.03573	3.38612	2.266	-0.80643	1.35277	0.636639	0.136819	-1.92155	NoChange
Q9UQ35_S1541	1.10859	0.252732	NA	2.06154	0.0616631	0.513403	1.4489	0.540525	1.51005	2.24267	0.824761	-0.0880832	NoChange
Q9UQ35_S1854	4.52585	3.59516	4.22131	3.71889	3.42317	3.26273	NA	2.61089	3.22501	4.23872	0.303414	-0.663198	NoChange
Q9UQ35_S1857	4.52585	3.59516	4.22131	3.71889	3.42317	3.26273	NA	2.61089	3.22501	4.23872	0.303414	-0.663198	NoChange
Q9UQ35_S1923	5.24046	NA	2.9256	3.02301	2.57006	4.34331	4.63313	3.09451	4.21398	1.89287	0.999683	-0.271715	NoChange
Q9UQ35_S1946	5.24046	NA	2.9256	3.02301	2.57006	4.23511	4.63313	3.09451	4.21398	1.89287	0.9566	-0.289748	NoChange
Q9UQ35_S1958	5.24046	NA	2.9256	3.02301	2.57006	4.23511	4.63313	3.09451	4.21398	1.89287	0.9566	-0.289748	NoChange
Q9UQ35_S1960	5.24046	NA	4.68082	3.7328	2.57006	4.23511	6.20345	4.98272	4.21398	1.89287	0.563909	-0.534995	NoChange
Q9UQ35_T1962	5.24046	NA	4.68082	3.7328	2.57006	4.23511	6.20345	4.98272	4.21398	1.89287	0.563909	-0.534995	NoChange
Q9UQ35_S2121	-0.0263644	1.5331	2.96673	3.76908	3.78608	1.94399	3.19998	NA	1.86409	3.65306	0.466794	0.8288	NoChange
Q9UQ35_S2581	5.6054	5.42847	5.82618	5.43411	5.31431	5.1277	6.04284	4.20681	4.88362	NA	0.542938	-0.458483	NoChange
Q9UQ35_S2664	0.558121	-3.17736	-2.38662	-2.07733	-2.39187	-1.17533	-2.66003	-2.38996	-1.78498	NA	0.635869	-0.309639	NoChange
Q9UQB8_S366	1.74126	1.29501	NA	0.675107	0.64572	0.548292	2.50565	1.85577	0.614736	1.20251	0.673216	-0.00834572	NoChange
Q9UQC2_T391	-2.67765	1.00373	-0.72351	0.0127713	0.428921	NA	-1.98138	1.07205	-0.684334	-1.16836	0.964211	0.129542	NoChange
Q9UQC2_S405	0.194567	2.21496	1.15916	2.13553	3.22509	NA	0.306462	2.60816	1.22198	1.83554	0.807045	0.413394	NoChange
Q9UQN3_S187	0.470708	0.103852	NA	-1.97173	1.20353	-1.20342	-0.716319	-0.0404377	0.77101	0.0793529	0.773046	0.481342	NoChange
Q9Y2D5_S152	3.5848	-1.19624	7.22155	3.28973	6.03097	4.11669	4.26309	NA	0.676802	6.27065	0.48323	1.04668	NoChange
Q9Y2D5_S720	2.57729	4.7595	6.39233	3.21029	NA	3.76646	3.70228	5.18026	2.92355	4.30744	0.814499	-0.258856	NoChange
Q9Y2D5_S778	4.60451	3.21126	7.62213	6.59029	NA	3.73753	4.5423	5.48739	2.87056	4.59284	0.138842	-1.26092	NoChange
Q9Y2H2_S942	-0.356361	0.468225	NA	1.04516	0.837552	-0.652859	0.609142	0.584133	-0.0745519	2.01684	0.865524	0.167702	NoChange
Q9Y2J4_S759	1.3719	0.0126547	1.99216	0.684489	2.06588	2.27896	NA	0.315622	2.32602	1.23343	0.198815	0.628684	NoChange
Q9Y2K2_S493	-1.48024	NA	0.527673	-2.92925	1.12253	0.467415	-2.57537	0.55697	-1.10351	-0.396381	0.298178	0.972547	NoChange
Q9Y2K2_S568	0.0433529	NA	3.11709	0.995794	1.04624	2.45262	1.24648	-0.0884954	-0.24936	2.21595	0.599737	-0.281506	NoChange
Q9Y2V2_S30	3.06481	4.38201	NA	5.80758	1.33594	4.00785	3.88087	0.209239	3.2275	2.65484	0.0430685	-1.86543	NoChange
Q9Y2V2_S32	3.12451	1.56727	NA	5.80758	0.176864	4.00785	3.88087	-2.68642	3.2275	2.79888	0.203072	-1.59886	NoChange
Q9Y2V2_S41	4.53804	4.6543	NA	5.80758	4.69537	7.84469	3.88087	4.77473	6.59891	6.3127	0.460395	0.684571	NoChange
Q9Y2V2_S52	4.27121	1.48249	NA	7.43213	3.33028	4.47934	7.22312	3.9549	4.97895	4.57367	0.866811	0.361433	NoChange
Q9Y2W1_S243	4.9002	6.08153	NA	6.58483	5.95421	2.67815	6.27496	5.47557	6.21136	-1.534	0.285397	-1.67881	NoChange
Q9Y2W1_S248	5.05522	3.79633	NA	4.13495	3.59793	4.20767	4.15955	2.77275	3.61351	4.04862	0.203441	-0.595498	NoChange
Q9Y2W1_S253	5.05522	3.79633	NA	4.13495	3.59793	3.67294	4.15955	2.77275	3.61351	4.04862	0.161046	-0.684619	NoChange
Q9Y2W1_S264	-1.10052	2.00544	NA	2.25971	2.19879	2.20338	4.05108	1.79491	2.28119	3.16554	0.269041	1.56094	NoChange
Q9Y2W1_S320	2.38475	4.71256	NA	4.03873	4.28508	3.96646	5.47451	3.18127	4.27647	5.80736	0.581676	0.786512	NoChange
Q9Y2W1_S379	2.27994	0.0405891	NA	1.42619	1.47455	2.50943	2.15758	1.34378	2.10492	2.09619	0.376549	0.698834	NoChange
Q9Y2W1_S575	-1.78592	2.25451	NA	0.914527	4.33035	2.02578	3.2629	0.313449	0.486482	1.77172	0.299562	1.57074	NoChange
Q9Y2W1_S682	6.92739	6.39782	NA	5.2271	6.25442	5.04098	5.5442	5.57617	6.31822	4.74724	0.62933	-0.603901	NoChange
Q9Y2W1_S698	-0.215567	0.142863	NA	1.26589	2.83062	1.65531	-0.94016	2.09194	2.41444	1.11639	0.442969	1.13036	NoChange
Q9Y2W1_T874	3.36527	0.0800951	NA	1.51352	0.185157	0.765929	2.94754	-0.49253	0.901941	2.29042	0.458091	-0.553217	NoChange
Q9Y2W1_S928	0.801543	2.94837	NA	2.92295	3.20284	2.13018	4.38572	1.94878	2.98634	4.87123	0.362879	1.02989	NoChange
Q9Y2W1_S939	-2.91363	2.44765	NA	0.367006	2.49214	2.00958	4.1466	1.30861	2.2206	3.63414	0.102121	2.66827	NoChange
Q9Y2X9_S651	-0.0677801	NA	0.22854	0.566813	-2.69816	-0.265599	0.336651	-1.52874	-2.03946	0.0404898	0.149069	-1.26833	NoChange
Q9Y2X9_T888	0.265456	-2.60077	-0.674276	-2.20586	NA	-2.69385	0.42379	-2.03003	-3.50716	-0.547224	0.777665	-0.367032	NoChange
Q9Y385_S266	-2.68819	7.05739	-1.55579	2.24107	3.45792	5.92684	NA	5.33709	1.91044	3.62356	0.0886829	2.78755	NoChange
Q9Y3C5_S14	-1.90196	0.646499	0.410194	NA	0.861703	0.372421	-0.422722	0.354611	0.737601	1.24435	0.241736	0.806418	NoChange
Q9Y3Q8_S165	2.09595	0.971895	2.34588	1.59135	0.188183	2.81294	1.17651	NA	2.40306	2.44178	0.927567	0.0532276	NoChange
Q9Y4E6_S935	0.105123	-1.32226	1.33178	-1.88309	0.656659	0.488943	1.18897	-0.253562	0.312933	NA	0.178486	0.920901	NoChange
Q9Y520_S878	3.79303	NA	4.27313	3.21676	1.56698	1.41076	-3.59928	2.18768	3.18341	1.63797	0.0245322	-2.69639	NoChange
Q9Y520_S2105	2.12131	NA	3.78843	2.77718	2.68247	1.80117	3.12377	3.01662	2.61058	3.10875	0.9764	-0.171745	NoChange
Q9Y520_T2673	3.36569	NA	4.68722	4.44935	4.14541	4.20649	4.64945	4.5881	4.83848	4.66887	0.414889	0.348715	NoChange
Q9Y520_T2682	2.85614	NA	3.72841	3.9923	2.88824	3.64007	3.42914	3.75697	4.38897	3.93841	0.695627	0.148016	NoChange
Q9Y597_S664	-2.1479	-1.44123	-1.47357	-2.91298	0.718264	NA	-1.53758	-0.618597	-0.506739	0.567012	0.0388324	1.71839	NoChange
Q9Y5K6_S458	0.359246	2.67993	NA	2.92514	4.78649	4.62341	4.29323	3.08223	4.57422	4.84691	0.0137512	2.37965	NoChange
Q9Y6F6_S367	2.73507	-2.32155	-2.57107	0.964207	2.99087	2.74339	NA	1.67762	2.20238	1.51714	0.0134917	2.52461	NoChange
Q9Y6M7_S84	1.79908	-0.522976	0.751807	1.25582	1.23943	0.667389	2.25288	NA	0.675923	3.20518	0.393008	0.787231	NoChange
Q9Y6M7_S233	3.54806	1.72049	2.60837	2.4436	0.620967	NA	1.72595	-0.21071	0.772406	1.91729	0.0167671	-1.61495	NoChange
Q9Y6M7_S242	2.84566	1.53422	1.8703	1.716	1.66099	NA	-1.75414	-0.0112429	1.49027	1.20408	0.0614687	-1.47355	NoChange
Q5JU85_S1133	NA	4.56882	4.05787	1.63206	1.60682	2.73947	4.04702	1.5482	-0.0378429	2.76177	0.369927	-1.30868	NoChange
O43491_S627	NA	2.02132	4.16056	-2.66645	0.0181357	1.25681	0.720008	-2.82546	-2.45498	0.928763	0.27828	-1.5646	NoChange
Q7L4E1_S276	NA	0.158356	3.53769	0.760721	1.93086	0.816954	1.61901	-1.94236	-2.76262	1.66106	0.483977	-1.26511	NoChange
Q96S38_S427	NA	1.37929	1.19949	-0.158914	0.59511	-0.412695	0.404277	-0.766898	0.102021	-1.84152	0.192681	-1.12657	NoChange
Q9C073_S145	NA	-0.317202	0.457932	-2.03816	-2.12667	-0.0927342	-0.309266	-1.38236	-0.961851	0.159377	0.890307	-0.153109	NoChange
Q9C073_S207	NA	0.945994	0.910098	-1.46709	-0.840662	0.0824196	0.332348	-1.44449	-0.0610586	1.26909	0.87043	-0.240058	NoChange
Q9H6S0_S1281	NA	-1.56395	-0.315517	-0.619319	0.341315	0.467614	-0.0968584	-2.04161	-2.12304	0.120796	0.688587	0.277633	NoChange
Q9NRA8_S74	NA	0.511891	0.869453	-4.45275	-1.81751	-3.05351	0.614239	0.421385	0.238058	-0.134932	0.57553	0.401758	NoChange
O00267_T799	NA	-0.915308	0.269895	-1.91826	-0.828696	-3.3197	-0.026199	-3.69498	-3.04859	0.300216	0.503817	-0.915099	NoChange
Q9Y6R4_S1252	NA	0.476272	1.14188	0.648466	1.94453	0.955617	1.38071	-0.958889	-2.79997	1.58193	0.93018	-0.404887	NoChange
Q5HYK7_S65	NA	3.236	2.86495	-1.10645	1.90295	5.25482	3.4893	2.31056	3.73718	3.66628	0.177643	1.72868	NoChange
Q70E73_S192	NA	3.36286	6.33459	4.42906	3.62541	3.24863	4.35523	1.4186	3.36447	3.01495	0.0839414	-1.53762	NoChange
Q9UQ35_S1383	NA	3.63297	3.72031	4.02669	-2.79683	0.380424	3.93038	2.53768	2.34661	-0.0267043	0.0176116	-2.7314	NoChange
Q8WUA4_S165	NA	-0.0741524	-1.99188	1.33536	-0.568587	-0.10122	2.92882	-1.41237	1.27002	2.37042	0.450839	0.991407	NoChange
Q9Y4G6_S623	NA	-0.216196	0.34276	-1.05352	-0.102932	-0.196016	-2.77033	0.978072	-1.05164	-0.771087	0.855593	-0.343337	NoChange
Q9Y4G6_S732	NA	3.3148	4.76255	1.33179	4.20605	3.90505	2.45054	3.9315	1.08684	3.54788	0.991509	0.051596	NoChange
Q9Y4G6_S1643	NA	1.28291	2.86703	2.34416	3.28352	3.92517	2.61636	3.19972	2.46957	1.07162	0.303132	0.59629	NoChange
Q9Y4G6_T2041	NA	3.16708	4.53773	3.67697	5.08101	3.82425	3.18186	2.81865	2.79437	3.23365	0.525669	-0.30496	NoChange
Q9Y4G6_S2163	NA	0.138945	0.442901	0.0730048	2.21785	1.42695	0.0312455	0.269725	0.0788745	0.448155	0.216286	0.527182	NoChange
Q9Y4G6_S2172	NA	0.628146	2.12961	0.439089	2.91457	1.90804	0.479324	1.56794	0.614803	1.16154	0.655439	0.37542	NoChange
Q15648_T805	NA	1.80059	2.60852	0.166816	1.92809	-0.432806	2.44817	-1.3928	0.372462	2.39441	0.838756	-0.639056	NoChange
Q13873_S863	NA	-1.59024	0.916814	-1.81736	-0.454292	-0.47118	-0.34943	2.88302	0.398461	-0.173437	0.183865	1.13578	NoChange
Q8IVL1_S1215	NA	0.225537	1.43163	0.0561349	0.509893	-0.404909	0.958234	0.888078	1.97536	0.493907	0.979151	0.165659	NoChange
Q99700_S889	NA	0.514443	0.271962	0.16808	2.96457	2.2949	4.03389	2.9484	2.67369	3.78121	0.000307959	2.79795	UP
Q8WYL5_S515	NA	4.25501	1.18946	2.61365	2.08493	0.375079	-0.00225507	-0.446341	0.645017	2.79518	0.0318614	-1.77744	NoChange
O15063_S673	NA	-1.28201	1.62633	0.409159	0.499652	1.47138	-0.466591	-1.97767	-1.22934	0.037022	0.711857	-0.528753	NoChange
Q86WB0_S354	NA	2.70319	2.41715	2.26089	3.74549	2.94765	3.22096	1.23986	1.84149	5.0297	0.46712	0.543782	NoChange
Q86TB9_S184	NA	3.46454	4.35604	2.68467	0.912472	3.85583	2.89096	2.39777	3.07519	1.99621	0.216437	-0.980344	NoChange
B5ME19_S39	NA	3.08324	3.83095	3.45534	3.27408	3.43103	4.07403	3.32348	3.52134	3.68012	0.9652	0.0941709	NoChange
Q14315_T2446	NA	0.562725	3.97393	-0.562203	2.86367	2.53624	-0.277038	1.9387	1.07688	2.18843	0.942146	0.396328	NoChange
P28290_S92	NA	-2.03445	-1.27216	-0.536094	0.828612	-1.33762	1.22055	-0.535407	-1.23729	-1.90084	0.441241	0.787236	NoChange
Q8IVE3_S202	NA	0.0468414	-0.526349	-1.97541	-0.75989	-1.92902	-0.0206452	-1.37636	-0.262066	0.217516	0.737215	0.129895	NoChange
Q8IVE3_S459	NA	0.309278	-0.201481	-1.31416	0.271768	-0.217856	-0.759279	-1.2569	-0.457314	0.307063	0.698038	0.0500342	NoChange
Q9NZJ4_S1779	NA	0.460757	1.58496	-1.67823	1.69767	-0.364757	-0.131934	2.41829	-1.00485	2.3831	0.289775	0.710421	NoChange
O94806_S216	NA	2.74233	1.53322	-0.839098	1.15993	-2.87453	0.986026	0.175302	-1.61088	1.89368	0.334332	-1.19056	NoChange
Q5U5Q3_S545	NA	1.5756	3.10498	-0.00181788	0.0132884	-0.482084	3.27045	-0.85341	0.330656	3.02105	0.476643	-0.676262	NoChange
Q9H792_S568	NA	2.65112	4.30254	1.81962	2.47796	1.92371	3.36134	1.55115	2.38963	2.36564	0.50623	-0.579525	NoChange
Q9H792_S572	NA	3.20888	4.87926	2.68158	3.63713	2.38999	3.36134	2.12679	2.77055	2.36564	0.253618	-0.814665	NoChange
Q86SQ0_S157	NA	0.494983	2.17547	1.59317	1.51189	1.94515	-0.874683	4.007	3.27331	-2.90122	0.728997	-0.260968	NoChange
Q86SQ0_S418	NA	0.129745	0.689162	-0.854847	-1.85593	-1.2457	-1.3163	1.03283	-1.67521	-1.7415	0.431484	-1.12165	NoChange
Q6ZWE6_S132	NA	1.0448	1.85724	0.872385	0.548322	1.5983	-0.172801	2.1354	1.14147	-0.0384908	0.474945	-0.389441	NoChange
Q86X02_S179	NA	1.46472	2.16762	-2.48524	3.36417	-2.83425	1.27243	3.39035	3.55438	0.896593	0.23986	1.22491	NoChange
Q96Q05_S953	NA	2.06831	3.68306	0.227997	-1.29045	1.00046	-0.128559	1.32735	0.183044	-2.39077	0.220465	-2.20961	NoChange
Q16822_S304	NA	-0.99631	-1.63611	-0.780336	0.942208	-1.67865	-0.970197	1.67406	-2.88016	-1.69164	0.649369	0.37019	NoChange
Q12802_S1647	NA	1.00885	1.60145	0.648596	-1.50374	-0.465996	-0.253593	0.136861	-0.157401	-0.0627646	0.127762	-1.47074	NoChange
Q12802_S1932	NA	1.05143	1.53881	1.89104	0.993126	0.980264	1.63367	1.59311	1.79244	1.03308	0.578753	-0.156145	NoChange
Q13905_S311	NA	0.663055	0.460146	-0.917564	-1.40213	-0.163219	0.0259861	0.22383	0.284036	0.0998174	0.980434	-0.223826	NoChange
Q6UX71_S506	NA	5.14216	5.84851	4.24526	4.90453	5.7826	4.02608	-0.800019	3.84023	5.27597	0.450959	-1.24041	NoChange
Q86U44_S43	NA	-1.60489	-0.13981	-1.01155	-1.72066	-1.56229	-0.541446	-1.96783	-1.90579	0.241801	0.536848	-0.323953	NoChange
Q99567_S502	NA	1.65147	3.63866	0.941671	1.77054	-2.75357	2.17734	-0.487645	0.201933	3.22318	0.555997	-1.38864	NoChange
P42356_S257	NA	0.538292	-0.165392	0.738533	-1.27924	1.74124	2.41732	1.13623	3.61614	-0.72796	0.663678	0.780142	NoChange
P02549_S1167	NA	3.60136	3.84884	3.21549	1.92644	3.17275	3.23774	3.0216	3.11547	2.4499	0.226144	-0.734581	NoChange
O75914_S154	NA	1.84426	6.95073	6.08052	1.72596	6.50162	6.55248	-0.206412	0.469834	2.08191	0.193077	-2.10427	NoChange
O75914_S220	NA	1.18678	2.55802	0.503602	1.16764	2.02662	2.05871	0.0278383	1.67634	-0.820363	0.482934	-0.393339	NoChange
O60763_S942	NA	3.69264	4.70586	4.07023	4.59521	-0.521272	3.06146	3.08562	3.04206	3.46904	0.15783	-1.36755	NoChange
P27987_S204	NA	-0.842689	-2.51295	-2.15167	0.0316789	-2.49084	-1.4656	0.713475	0.450181	0.199236	0.232621	1.40879	NoChange
Q69YQ0_S385	NA	1.08157	3.34804	3.21525	1.95802	2.88132	1.48087	0.658668	2.40444	2.46215	0.352175	-0.574039	NoChange
Q5T4S7_S181	NA	-0.236537	0.635696	-0.587816	-0.180716	-3.02853	-0.459034	-1.97634	-1.2068	0.0771696	0.373351	-1.06616	NoChange
Q9Y3Q8_S189	NA	3.07483	2.50493	2.16746	1.98731	1.29937	2.02417	2.90971	4.58237	2.6029	0.769135	-0.0147693	NoChange
Q8NBV4_S62	NA	0.93541	3.23106	1.17388	1.06601	2.29909	1.42758	-1.14901	-2.61609	1.23925	0.223083	-1.40231	NoChange
Q96S90_S33	NA	-0.502447	-3.12047	-2.12377	-1.01344	-2.98762	-1.03047	-1.7855	-1.197	-0.926458	0.932893	0.425482	NoChange
Q96S90_S194	NA	2.65995	1.28306	0.496514	1.89562	0.376517	-0.364953	1.5344	1.47982	-0.193925	0.9037	-0.691928	NoChange
Q5JTV8_S60	NA	4.56616	3.34441	0.821174	3.9563	-1.72419	2.06351	4.74363	0.501458	1.80734	0.571512	-1.01924	NoChange
O60504_S348	NA	3.74077	1.4063	1.08522	2.49225	2.39168	-0.821429	-0.531027	2.02631	2.88969	0.372156	-0.669518	NoChange
Q8WVM8_S316	NA	-1.81959	-0.767913	-1.5183	-0.784638	-0.944189	-1.60811	-1.41592	-2.10284	-1.41628	0.986265	-0.0100626	NoChange
P49023_S533	NA	-1.0719	1.31445	-0.461842	1.31743	0.386973	-2.25962	-0.585099	-0.562324	-3.06221	0.645583	-0.721046	NoChange
Q9Y426_S435	NA	-0.324447	2.99227	-2.85189	-1.29493	-0.0401614	1.4225	-0.352464	2.23529	0.879987	0.489159	0.536394	NoChange
O14545_S479	NA	0.730825	-4.69526	2.74527	3.04041	1.27267	4.4445	1.31038	3.36127	4.06153	0.075435	3.32151	NoChange
Q6WCQ1_S220	NA	3.87033	4.53447	1.48652	2.34677	4.55603	3.3036	4.84419	3.42297	4.34911	0.426329	0.506669	NoChange
Q6WCQ1_S224	NA	3.4556	4.53447	0.257808	2.34677	4.55603	3.3036	4.84419	3.42297	4.34911	0.352227	1.05449	NoChange
Q86V48_S659	NA	3.74462	4.8374	0.963084	5.38561	-0.412668	3.23752	3.06415	3.47667	4.69781	0.812009	0.0598122	NoChange
O60825_S493	NA	-0.911788	0.368154	0.761001	-0.268986	0.698529	1.20598	-2.57267	-0.797153	1.13067	0.595517	-0.173062	NoChange
Q9Y2K9_S820	NA	0.566131	-0.832323	1.48086	0.444328	-2.52584	-0.113726	-0.0898829	0.631891	-0.297471	0.458722	-0.730007	NoChange
B2RTY4_S1258	NA	0.0468901	0.569457	-1.72093	0.705209	-1.13647	-0.571305	-1.46388	-1.65922	-0.0169224	0.889408	-0.322238	NoChange
Q8N3V7_S263	NA	2.73759	3.40414	4.32668	1.54343	2.44152	-0.391273	3.27951	1.80255	0.184858	0.0166304	-2.0127	NoChange
Q8TEW0_S174	NA	0.727117	1.46978	-1.33986	1.14937	1.0908	1.13947	-0.823092	-0.732018	0.51314	0.612036	0.103934	NoChange
A7E2V4_S53	-2.23506	NA	-2.81414	-3.48877	-4.16276	-2.1689	-1.14205	-3.05189	-1.86751	NA	0.629756	0.36737	NoChange
B2RTY4_S2294	-1.64176	0.544834	-1.09729	1.26203	NA	1.18042	2.41925	NA	0.69667	1.57011	0.0580345	1.69966	NoChange
O00193_S17	5.91765	1.00634	5.64549	4.15724	1.16911	4.76794	NA	NA	3.07792	6.17794	0.996531	-0.383451	NoChange
O00264_S181	5.38739	2.88964	5.15571	5.25482	NA	5.87366	3.14231	NA	4.88531	3.2012	0.683666	-0.396271	NoChange
O00401_Y256	1.46575	2.1325	3.06985	0.355646	1.39861	NA	0.796856	NA	1.6103	2.73329	0.673534	-0.12117	NoChange
O00418_S470	-0.999519	NA	NA	1.07768	0.796703	0.433873	2.69396	1.15775	2.36771	0.224436	0.0340783	1.23999	NoChange
O00429_S616	2.82575	3.76639	4.98306	3.36666	3.68919	1.55894	NA	3.55303	NA	4.71849	0.338441	-0.355551	NoChange
O00461_S364	-0.169316	0.371723	NA	-0.643407	-0.580905	NA	-1.28268	-3.8934	-2.00132	0.999218	0.172602	-1.20482	NoChange
O00499_S331	4.49305	1.67509	1.61885	4.63707	2.59596	2.68042	NA	3.9516	5.19765	NA	0.890954	0.500394	NoChange
O00512_S917	-4.419	-3.68812	-1.04929	-3.24759	0.374805	-2.63956	NA	NA	-3.86471	0.851992	0.111436	1.78163	NoChange
O00567_S520	4.64353	NA	NA	5.55864	6.12445	5.54841	5.4252	6.04242	5.95809	5.61276	0.11859	0.684138	NoChange
O00567_S570	3.71819	NA	-0.770081	2.74041	2.98726	NA	4.50111	2.48533	3.6302	1.65514	0.14747	1.15564	NoChange
O14497_S363	2.15344	-0.160244	0.319769	NA	-0.809776	0.755714	0.191236	0.433092	0.635177	NA	0.423108	-0.529901	NoChange
O14497_S1751	-1.17196	NA	0.449209	-0.440698	-0.363114	1.11735	1.96973	-1.11425	0.00595825	NA	0.414762	0.710951	NoChange
O14523_S662	-1.2394	NA	4.34447	NA	0.629898	-2.27282	-1.4629	-1.04358	-3.22575	-1.1151	0.126718	-2.96757	NoChange
O14578_S1971	3.74558	0.829838	-0.616567	NA	0.360114	-0.177949	2.95485	NA	-0.822863	2.79265	0.706855	-0.298257	NoChange
O14613_S109	1.8429	-0.137344	-1.85258	NA	2.2191	1.09069	-0.121102	-1.72866	0.739843	NA	0.940223	0.488979	NoChange
O14617_S829	3.20426	NA	NA	1.90318	4.41013	2.21561	3.50069	3.20253	0.583798	3.83247	0.820653	0.403815	NoChange
O14647_S1801	-3.31132	-2.88564	2.26253	-2.36749	-1.4428	-2.97803	-0.0746177	NA	NA	-1.37772	0.988367	0.10719	NoChange
O14686_S1671	-0.881468	NA	0.264856	0.462255	-0.806117	-0.416896	NA	-1.4329	-0.742728	-0.751485	0.188077	-0.778572	NoChange
O14686_S2274	1.73465	NA	1.24382	1.31028	-1.75893	0.0840083	NA	-0.273137	0.224946	1.35479	0.261636	-1.50325	NoChange
O15021_S1295	-1.68965	-0.628556	2.83514	-0.528876	NA	NA	-1.19173	1.17434	-1.41969	-0.329085	0.748221	-0.438554	NoChange
O15021_S1373	0.123595	2.33266	4.59079	3.44247	NA	NA	2.77321	3.7261	2.26965	3.42906	0.821702	0.427126	NoChange
O15021_S1387	-3.07579	0.110552	1.12871	-0.240957	NA	NA	-1.27961	0.988924	-0.264783	0.267272	0.491636	0.447323	NoChange
O15021_S1422	-1.06065	1.01364	2.27593	0.641889	NA	NA	0.389209	1.58643	1.45243	1.66941	0.624166	0.556663	NoChange
O15021_S1470	-1.93739	0.61658	2.03077	0.681003	NA	NA	-0.72676	1.70441	0.255795	0.398707	0.891114	0.0602988	NoChange
O15021_S1782	-4.05369	-3.23469	-2.509	0.571791	NA	NA	-1.42519	2.46911	1.00927	0.972629	0.0325181	3.06285	NoChange
O15033_S337	-4.72804	-3.01112	-3.64944	NA	-0.66036	NA	-3.55717	-2.37643	-2.38596	-1.59751	0.0709649	1.68071	NoChange
O15085_T672	-0.0908863	0.141557	1.91917	-2.54786	1.74232	NA	2.41516	NA	-1.57861	2.51152	0.568827	1.4171	NoChange
O15164_S811	1.68377	-0.727622	NA	0.940515	-2.20933	0.261596	1.86581	-0.298717	0.236787	NA	0.68705	-0.660992	NoChange
O15400_S126	-0.268563	NA	1.24625	2.09055	1.52645	1.89193	NA	-0.174609	1.82957	-0.636618	0.847931	-0.135401	NoChange
O43150_S701	1.13399	0.791855	2.65644	1.31248	NA	1.46529	NA	0.292081	1.37904	0.305213	0.30006	-0.613287	NoChange
O43237_S194	3.82972	3.90998	NA	2.63221	4.69082	3.35532	5.98778	3.71094	3.6163	NA	0.476666	0.814927	NoChange
O43237_S446	-0.110215	0.606498	NA	-0.637536	1.36246	-0.365984	1.28341	0.412045	-0.147512	NA	0.604952	0.55597	NoChange
O43281_S331	1.23682	NA	-1.3537	NA	2.51504	2.38419	3.47695	-2.76061	-0.269995	1.7987	0.387045	1.24915	NoChange
O43294_S68	3.94617	NA	NA	5.44349	6.07145	6.68751	4.34862	6.62176	2.56717	6.42081	0.705572	0.75806	NoChange
O43294_S137	4.67289	NA	NA	0.303431	6.84601	6.45659	5.99733	4.42514	4.35548	7.12745	0.107889	3.37984	NoChange
O43294_S141	4.53144	NA	NA	0.0335978	6.82773	5.4195	5.99733	4.42514	4.35548	7.11622	0.0841134	3.40771	NoChange
O43314_S1006	-1.38473	-0.880271	-2.20525	0.595163	-0.613977	NA	-0.164138	-1.39188	NA	0.382827	0.506392	0.521977	NoChange
O43395_S619	1.57454	NA	-1.75253	0.435857	-0.199552	0.0461085	NA	-1.02255	0.487307	-2.23775	0.488668	-0.671247	NoChange
O43426_S1565	0.344002	1.57189	2.74943	1.12772	NA	2.21207	NA	1.5434	0.560694	1.29284	0.733419	-0.0460102	NoChange
O43491_S58	1.84746	2.93648	2.19317	2.31726	2.70185	4.61539	NA	NA	3.35593	3.30014	0.134643	1.16973	NoChange
O43516_S340	-0.161713	1.59378	1.36577	-0.366589	1.99588	NA	NA	0.805702	0.433259	1.12268	0.656884	0.481567	NoChange
O43741_S108	-0.517798	-1.90869	-2.00058	NA	-0.454702	-1.14274	-1.615	0.381745	-0.998478	NA	0.18631	0.709855	NoChange
O43765_T81	2.75446	-3.54109	NA	3.60283	NA	2.25699	1.11758	3.54638	3.00413	-0.089148	0.475982	1.02845	NoChange
O43896_S674	-1.59135	-6.1881	-1.72635	-3.90655	NA	-2.53563	-0.709261	NA	-0.0812369	-2.10814	0.0635051	1.99452	NoChange
O43896_S676	-1.59135	-6.1881	-1.72635	-3.90655	NA	-2.53563	-0.709261	NA	-0.0812369	-2.10814	0.0635051	1.99452	NoChange
O43896_S915	3.51037	0.754242	4.5937	NA	NA	4.80652	4.94335	4.08628	4.68384	5.64495	0.0484092	1.88022	NoChange
O60504_S530	6.40472	NA	NA	1.56554	2.40762	7.01115	5.02198	3.69792	3.56375	2.23318	0.932881	0.00413223	NoChange
O60828_S247	1.48331	0.125902	NA	-0.159521	-1.20532	-1.46563	1.10528	NA	-0.843867	0.605689	0.188633	-0.844001	NoChange
O75113_S300	0.100869	0.835283	NA	-0.517934	0.968767	NA	-0.348275	-2.63331	-1.44054	-0.811587	0.0948981	-0.992396	NoChange
O75161_S142	-2.07533	1.06043	1.24265	NA	-2.1652	-0.708599	0.0578593	NA	-2.41146	-1.02596	0.260694	-1.32659	NoChange
O75167_S560	-1.27939	NA	-2.01642	-3.39463	-1.8005	-2.93776	-4.5154	-2.84295	-3.41046	NA	0.318763	-0.871272	NoChange
O75376_S1472	2.07187	NA	0.860199	1.14774	-0.0184964	-0.162314	NA	-1.41029	0.149944	2.01999	0.212859	-1.24417	NoChange
O75376_S2184	3.0207	NA	0.88462	1.2306	0.4273	1.2296	NA	-1.19136	0.792961	1.84663	0.37221	-1.09095	NoChange
O75420_S406	0.595166	NA	1.48972	-0.20121	-1.1532	NA	0.492675	-1.47812	-1.74035	0.319565	0.0611822	-1.33978	NoChange
O75494_S131	3.71673	2.05456	NA	2.77156	1.51095	3.77231	3.8549	NA	2.99572	2.18429	0.747025	0.0160183	NoChange
O75494_S133	3.71673	5.00711	NA	4.35704	5.12417	4.2341	5.58904	NA	3.80962	2.18429	0.947697	-0.172048	NoChange
O75533_T142	0.324925	1.89402	NA	NA	2.05385	0.360837	3.13666	0.697584	0.671659	3.08078	0.813346	0.557421	NoChange
O75815_S290	0.109794	0.163894	NA	-0.861708	0.633253	-0.103072	NA	-0.0656431	-0.0359381	-0.885921	0.975176	0.104542	NoChange
O75815_S370	1.23396	0.238252	-3.2953	NA	NA	1.4158	-1.54798	1.03791	2.14291	1.52961	0.19882	1.52334	NoChange
O94763_S442	2.3855	NA	1.38268	0.241763	-0.264799	1.00385	NA	-0.871235	-0.584816	0.684862	0.156732	-1.34307	NoChange
O94804_S20	1.22165	-1.13225	-0.609632	-1.04021	2.23102	NA	1.38588	NA	0.86894	0.871503	0.0424808	1.72944	NoChange
O94806_S391	2.91833	3.6933	3.62195	NA	NA	3.21502	3.17454	1.13	1.30411	4.62213	0.617517	-0.722033	NoChange
O94827_S959	0.114652	0.696567	-0.482258	NA	1.78741	1.08708	1.16492	-2.33476	NA	-3.50277	0.820322	-0.469276	NoChange
O94885_S821	-2.60491	3.36281	2.76405	2.44386	0.773046	2.43312	0.84811	NA	2.4594	NA	0.801172	0.136965	NoChange
O94913_S511	-1.17291	3.01333	-3.1446	-1.63771	-2.76152	NA	-0.391079	NA	-3.07473	-1.22327	0.244823	-1.12718	NoChange
O94921_S134	-0.816555	NA	-1.86973	-2.52214	-0.91052	0.349917	-1.85504	-1.96836	0.0672621	NA	0.56793	0.872793	NoChange
O95218_S120	4.7852	3.6522	4.50751	NA	4.60757	4.08246	NA	3.27527	4.31007	4.50645	0.89582	-0.158604	NoChange
O95218_S188	3.40644	-1.71748	1.13754	NA	2.26957	2.85296	NA	2.65693	3.37223	2.5754	0.160078	1.80325	NoChange
O95251_T88	3.084	-1.08824	0.385934	-0.0308663	-0.0934744	-2.60564	2.35425	NA	NA	1.39474	0.708239	-0.325239	NoChange
O95292_S160	-1.33346	NA	0.169352	1.45516	1.91233	1.25385	NA	1.31925	1.5747	1.70445	0.042224	1.4559	NoChange
O95297_S260	-1.50527	NA	NA	-1.69635	1.22206	-2.02881	-2.38936	-0.928614	-2.39456	-1.66037	0.982663	0.237537	NoChange
O95400_S195	4.57473	NA	-2.03942	-1.80088	1.34172	1.74652	1.66893	NA	1.16278	-1.21819	0.690134	0.695543	NoChange
O95402_S447	-0.870392	1.47375	NA	NA	0.285638	-2.77178	1.39457	-1.77542	-0.294948	0.41906	0.56223	-0.758827	NoChange
O95685_S74	-1.29067	-0.261204	NA	NA	3.29681	4.41758	3.22642	1.98685	2.42721	2.39382	0.0111965	3.73405	NoChange
O95785_S983	1.33449	NA	2.25619	0.538719	-0.680423	NA	-1.6293	-1.50723	0.360079	2.9289	0.137617	-1.48206	NoChange
O95785_S1012	-1.80687	NA	-0.0203982	-1.43275	-1.48617	0.827314	-1.85738	NA	-1.78797	1.73928	0.730804	0.573688	NoChange
O95817_S173	5.72145	5.6247	5.67342	4.15538	4.55521	5.49309	5.62595	4.8635	NA	NA	0.859183	-0.159298	NoChange
O95831_S268	0.620136	-0.838679	-2.42035	0.603605	NA	-0.329376	-0.749409	0.97015	-0.822515	NA	0.334022	0.276033	NoChange
O95835_S181	-1.36814	-0.600189	0.895847	-1.74344	-1.05897	NA	-0.619079	NA	-0.895236	-0.0596482	0.679038	0.0457472	NoChange
O96013_T207	1.81824	1.6235	1.88376	NA	0.457985	0.80103	2.51039	0.856171	1.82774	NA	0.594396	-0.484507	NoChange
O96013_S474	3.32083	-0.931996	1.17489	NA	0.84892	NA	2.18658	1.55151	2.14756	0.043128	0.663755	0.167632	NoChange
P02545_S407	0.319776	NA	2.86908	0	NA	3.27718	3.41471	3.37525	3.37123	0.488358	0.095021	1.72239	NoChange
P02545_S616	1.21278	1.41165	NA	0.91697	NA	1.02326	0.148762	1.29826	1.37576	1.11905	0.689692	-0.187448	NoChange
P02751_S2384	3.81428	6.16735	4.24725	6.91839	5.69358	6.33911	NA	NA	5.62793	4.70407	0.730064	0.304358	NoChange
P04049_S621	5.01003	4.99164	NA	4.90053	5.78087	NA	5.35273	6.42045	5.37638	5.26101	0.241991	0.670885	NoChange
P04083_S37	1.80302	0.921016	-1.45252	1.92159	3.54752	4.23148	NA	0.0425723	NA	1.93706	0.0781987	1.64138	NoChange
P06400_T373	6.09277	-3.47027	1.60951	2.80325	-0.134937	-0.569598	2.85044	NA	NA	1.02537	0.498855	-0.965996	NoChange
P06733_S263	-0.0445018	-1.89037	NA	-0.447844	-0.37352	-0.718969	-0.293729	NA	0.358116	0.485625	0.407539	0.685743	NoChange
P08621_S226	5.8532	4.55508	5.38667	NA	4.8756	3.29306	5.50284	3.6277	4.37494	NA	0.397145	-0.930155	NoChange
P08670_S26	4.44446	-0.43428	4.1582	1.43107	5.51785	3.80121	2.36527	1.69072	NA	NA	0.613523	0.943898	NoChange
P08670_S34	3.95911	0.85945	NA	-0.600015	2.4725	-0.045163	1.56785	0.933197	0.615317	NA	0.84522	-0.297441	NoChange
P08670_S47	1.33297	0.834294	0.356686	-0.415206	-0.75264	NA	0.993905	1.21763	1.70718	NA	0.951487	0.264333	NoChange
P08670_S56	6.19791	3.57379	NA	5.72347	NA	6.24986	6.64309	6.7831	3.45049	6.04531	0.678623	0.669317	NoChange
P08670_S73	3.08624	5.71114	7.3421	4.23316	NA	4.59076	4.99775	2.25073	4.70608	NA	0.338884	-0.956828	NoChange
P08670_S144	4.26117	-2.75757	-1.04249	-3.70495	NA	-2.91173	-2.08121	-1.96677	-3.29117	NA	0.283625	-1.75176	NoChange
P0C1Z6_S180	3.70018	1.85921	1.20199	NA	1.9257	2.62854	3.56295	1.23647	2.23406	NA	0.874591	0.0637503	NoChange
P0C7T5_T330	1.08538	NA	0.511255	-1.78173	NA	1.82889	0.648037	-0.114498	1.00989	0.759868	0.29946	0.888135	NoChange
P10071_S445	-1.07723	1.82496	1.66182	NA	-1.53982	1.86429	2.46696	NA	1.11978	3.28601	0.67689	0.636263	NoChange
P12270_T2116	-1.42939	2.39532	3.33312	-0.875036	NA	NA	0.391895	-2.95527	-1.54519	3.1541	0.429435	-1.09462	NoChange
P12814_Y193	-2.99587	-3.42625	-1.66328	-2.96147	1.08723	-0.832018	NA	0.34596	-1.97107	NA	0.0194437	2.41924	NoChange
P13797_S339	-1.98885	1.70521	2.90585	0.440112	1.79365	2.00028	NA	3.27866	NA	1.21552	0.142845	1.30645	NoChange
P13798_S187	1.3293	1.39167	NA	0.323845	0.161703	2.11249	0.070426	-0.422841	NA	0.989698	0.524369	-0.432644	NoChange
P13807_S645	3.27685	5.40562	4.43153	NA	2.15914	NA	3.98098	-0.372708	1.525	4.16169	0.0532672	-2.08051	NoChange
P14923_S182	-1.62747	2.41724	0.36988	-1.2918	1.19485	NA	2.04475	NA	0.635251	2.63251	0.277028	1.65988	NoChange
P15336_S112	-1.90118	0.100196	-0.0226826	-2.22532	NA	0.25107	-0.637379	NA	-0.606912	0.426696	0.512119	0.870615	NoChange
P16949_S16	4.915	0.681951	0.730054	1.84116	-0.42133	NA	2.99684	NA	1.29773	3.23097	0.655937	-0.26599	NoChange
P16949_S25	4.70663	0.950823	0.428661	1.94646	-1.27765	NA	1.20986	NA	-1.54157	3.80487	0.182648	-1.45927	NoChange
P16949_S38	8.52684	3.8613	4.23145	6.12989	2.77023	NA	6.61645	NA	2.95867	7.32611	0.327894	-0.769503	NoChange
P16949_S63	0.403973	-0.0154797	0.993569	1.91145	-0.894274	NA	1.69634	NA	-0.0496481	3.00571	0.827009	0.116155	NoChange
P16989_S34	0.877245	5.30328	5.13564	1.36256	5.4276	4.53457	NA	5.43146	3.73777	NA	0.0860835	1.61317	NoChange
P17029_S13	0.665786	0.195473	1.37	NA	-0.45341	0.733866	1.32331	0.00734548	NA	1.72418	0.809682	-0.0766956	NoChange
P17706_S304	-0.120215	NA	0.984888	-3.59331	-1.93965	-4.47572	2.14063	NA	-2.94443	2.22639	0.940793	-0.0890108	NoChange
P17858_S775	1.99533	3.22277	NA	1.0819	2.43236	-0.659365	NA	2.17677	1.9698	0.489944	0.266592	-0.818095	NoChange
P18206_S272	-2.65087	0.347616	1.8151	NA	0.809103	1.08521	0.748403	1.62784	NA	-0.332366	0.191109	0.950354	NoChange
P18206_S275	-1.01823	-1.50069	0.329689	NA	-0.443445	0.118924	-3.51744	-0.83667	NA	-2.07673	0.472368	-0.621325	NoChange
P18206_S290	4.08974	6.56036	4.22875	NA	6.57371	6.19913	6.39551	5.72407	NA	4.07186	0.464793	0.833236	NoChange
P18206_S579	-1.56881	-1.80011	0.78611	NA	0.641017	-0.45377	0.292597	0.636099	NA	0.615068	0.213088	1.20714	NoChange
P18206_T604	0.170701	2.78098	3.33108	NA	3.02366	3.41867	1.95613	2.2976	NA	2.65568	0.452472	0.576094	NoChange
P18206_S721	2.36736	5.5991	7.02865	NA	6.16423	6.62172	5.57883	6.33815	NA	4.96102	0.385595	0.934422	NoChange
P18206_S795	-1.33633	2.48744	3.62014	NA	3.772	1.68091	0.716516	2.37874	NA	2.35746	0.488291	0.590707	NoChange
P18206_S809	-2.17997	-1.82398	0.381797	NA	-0.641865	-0.165785	-1.39556	-0.00446615	NA	-1.41392	0.419459	0.483066	NoChange
P18583_T959	0.39708	NA	-0.472448	-0.715286	-1.98381	-1.56167	-1.30446	-1.61617	-0.607598	NA	0.185615	-1.15119	NoChange
P18858_S66	1.80964	-1.01701	NA	0.824223	NA	-0.226536	2.03845	-0.640016	0.240456	0.379387	0.684051	-0.180605	NoChange
P20042_S2	5.03128	7.51253	6.70688	NA	7.63704	6.36625	5.63601	6.64079	6.22164	NA	0.868883	0.0834522	NoChange
P20340_S2	-0.0349159	NA	-0.615792	-0.381919	0.364715	-0.622689	NA	-2.27516	-1.69434	-3.04368	0.22219	-1.11002	NoChange
P20962_S5	1.74231	0.819082	NA	0.68162	-0.537204	2.0601	-0.112238	-1.95472	1.61895	NA	0.36125	-0.866024	NoChange
P21359_S864	0.920255	NA	2.25269	0.377732	NA	0.850283	2.56743	0.0470892	0.740776	2.12758	0.872617	0.0830724	NoChange
P21796_S104	3.53309	2.36369	2.3925	NA	2.77241	1.9455	3.93617	NA	2.6406	3.08049	0.952971	0.111941	NoChange
P22087_S124	1.34372	NA	NA	-0.295362	0.873793	-1.2921	-0.0147767	0.36319	-0.665693	-1.15141	0.234729	-0.838677	NoChange
P22626_S259	2.27896	-0.683344	NA	0.513402	0.44829	-0.077317	1.08042	-2.24169	-0.761305	NA	0.379293	-1.01333	NoChange
P22681_S619	0.720215	0.154779	2.24048	NA	-1.69663	NA	-1.39778	-3.65638	-0.725999	-0.592513	0.0226309	-2.65235	NoChange
P23443_S427	0.828651	1.25442	1.97908	0.314899	1.99216	-2.18696	1.13366	NA	1.69359	NA	0.630269	-0.43615	NoChange
P23470_S1182	-1.14906	0.978131	NA	-1.99602	0.462941	0.411021	NA	-0.996377	0.492759	-1.04374	0.530792	0.587636	NoChange
P23511_S326	-0.279092	0.0553635	NA	-0.952451	-3.07229	NA	0.693667	-4.32916	-1.42323	0.513262	0.34389	-1.13149	NoChange
P23528_S41	-1.88725	-3.85557	-1.26348	-2.35227	-2.35059	-2.67254	-1.42793	NA	NA	-3.61861	0.88371	-0.177773	NoChange
P25054_S1042	0.417356	NA	-3.39014	-0.104127	-0.5731	0.381737	-0.270603	NA	0.195387	-2.44544	0.731078	0.483234	NoChange
P25054_S2533	-1.0992	-2.77345	-2.49125	NA	-1.60733	-2.33075	-0.897417	NA	-0.136192	-2.40658	0.25717	0.645644	NoChange
P25054_S2535	-1.0992	-2.77345	-2.49125	NA	-1.60733	-2.33075	-0.897417	NA	-0.136192	-2.40658	0.25717	0.645644	NoChange
P25786_S110	-6.07348	-3.52045	NA	-1.88278	-1.83626	NA	-3.50042	-1.14974	-2.01978	-2.17828	0.428574	1.68867	NoChange
P27708_S1406	-2.20742	-0.192323	0.875242	-0.599786	NA	-2.13249	-0.364165	NA	-2.37627	-1.90354	0.130455	-1.16304	NoChange
P27816_S787	5.27395	3.26556	4.11451	3.72701	NA	NA	2.78842	3.22891	3.33314	3.58514	0.138922	-0.861355	NoChange
P27816_S825	4.49107	1.37226	4.893	2.49361	NA	6.04136	2.4021	5.73734	6.28419	NA	0.232061	1.80376	NoChange
P27816_S928	2.60525	-0.435904	-0.56544	0.164636	NA	-0.877518	0.913692	2.27644	-0.316842	NA	0.875726	0.0568072	NoChange
P27816_S941	5.69905	NA	3.27815	4.22752	NA	3.41691	5.19342	6.37336	6.00079	5.32258	0.294715	0.859841	NoChange
P27816_S1000	-1.92436	NA	-2.32114	-0.399731	NA	-2.52853	-1.55943	-1.61047	-1.70411	-1.56567	0.743387	-0.245233	NoChange
P27824_S583	-2.56757	2.89721	0.0499159	3.45773	1.45944	4.26365	NA	NA	3.90264	2.96878	0.059285	2.1893	NoChange
P29536_S516	0.410195	1.39123	2.46818	1.20552	NA	2.75186	1.73291	1.45206	3.70478	NA	0.107718	1.04162	NoChange
P29692_S133	6.68692	5.27619	5.63	5.88635	5.2454	5.55726	6.07847	NA	5.91173	NA	0.630926	-0.171649	NoChange
P29966_S46	-3.75225	-1.87234	-2.15872	NA	-0.722571	-0.876414	1.47668	-2.55059	NA	1.23564	0.0244463	2.30698	NoChange
P29966_S145	5.31555	1.09058	0.582738	NA	1.57306	1.91323	2.93847	1.4023	3.33761	NA	0.895088	-0.096688	NoChange
P29966_T150	5.56502	2.2657	3.84267	NA	4.97018	5.60061	6.31842	3.76946	6.66584	NA	0.136046	1.57377	NoChange
P29966_S170	4.85403	8.28886	4.98786	NA	7.37577	6.49534	5.5382	4.26578	6.44753	NA	0.50891	-0.0190594	NoChange
P30041_T44	1.1589	-1.58983	-0.322514	NA	-0.133083	-0.532351	-3.06307	NA	2.8819	0.314659	0.838622	0.144758	NoChange
P30622_S204	3.05071	2.57356	3.23407	NA	3.02195	-1.88092	NA	2.33492	3.29799	3.61882	0.495002	-0.874229	NoChange
P31629_S2118	1.2686	-1.03124	-0.464035	0.015732	NA	0.474038	-3.21694	-2.54339	1.22334	NA	0.27266	-0.963002	NoChange
P35222_S552	5.32129	5.36285	NA	5.8161	5.59598	NA	3.26807	1.71802	5.14358	5.16005	0.273889	-1.32294	NoChange
P35251_S156	2.83094	2.09637	NA	2.27338	0.756502	0.956253	2.34479	NA	0.956711	1.89844	0.0406593	-1.01769	NoChange
P35606_S859	2.72839	-1.61524	5.22671	NA	5.7115	3.92745	5.959	5.06996	0.365436	NA	0.168744	2.09338	NoChange
P36915_T50	-3.3965	0.838026	NA	0.733986	1.45479	0.508603	2.42955	NA	1.06517	1.44415	0.321198	1.98862	NoChange
P37837_S237	2.71114	0.412516	NA	0.848774	-1.73774	0.892506	1.15272	1.40203	0.697411	NA	0.385083	-0.842759	NoChange
P40189_S667	1.96622	2.45846	2.56204	NA	1.54464	2.11478	-1.70532	1.23904	1.60497	NA	0.137053	-1.36929	NoChange
P41970_S396	1.19674	-1.10965	2.19919	NA	-2.67264	NA	1.24822	-2.33456	-0.168722	1.02804	0.136086	-1.34203	NoChange
P46100_S889	-1.49712	NA	NA	-2.95097	-3.44657	-2.7614	-1.04776	-2.73894	-2.11256	-2.63868	0.228972	-0.233606	NoChange
P46379_S1081	0.265847	1.38968	2.9112	1.81394	1.61141	NA	1.41548	-0.113867	NA	2.62072	0.834493	-0.21173	NoChange
P46821_S25	4.15546	3.77101	5.88284	4.27128	1.10343	3.70033	2.1056	NA	2.38591	NA	0.00262763	-2.19633	DOWN
P46821_S561	0.558549	NA	NA	-0.120993	2.32726	1.80555	1.82536	2.20977	3.04039	0.591654	0.25881	1.74789	NoChange
P46821_S1378	2.62693	4.57954	NA	4.37383	5.24779	3.9012	3.28288	4.2592	NA	4.94855	0.646259	0.467824	NoChange
P46821_S1427	1.98246	-0.33787	NA	NA	2.39027	3.8494	5.477	6.34936	5.79959	3.03568	0.108115	3.66126	NoChange
P46821_S1443	0.712091	-1.79587	NA	-0.0379094	4.46449	3.08136	0.844678	-0.464646	1.00907	NA	0.067933	2.16089	NoChange
P46937_S109	4.78585	4.3768	5.52161	NA	4.94016	4.55548	4.99273	4.68747	4.06215	NA	0.922647	-0.247154	NoChange
P48634_S1120	-2.47528	NA	-1.15345	-3.45622	-2.20059	NA	-2.05205	-2.75859	-2.42322	-1.64472	0.758415	0.145815	NoChange
P48651_S417	1.72852	2.35511	2.62647	NA	4.90615	1.02052	NA	1.12983	0.754806	3.3053	0.939738	-0.0133746	NoChange
P48681_T338	5.38204	NA	3.64564	-2.64496	5.26246	-2.11578	3.60957	NA	0.566308	4.71799	0.932349	0.280536	NoChange
P48681_S471	3.93055	NA	5.78971	-1.10561	6.01831	2.1843	3.42343	0.947057	NA	-0.600507	0.829469	-0.477034	NoChange
P49023_Y88	-2.12299	0.509676	0.600268	NA	1.24605	NA	1.33726	0.375882	1.85131	-0.706243	0.224988	1.15853	NoChange
P49589_S34	-0.704699	-1.52233	NA	-0.709731	-1.05503	-2.26956	-2.1251	-1.42272	0.716276	NA	0.646521	-0.252305	NoChange
P49736_S27	6.60871	3.71592	3.94061	4.99808	3.10591	3.70261	5.8878	NA	3.72255	NA	0.244187	-0.711114	NoChange
P49736_S41	2.51729	2.71507	2.94321	3.23237	2.35447	2.83371	5.86623	NA	2.15698	NA	0.95153	0.450861	NoChange
P49760_S50	-0.183839	NA	-1.80173	-2.20166	-3.09111	-1.79383	-0.94946	NA	-1.01794	-1.54207	0.677574	-0.28314	NoChange
P49790_S192	-2.86781	-2.14125	-2.49252	-0.904719	-1.42337	NA	-0.433764	NA	-0.335093	-0.802634	0.0354721	1.35286	NoChange
P49792_S788	1.96136	0.630333	NA	0.771549	NA	0.132428	1.59262	-1.60233	-0.611824	-0.59041	0.0409267	-1.33698	NoChange
P49792_S2280	1.12963	0.315767	NA	1.19025	NA	-0.260605	2.41621	-0.603652	0.0826274	-0.731393	0.460255	-0.697913	NoChange
P49792_S2668	-0.0538775	2.88497	NA	1.78886	NA	1.59623	3.99356	3.15894	2.65873	1.4672	0.297976	1.03495	NoChange
P49796_S943	-2.29089	4.32747	3.06536	1.35049	1.39778	NA	3.19035	NA	3.04451	1.98534	0.489026	0.791389	NoChange
P50402_S49	3.59464	1.7147	0.825392	4.01628	1.78597	1.43477	0.590186	-0.15304	NA	NA	0.143018	-1.62328	NoChange
P51116_S453	1.5974	NA	2.445	-0.39779	1.51786	0.751397	NA	1.19629	1.12011	0.698286	0.9599	-0.158084	NoChange
P51532_S1452	1.82056	1.03672	NA	NA	0.442366	1.47597	1.58985	-1.38321	0.363916	2.21918	0.573092	-0.643961	NoChange
P51608_S229	0.459351	0.579294	0.873158	-0.1813	NA	-0.843776	-0.198881	-0.588577	-1.50162	NA	0.0921559	-1.21584	NoChange
P52272_S575	-0.270747	-0.0436462	0.457096	-0.444088	NA	0.953732	0.456285	-0.138743	1.09417	NA	0.144541	0.666708	NoChange
P52565_S24	2.05396	2.50953	NA	2.0841	1.76629	2.35452	2.39912	0.543623	NA	0.321735	0.205788	-0.738809	NoChange
P52565_S148	-1.981	-1.85686	NA	NA	-2.3747	-2.68682	-2.61968	-2.05304	-3.04471	-3.99286	0.240071	-0.876371	NoChange
P52948_S1060	-1.30286	0.0655498	0.457661	-0.0854083	NA	NA	-0.10095	-1.3754	-0.630633	-0.958727	0.440848	-0.550162	NoChange
P53621_S173	3.17637	0.775083	3.59936	2.17882	NA	0.542538	1.76082	NA	1.65946	2.21313	0.218801	-0.888418	NoChange
P53814_S792	2.84028	NA	0.91177	1.19395	2.23233	3.36041	0.510431	NA	1.63351	0.54343	0.957031	0.00735835	NoChange
P54727_S160	3.52466	NA	NA	3.53675	2.79779	2.87698	2.68705	-0.0421426	3.61801	4.01661	0.515715	-0.871659	NoChange
P55010_S10	-1.83489	-2.90216	NA	-2.32171	-1.55242	-2.73165	-1.31644	-3.03504	NA	-2.33064	0.97064	0.15968	NoChange
P55196_S246	-1.78361	-2.42764	NA	-3.29242	-0.18146	-2.974	-0.806415	NA	-0.505274	-1.3024	0.272678	1.34731	NoChange
P55196_T1232	-1.11922	-0.955138	-2.148	NA	-2.38918	-1.47953	-1.16478	NA	-0.563526	-2.22852	0.647773	-0.157656	NoChange
P55209_T62	1.78408	0.68687	2.44113	1.71159	1.71559	2.77332	2.63973	0.262933	NA	NA	0.738242	0.191976	NoChange
P56524_S246	1.64841	NA	1.61531	3.57721	2.61388	3.09998	3.21168	3.31108	3.47101	NA	0.212675	0.861215	NoChange
P62070_S186	5.381	6.34243	NA	6.92344	7.35537	4.93024	6.02353	5.25665	NA	6.2476	0.787846	-0.252949	NoChange
P62191_T53	-3.70138	-2.13993	NA	-3.41972	-3.48863	-3.87269	-1.77406	NA	-4.66805	-3.06023	0.556614	-0.285723	NoChange
P62750_S43	4.30591	2.31967	1.65577	NA	3.24012	2.6822	2.77429	2.95024	NA	2.32653	0.903487	0.0342234	NoChange
P62857_S23	-0.653457	-0.198613	-2.21756	-0.78202	3.21585	NA	1.75607	-0.452122	NA	-1.04615	0.133733	1.83132	NoChange
P78312_S393	0.537312	0.903518	0.998863	-0.856061	-0.25648	NA	-0.344213	NA	-1.44448	1.18158	0.190203	-0.611807	NoChange
P78312_S642	-1.18371	-1.65258	-0.732626	-1.26074	-1.22079	-3.93781	NA	-2.57708	NA	-2.24703	0.115691	-1.28826	NoChange
P78317_S94	0.978232	-1.76735	-0.405251	2.03143	1.17955	0.0986345	0.920156	NA	NA	-0.473152	0.737294	0.22203	NoChange
P78317_S95	0.978232	-1.76735	-0.405251	2.03143	1.17955	0.0986345	0.920156	NA	NA	-0.473152	0.737294	0.22203	NoChange
P78346_S251	1.68668	NA	1.61209	1.54212	-1.357	-2.36666	1.70253	0.288782	-0.0109067	NA	0.18138	-1.96228	NoChange
P78347_T558	1.95499	-2.48778	-0.542619	-0.252769	-3.38033	NA	1.62084	-4.10803	-3.38965	NA	0.150618	-1.98225	NoChange
P78559_S384	-0.236512	-2.04038	-0.384488	0.0910919	-0.144161	1.03208	-1.43373	NA	3.78384	NA	0.111326	1.45208	NoChange
P78559_T504	4.56648	1.05799	5.17967	3.49899	4.50786	3.60051	NA	NA	4.31964	0.304625	0.559734	-0.392626	NoChange
P78559_S612	3.81734	NA	-4.81098	1.19619	0.0970257	1.14879	-0.192803	NA	0.818002	-2.55331	0.8297	-0.203977	NoChange
P78559_S644	-1.21759	NA	3.64237	0.0953289	3.2189	1.45748	2.9354	NA	3.17818	-0.611954	0.395951	1.19556	NoChange
P78559_S909	-1.06973	3.56318	4.85711	NA	3.08237	0.0467472	3.35412	NA	2.22138	2.00976	0.872784	-0.30731	NoChange
P78559_S1069	4.6107	0.326434	6.97585	6.63015	5.58482	3.91803	NA	NA	4.93914	5.83349	0.714209	0.433088	NoChange
P78559_S2019	2.77521	NA	3.76881	-1.79027	2.97492	4.02716	5.00867	NA	5.02634	3.94481	0.0849946	2.6118	NoChange
P78559_S2022	5.0115	NA	4.87885	4.14388	5.21185	4.46611	5.00867	NA	6.08935	4.42492	0.380348	0.362102	NoChange
P78559_S2106	4.36201	NA	4.11221	2.40703	4.6036	3.91898	3.45521	NA	3.00712	3.18791	0.983331	0.0074801	NoChange
P78559_S2664	3.75808	1.51104	0.355248	1.14198	3.5536	0.379863	NA	NA	3.41311	1.66754	0.540933	0.561938	NoChange
P80723_S164	-1.75644	NA	3.74565	2.90512	2.83802	1.73581	3.41035	0.831169	2.94126	NA	0.52152	0.719878	NoChange
P82094_T929	-2.89062	0.897087	NA	-0.158242	1.06863	-2.55541	-0.617323	NA	-0.708344	-0.304638	0.98052	0.0938424	NoChange
P98082_S401	4.88072	4.3639	NA	6.00019	6.76845	5.68756	NA	6.59096	7.01937	6.31008	0.0360557	1.39368	NoChange
P98174_S82	-2.16235	-1.77625	NA	-2.61056	-4.12379	-2.74014	-3.98189	NA	-2.81515	-2.59563	0.0212861	-1.06826	NoChange
Q00537_S122	-0.139044	-0.470456	-4.1411	NA	0.108764	NA	-1.24033	-2.57435	-2.09236	-0.778639	0.600984	0.26815	NoChange
Q00587_S101	1.53159	-2.21903	NA	0.164493	NA	-0.0517873	-0.87568	-1.62718	-2.12107	0.194952	0.570682	-0.721837	NoChange
Q00587_S350	2.11604	3.37371	4.70467	NA	-0.251823	2.94734	NA	-2.35435	2.55494	1.99966	0.0416192	-2.41899	NoChange
Q00610_T394	2.39056	0.5109	1.05795	NA	2.29974	2.85921	1.36143	1.3881	NA	-1.01654	0.802665	0.0585854	NoChange
Q00613_S303	1.4684	2.76931	3.67929	3.35784	3.63338	NA	4.62326	1.43343	2.83949	NA	0.598631	0.313682	NoChange
Q00613_S307	-0.32795	2.76931	3.67929	3.35784	3.63338	NA	4.62326	1.43343	2.83949	NA	0.385884	0.76277	NoChange
Q00839_S59	-0.210636	-0.944287	0.334314	-0.600816	-0.974059	-1.43552	0.732985	NA	-2.93209	NA	0.368117	-0.796814	NoChange
Q01130_S26	3.71123	-0.733678	NA	4.05342	2.68929	3.43936	4.82727	1.76445	2.80035	NA	0.505675	0.760484	NoChange
Q01196_S212	-0.810521	1.96366	NA	1.74623	1.64151	1.21524	2.72587	NA	0.765714	4.29259	0.512755	1.16173	NoChange
Q01804_S416	-0.804854	0.0761623	NA	0.0523602	1.23023	-0.0331867	NA	-1.58117	0.169589	0.476429	0.723691	0.277823	NoChange
Q02078_S98	-0.0686708	-0.119187	-0.313364	NA	-0.127222	-0.0190251	1.88452	NA	0.579616	1.70612	0.248321	0.971875	NoChange
Q02078_S235	-1.14976	-2.20679	-0.504197	0.482771	NA	0.737739	NA	-2.3895	-0.0074112	-1.61355	0.902609	0.0263149	NoChange
Q02078_S408	2.18343	NA	2.32594	3.21254	2.0988	2.95218	NA	1.1502	2.22932	3.3886	0.715128	-0.21015	NoChange
Q02410_S568	1.07768	-4.38737	NA	-1.85205	-2.92403	-1.0115	NA	-4.76096	-0.350262	-1.87231	0.653505	-0.463233	NoChange
Q02543_S71	3.77053	0.956882	2.96689	2.00965	0.945049	1.6779	2.09243	NA	NA	1.78829	0.111437	-0.80007	NoChange
Q03001_S3968	1.59382	1.77814	-1.23152	NA	0.753847	1.65511	1.99586	1.26167	2.22275	NA	0.148225	0.864367	NoChange
Q03111_S292	-0.310574	NA	NA	-1.98521	-4.84585	-0.833832	0.0451359	-2.21214	-1.74525	-1.51507	0.667259	-0.703277	NoChange
Q04323_S200	1.44113	4.69415	3.84905	2.90941	2.30428	2.37416	NA	NA	1.71196	3.51404	0.339293	-0.747328	NoChange
Q05209_S435	2.60794	NA	NA	2.81051	3.06207	2.94728	4.24706	3.77102	3.86261	2.94601	0.0525309	0.763453	NoChange
Q05397_Y576	-0.758863	1.29139	1.55921	1.05818	NA	NA	1.52371	-0.225397	1.05839	0.817745	0.903256	0.00613377	NoChange
Q05397_S910	1.94322	1.5725	3.27289	2.20413	NA	NA	0.596651	1.50398	1.499	2.03993	0.135848	-0.838296	NoChange
Q05682_S628	-4.25371	-3.22088	-1.14695	-1.19935	NA	-2.39679	-1.38694	1.28998	0.432635	NA	0.0959499	1.93995	NoChange
Q05682_T753	-1.67832	-2.39855	-1.07414	NA	NA	-3.42119	-2.0179	-2.00679	-1.9758	-2.32311	0.381198	-0.631957	NoChange
Q05682_S789	4.32127	NA	-2.09224	-3.72483	NA	5.42303	5.49672	6.28653	0.529274	4.91741	0.0126057	5.02919	NoChange
Q06124_Y584	-1.65495	-1.06046	-1.96363	-3.8548	-1.96794	-2.54138	-1.86509	-2.1079	NA	NA	0.847037	0.0128822	NoChange
Q06587_S38	0.659847	-2.53427	NA	-0.626605	NA	-1.30853	0.93296	-0.825339	-0.757165	0.775862	0.505822	0.597234	NoChange
Q07065_S26	-1.69287	NA	NA	-2.95444	0.1963	-1.33311	-1.89445	-1.73857	-0.447117	-3.43051	0.886171	0.882412	NoChange
Q07157_S175	0.0626212	1.70507	1.55233	2.13904	NA	0.896973	2.905	NA	2.80029	1.86298	0.237866	0.751546	NoChange
Q07157_S178	0.587855	1.06372	1.81457	2.07135	NA	1.10413	2.93952	NA	2.73661	-0.342979	0.671998	0.224946	NoChange
Q07157_S179	-0.56117	-0.921434	-0.774364	0.0798021	NA	-1.7982	1.76138	NA	0.590777	-0.508013	0.403443	0.555777	NoChange
Q07157_S617	4.44723	4.74893	5.26649	5.21125	NA	4.79564	4.99109	NA	5.16359	4.10576	0.729621	-0.154457	NoChange
Q07157_S912	1.83168	3.06433	3.3968	3.80336	NA	3.52466	-2.78471	NA	4.21257	3.68877	0.575862	-0.863717	NoChange
Q07955_S199	5.12555	5.87886	NA	NA	5.82373	6.43876	5.54177	5.83011	4.44545	5.55746	0.280362	0.104008	NoChange
Q07955_S201	5.12555	5.87886	NA	NA	5.82373	6.43876	5.54177	5.83011	4.44545	5.55746	0.280362	0.104008	NoChange
Q08945_S444	4.14185	2.84062	3.58371	4.63146	2.46297	NA	4.1664	1.22406	NA	3.61521	0.0869896	-0.932249	NoChange
Q08AD1_S599	1.08413	-1.89416	2.42183	-0.138988	-3.09929	NA	-0.287645	-0.256511	-1.17351	NA	0.189519	-1.57244	NoChange
Q08AE8_T509	3.15888	3.59922	NA	3.06962	3.49118	NA	2.94117	2.56298	3.44085	3.02506	0.392924	-0.18366	NoChange
Q09161_S22	0.497062	1.26371	NA	2.37793	1.03495	-1.16887	-0.635565	1.78972	NA	3.10611	0.765031	-0.554298	NoChange
Q12888_S265	4.36328	3.15849	NA	0.322187	3.17174	0.204099	3.51991	-0.1916	NA	-2.60133	0.0877764	-1.79409	NoChange
Q12888_S366	1.46021	-0.912701	0.896042	-0.396982	1.42584	NA	NA	-1.54573	-2.34611	1.58193	0.543605	-0.482658	NoChange
Q12929_S625	4.76449	NA	NA	2.31538	4.30018	4.02363	6.43357	4.24994	3.28737	2.58721	0.525165	0.607044	NoChange
Q13017_S968	-0.876823	0.274005	0.900538	NA	-0.225107	-0.0555804	0.802462	-0.584587	-0.0823535	1.38405	0.704336	0.107241	NoChange
Q13017_S1176	-0.277324	-1.70194	NA	NA	-1.33211	-0.540767	2.36179	-0.978537	0.317248	-3.62723	0.662334	0.356364	NoChange
Q13017_S1195	0.240771	-0.662985	NA	NA	1.36183	0.000954654	-1.45156	1.08007	1.47166	-1.5727	0.759639	0.359483	NoChange
Q13017_S1202	-2.4567	-2.01159	NA	NA	-0.235404	-1.17284	0.9914	-0.582652	-0.637845	1.13195	0.00956604	2.14991	UP
Q13017_S1218	0.0907728	1.62688	NA	NA	1.35322	1.33675	2.26755	0.376568	1.32293	1.74728	0.360506	0.541891	NoChange
Q13029_S643	0.992608	1.95023	NA	NA	0.336518	1.42451	1.42442	4.22459	2.10729	2.16273	0.702432	0.47526	NoChange
Q13098_T479	1.75717	NA	NA	-1.33229	-1.94208	-2.65416	-0.895186	-3.74258	-1.36035	-2.36575	0.0157966	-2.37246	NoChange
Q13188_S385	-1.10268	-0.380485	0.101315	-0.822513	0.0249302	NA	0.62718	-2.12048	-1.15232	NA	0.725264	-0.104082	NoChange
Q13233_S292	-1.11454	NA	-0.447119	-1.34647	0.467635	-1.20014	-0.95705	NA	-0.916337	-1.56206	0.606702	0.135786	NoChange
Q13242_S211	6.9458	4.5923	6.07622	6.24834	NA	6.05601	6.70084	5.29867	5.28218	NA	0.583614	-0.131239	NoChange
Q13242_S216	3.3349	2.07653	3.49665	3.22981	NA	2.92596	3.53687	2.15932	1.82322	NA	0.535854	-0.42313	NoChange
Q13427_S356	4.12323	3.9225	NA	NA	3.18172	4.07183	5.27343	4.01349	4.32869	4.64247	0.868435	0.229074	NoChange
Q13427_T358	4.12323	3.9225	NA	NA	3.18172	4.07183	5.27343	4.01349	4.32869	4.64247	0.868435	0.229074	NoChange
Q13427_S687	4.36463	2.39872	NA	NA	1.72237	3.30625	5.40845	1.6796	3.36634	1.94111	0.887406	-0.477653	NoChange
Q13435_S861	-2.74419	NA	-1.58764	-3.07159	-2.12355	NA	-3.14578	-4.39198	-3.48842	-2.18969	0.35426	-0.600075	NoChange
Q13501_S272	3.794	-1.34911	4.19683	3.45953	NA	1.33925	NA	5.78141	4.29441	0.301569	0.766819	0.403849	NoChange
Q13523_S292	4.08015	2.42549	NA	4.87124	3.37609	4.30006	NA	3.06585	3.81509	3.90407	0.695059	-0.100064	NoChange
Q13523_S294	4.08015	2.42549	NA	4.87124	3.37609	4.30006	NA	3.06585	3.81509	3.90407	0.695059	-0.100064	NoChange
Q13523_S431	2.81013	0.369813	2.23575	2.74411	NA	1.56836	-1.59966	-2.53615	0.780205	NA	0.0413722	-2.48676	NoChange
Q13610_S50	5.16146	-1.33394	2.14368	NA	1.11038	1.99795	3.99424	3.02824	4.33692	NA	0.522821	0.903145	NoChange
Q13627_Y321	4.45511	4.69981	NA	4.37926	NA	4.23351	4.89857	3.79178	4.41217	5.1061	0.615782	-0.0229653	NoChange
Q13905_S335	-1.34027	NA	1.39725	-1.77618	-1.40095	-2.21779	-1.52269	-0.645596	NA	-0.542715	0.376224	-0.692879	NoChange
Q14004_S437	-1.12694	0.0106738	NA	NA	-1.39162	-0.689102	1.51881	-1.50714	-0.725953	0.998243	0.714926	0.258673	NoChange
Q14004_S439	-1.12694	0.0106738	NA	NA	-1.39162	-0.689102	1.51881	-1.50714	-0.725953	0.998243	0.714926	0.258673	NoChange
Q14004_S525	-0.979723	1.12219	NA	NA	2.0279	0.506241	2.72987	-0.589851	1.10921	1.47785	0.451127	1.13897	NoChange
Q14004_T871	-2.38675	-4.41066	-2.3896	NA	NA	0.153331	-1.87519	0.273135	-4.99891	-4.29453	0.435759	0.913901	NoChange
Q14103_S190	-1.79517	-1.7506	NA	-0.44691	-0.411577	NA	-0.724275	-2.64311	-2.49971	0.145888	0.691516	0.104337	NoChange
Q14160_T475	-0.588916	1.39098	NA	NA	1.78672	-1.46668	0.695849	-0.891467	-1.11686	-0.438137	0.601968	-0.639462	NoChange
Q14192_S238	-2.07589	-0.00760984	NA	NA	1.26232	-0.954804	-0.0451849	0.0930018	-0.801849	0.940544	0.414001	1.12409	NoChange
Q14202_S464	-0.313351	NA	-1.67554	-0.257217	NA	0.0803892	0.323328	-1.24202	0.476301	-0.266347	0.259634	0.623034	NoChange
Q14432_S312	-2.30641	0.00839927	-1.03956	2.84838	1.97987	NA	0.319473	1.39999	0.172808	NA	0.517021	1.09033	NoChange
Q14562_S460	-1.20937	-1.95423	0.50382	-1.46317	-1.48953	NA	-0.22654	-3.0736	NA	-1.07446	0.420976	-0.435298	NoChange
Q14596_S656	-0.672179	0.387587	-0.0058849	NA	0.103502	-0.738758	-0.5623	NA	1.29001	-0.404388	0.842638	0.0344401	NoChange
Q14671_S209	0.478926	-0.516933	-1.20024	NA	1.46347	0.573132	-0.176268	1.14729	-0.311009	NA	0.155342	0.952071	NoChange
Q14839_S1531	-1.10893	NA	0.467062	-0.361558	0.0851126	-1.29925	2.13442	-2.47536	-0.651191	NA	0.980228	-0.10678	NoChange
Q14839_S1535	3.97515	NA	4.0681	3.52851	3.38027	2.43487	4.2261	1.37387	3.21229	NA	0.961467	-0.931773	NoChange
Q14839_T1553	1.30611	NA	2.82303	2.35865	1.63506	1.45958	3.13764	1.42964	1.22156	NA	0.451274	-0.385899	NoChange
Q14865_S1002	-2.92984	-0.615195	1.01643	0.453496	NA	0.0511586	0.0171407	NA	-1.70097	1.79725	0.527435	0.559926	NoChange
Q14934_T226	2.42846	2.22253	0.165967	1.04206	0.479715	1.93717	0.797408	NA	1.93781	NA	0.939591	-0.176729	NoChange
Q14934_S334	0.00469911	0.261344	-1.99073	2.23233	-0.922351	2.90259	-0.398195	NA	NA	1.46308	0.500226	0.63437	NoChange
Q14966_S552	-0.630279	NA	-0.658642	-0.24524	0.12534	0.232089	1.3756	NA	-0.208073	-0.714824	0.567826	0.673412	NoChange
Q15019_S218	5.77084	9.45008	7.18703	6.38726	7.10939	3.08559	6.55223	NA	5.98872	NA	0.0653108	-1.51482	NoChange
Q15131_T196	-0.394379	0.377673	NA	-0.49095	-1.12044	-1.14479	0.359421	NA	-1.69372	0.119866	0.41766	-0.526712	NoChange
Q15154_S960	-2.28483	-3.14624	-0.863382	NA	-0.502627	-0.350517	-1.14284	NA	0.948576	0.563167	0.042797	2.0013	NoChange
Q15435_S12	-4.17917	-3.19828	NA	-3.11839	-1.19214	-3.95508	-2.6572	-3.52425	-3.49318	NA	0.729769	0.534243	NoChange
Q15477_S256	3.98467	5.0819	5.32601	5.05126	5.6699	4.83321	5.73642	NA	5.32827	NA	0.24717	0.530989	NoChange
Q15629_S365	-0.995823	0.892887	NA	NA	-1.59338	-1.55234	-2.9581	-1.56119	-2.51209	-2.50992	0.0219193	-2.06303	NoChange
Q15648_S1433	-1.15153	NA	-1.1447	-1.38913	-1.72047	-1.88971	0.450962	NA	-1.05224	0.285775	0.657701	0.443316	NoChange
Q15678_S593	2.4273	2.54115	3.14831	NA	-1.45626	2.53036	1.34291	0.390383	1.80459	NA	0.0787365	-1.78319	NoChange
Q15678_S809	-2.67331	1.44923	1.47657	NA	-0.328188	1.22614	0.34265	0.365357	0.486423	NA	0.553648	0.33431	NoChange
Q15717_S202	1.40424	-0.740275	-0.0250534	-0.389222	-1.07112	NA	1.25287	NA	-2.50532	0.297874	0.329977	-0.568847	NoChange
Q15742_S6	3.95824	1.44117	1.1049	2.14287	0.597883	-1.32985	1.28941	-0.550548	NA	NA	0.0191399	-2.16007	NoChange
Q15742_S479	1.39892	1.78829	NA	-0.0759075	-1.85023	-3.7591	-2.59955	-0.406166	NA	0.917462	0.0130867	-2.57662	NoChange
Q15773_S238	3.54925	NA	7.02888	2.00437	6.98741	5.7748	6.58915	6.02438	NA	6.34605	0.0928347	2.1502	NoChange
Q15836_S11	-1.05956	3.03892	NA	-0.89427	5.1729	1.09742	1.52221	0.9218	0.153461	NA	0.484785	1.41186	NoChange
Q15942_S267	5.8003	NA	3.05895	4.36788	4.69798	4.3585	4.0248	4.3111	4.38658	NA	0.701668	-0.0532514	NoChange
Q16181_T228	-1.07916	-0.307204	NA	0.1451	0.980479	NA	-2.47124	-2.67638	-1.37692	-0.601229	0.472679	-0.815302	NoChange
Q16181_S334	0.0102656	2.21839	NA	2.38874	3.59667	1.64974	3.67353	1.36546	NA	2.65606	0.560216	1.04916	NoChange
Q16181_T426	3.12582	0.989785	NA	NA	3.73236	3.97824	1.95153	3.58888	5.42686	-3.87574	0.832528	0.40922	NoChange
Q16204_S52	-0.0653197	0.623269	1.48325	NA	-2.06831	-0.38191	1.51879	-2.97164	-1.65696	NA	0.174945	-1.7924	NoChange
Q16204_S419	-1.17822	NA	1.40045	NA	0.0308501	-0.899407	0.540055	-0.570403	0.327375	-0.568126	0.740241	-0.30106	NoChange
Q16514_S51	3.10686	0.972184	NA	1.434	0.885092	2.24086	2.73106	NA	0.681662	2.65767	0.67802	0.00158602	NoChange
Q16539_Y182	2.97128	2.13047	NA	NA	2.77291	2.18751	3.13357	0.421222	1.1607	3.34176	0.996011	-0.381263	NoChange
Q16643_T331	2.66865	3.15892	NA	3.41791	NA	3.28166	1.04886	1.98272	3.38144	2.33836	0.259849	-0.675219	NoChange
Q16825_S492	-0.552488	-1.06029	NA	0.0153047	-0.254728	-2.98354	-1.54821	NA	-0.756919	2.2004	0.776294	-0.136111	NoChange
Q16875_S461	-1.79228	-0.0511703	NA	1.30927	NA	0.949747	-2.49184	0.690213	-0.979186	0.582779	0.738764	-0.0715979	NoChange
Q2LD37_S2603	-2.03417	0.159418	0.881315	-0.321655	0.0466519	NA	0.189607	-0.792979	NA	0.539644	0.847239	0.324505	NoChange
Q2M2I8_T389	1.68054	1.57573	1.65475	0.774421	NA	1.21378	NA	0.974546	1.60587	1.70448	0.848668	-0.0466919	NoChange
Q2M2I8_T620	5.69365	6.0651	5.0609	5.12623	NA	5.05075	NA	5.21484	5.4515	5.5248	0.676878	-0.175996	NoChange
Q2M2I8_S624	5.69365	6.0651	5.0609	5.12623	NA	5.05075	NA	5.21484	5.4515	5.5248	0.676878	-0.175996	NoChange
Q2M2I8_S637	4.57969	4.3914	4.0593	3.79439	NA	4.0915	NA	4.06598	3.61131	3.85055	0.584844	-0.30136	NoChange
Q3KQU3_S113	3.57646	NA	4.97521	NA	5.9901	4.24331	5.60618	3.07136	4.28913	5.1972	0.420162	0.45704	NoChange
Q3KQU3_S116	3.57646	4.03258	4.36354	NA	5.37085	1.18913	4.96464	NA	4.44787	3.99158	0.947175	0.00195516	NoChange
Q3KQU3_S442	-0.939327	-1.86423	0.806732	NA	0.218246	-2.29783	0.887464	-1.8308	-1.02816	NA	0.860404	-0.144605	NoChange
Q3KQU3_S460	3.78566	NA	2.18491	NA	-0.4635	0.299277	3.80792	1.89611	2.71379	-0.399679	0.156314	-1.6763	NoChange
Q3KQU3_S544	1.83535	5.3189	4.82439	NA	5.5326	3.16748	4.92704	3.9175	5.63546	NA	0.396178	0.643136	NoChange
Q3L8U1_S550	-0.71152	-1.95347	NA	0.236454	0.453699	-0.918491	0.729906	NA	-1.9392	0.899382	0.590387	0.654571	NoChange
Q3MHD2_T75	2.74015	7.0649	NA	4.98951	5.39843	3.6956	NA	5.01536	4.86513	6.8357	0.947016	0.230524	NoChange
Q3V6T2_S1820	2.09472	0.794394	NA	0.673612	1.74012	1.67287	1.13017	2.42677	1.64226	NA	0.716323	0.534863	NoChange
Q4G0F5_S304	-1.27295	1.73288	2.787	-2.61519	-1.87892	NA	-3.13635	-0.0422397	-2.29537	NA	0.0542117	-1.99615	NoChange
Q4G0J3_S298	3.19236	0.591954	-1.91421	1.89353	-0.81204	1.63748	NA	NA	4.04527	-3.57098	0.662067	-0.615974	NoChange
Q4KMP7_S22	2.91827	2.84927	3.88407	NA	3.69305	2.8102	NA	2.77536	2.81255	3.05353	0.899839	-0.188261	NoChange
Q4KMP7_S687	3.04634	2.23307	3.02513	NA	3.30218	3.39429	3.25354	0.407168	1.05324	NA	0.769301	-0.486096	NoChange
Q4LE39_S675	-0.129984	-1.06694	-1.50972	-0.881353	NA	NA	-1.64131	-3.72134	-2.78803	-0.932755	0.102761	-1.37386	NoChange
Q52LW3_S552	-2.14757	0.737842	NA	NA	2.87866	0.767595	2.37134	0.262291	-0.416314	0.896642	0.154218	1.83157	NoChange
Q53EL6_S76	1.95118	NA	-3.27332	NA	-3.05414	0.0707965	-0.843913	-1.59157	-0.890751	-1.95144	0.627217	-0.715766	NoChange
Q53F19_S500	-2.18479	NA	-1.31373	-1.18457	-0.385693	-0.745745	3.2818	NA	-1.74522	-1.95608	0.403741	1.25084	NoChange
Q53H80_S21	1.68245	-0.448815	-0.400207	-0.631765	-1.31603	NA	1.43967	NA	-1.87321	0.894754	0.631992	-0.264118	NoChange
Q5H9R7_S617	2.59442	2.74396	3.82139	3.14442	NA	0.975633	3.79004	NA	-1.48494	3.89431	0.312214	-1.28229	NoChange
Q5JSZ5_S226	1.96183	-0.131067	-1.54463	1.24291	0.353099	NA	0.224079	NA	0.269656	0.223469	0.807074	-0.114683	NoChange
Q5JSZ5_S416	-2.78354	2.14758	-0.0134588	NA	-1.2887	NA	-2.0624	-1.8649	-2.4154	-1.15794	0.231318	-1.54139	NoChange
Q5JSZ5_S1136	0.337145	NA	0.115236	-0.0504451	-0.839003	-0.524283	-0.0809473	-2.07457	0.378424	NA	0.300961	-0.762055	NoChange
Q5JTD0_S545	2.25433	2.32543	2.07991	1.97446	3.0557	1.60249	2.23639	0.929743	NA	NA	0.80182	-0.202454	NoChange
Q5JTV8_S157	2.14946	NA	5.35812	5.08388	3.48872	NA	4.99443	5.36246	3.68721	4.76925	0.884989	0.263262	NoChange
Q5M775_S847	2.88313	1.84155	0.411906	1.79165	2.36463	-1.03441	-2.31865	NA	1.51415	NA	0.105716	-1.60063	NoChange
Q5M775_S914	1.59355	3.47579	1.95902	1.28918	4.1461	-0.721639	-2.01489	NA	1.53661	NA	0.477735	-1.34284	NoChange
Q5SNT2_S441	0.257849	0.461865	1.21133	-0.842481	NA	-2.26753	-2.00443	NA	0.0892756	-0.184796	0.190635	-1.36401	NoChange
Q5SQI0_S315	-0.726456	2.00985	3.76033	NA	NA	0.168284	1.08725	1.08888	0.526196	1.78947	0.775356	-0.749226	NoChange
Q5SW79_S466	-1.58753	-0.449039	0.0913136	NA	-3.70433	-4.64885	NA	0.221326	-1.48355	-0.732165	0.274507	-1.42109	NoChange
Q5SW79_S1112	1.69441	-2.55251	1.27262	1.05827	NA	2.33699	NA	3.15794	3.53021	-1.0265	0.280478	1.63146	NoChange
Q5T200_S643	0.138988	0.843637	1.61051	NA	NA	1.62625	3.42367	0.54706	1.71781	2.08479	0.293243	1.01554	NoChange
Q5T200_S877	3.17846	2.56422	3.34865	NA	NA	2.76824	3.76575	1.58318	2.15689	3.28211	0.619863	-0.319212	NoChange
Q5T200_S993	1.76084	0.475711	1.08276	NA	NA	-0.387207	1.81427	-0.895127	-0.285555	1.98362	0.397178	-0.660436	NoChange
Q5T200_T1033	-0.508453	2.31538	3.56661	NA	NA	0.976476	1.06436	0.376394	1.41588	2.20871	0.759208	-0.582818	NoChange
Q5T5P2_S1044	-2.33223	NA	0.602325	0.275759	2.13919	NA	-0.439669	1.90098	-2.01456	5.04185	0.18618	1.81027	NoChange
Q5T5U3_S442	1.30188	NA	NA	-2.09242	-0.7043	-0.159698	0.74518	0.355407	2.79972	-2.04143	0.47993	0.561082	NoChange
Q5T8P6_S616	-0.551964	NA	-0.0620113	-0.347413	-0.750195	-1.31445	0.397358	NA	-2.01372	0.438064	0.499253	-0.328125	NoChange
Q5TC82_S535	0.0379432	NA	0.572556	0.0702563	0.537223	-1.50003	0.988086	0.394943	-0.153351	NA	0.840103	-0.173544	NoChange
Q5TCZ1_S819	2.4335	6.00327	2.60636	5.52138	NA	4.1664	5.19924	2.43967	4.37441	NA	0.945561	-0.0961978	NoChange
Q5TCZ1_S1056	1.26468	-0.963949	0.392459	NA	NA	0.623229	-1.02155	-15.9302	-0.234186	-0.175428	0.241635	-3.57869	NoChange
Q5VT06_T878	0.309555	NA	1.52718	-1.29947	-1.25879	0.245936	NA	-0.566744	-2.04167	0.135184	0.288326	-0.876304	NoChange
Q5VT25_S1719	-0.470233	0.283792	1.14015	-0.775047	0.0195438	NA	NA	0.0877574	-0.265025	0.142335	0.710531	-0.0485132	NoChange
Q5VUB5_S371	-2.10527	-0.231113	0.317945	-4.22971	0.141749	-1.97117	-0.58731	0.129773	NA	NA	0.345662	0.990296	NoChange
Q5VUB5_S422	-2.11697	-0.000524644	-0.61611	-2.34706	0.601149	-0.320792	-0.368854	NA	NA	-1.81308	0.779738	0.794771	NoChange
Q5VZ46_S1107	-0.41264	1.03536	1.45281	0.0669214	NA	0.444386	1.85112	-2.12732	1.046	NA	0.970132	-0.232065	NoChange
Q5VZK9_S1331	-0.501896	1.01264	1.35284	NA	0.340594	1.87144	1.74623	-3.15111	2.18174	NA	0.842916	-0.0234175	NoChange
Q5XPI4_S675	1.70893	3.20343	NA	3.16556	3.83505	3.022	3.72984	1.93665	3.31892	NA	0.752559	0.475852	NoChange
Q63ZY3_S323	3.40357	NA	NA	2.68571	2.92474	3.21142	2.53022	1.45148	4.95078	3.41627	0.987845	0.0361789	NoChange
Q63ZY3_S540	4.34884	-3.4788	NA	NA	3.53565	3.03761	-0.000105025	0.854609	3.15675	2.61287	0.510335	1.76454	NoChange
Q641Q2_S288	-0.51463	NA	-0.00190322	-0.451855	-0.22904	NA	-0.687206	-0.139648	-0.538313	-0.698833	0.455226	-0.135812	NoChange
Q641Q2_S333	4.22941	NA	NA	4.9024	3.98295	4.98972	4.58561	4.62374	4.59409	4.37548	0.597326	-0.0406385	NoChange
Q68DQ2_S1934	-1.39355	-0.286937	-0.154655	0.364663	NA	-0.412768	-0.841468	-0.0920724	-1.06329	NA	0.857757	-0.23478	NoChange
Q68EM7_S674	5.47245	NA	2.72159	2.49486	5.11335	2.24166	5.37932	3.66445	5.648	NA	0.392807	0.846391	NoChange
Q69YN4_S138	4.11864	2.15749	1.2921	4.03292	NA	3.04063	4.4065	-0.62608	3.06271	NA	0.73205	-0.429348	NoChange
Q6ICG6_S362	-0.259059	0.597883	2.35731	-0.706107	NA	NA	0.145411	1.45967	-0.668284	0.573181	0.745244	-0.120011	NoChange
Q6NYC8_S195	2.32551	NA	NA	1.15488	1.33128	0.44487	0.649841	2.43998	2.68085	2.18112	0.562201	-0.118871	NoChange
Q6NZI2_S300	2.63478	2.39573	2.03917	2.3296	2.37599	NA	0.988584	0.243285	NA	-0.787022	0.105392	-1.64461	NoChange
Q6NZY4_S598	2.67022	1.36819	3.13624	2.40941	1.12456	3.0996	3.56973	NA	0.711707	3.35759	0.804589	-0.023377	NoChange
Q6NZY4_S658	1.74099	-0.554861	0.716649	0.61617	NA	-0.287116	1.6048	-2.73623	-2.0305	NA	0.302087	-1.492	NoChange
Q6P3W7_S677	-0.957459	NA	NA	-1.07538	2.04933	-0.101807	0.0267764	-0.396249	0.101683	0.999424	0.380531	1.46295	NoChange
Q6P6C2_S361	-0.00158385	-0.0607475	0.557262	-1.55846	NA	-0.491858	-2.38337	-3.66149	-3.14206	NA	0.0360811	-2.15381	NoChange
Q6P996_S722	-1.25006	1.86963	1.35595	1.14214	3.36758	-0.941791	1.93861	NA	NA	1.69679	0.684712	0.735883	NoChange
Q6PD62_T925	1.12875	2.95947	4.07829	3.38274	2.29147	1.62853	3.44617	NA	NA	4.4358	0.737315	0.0631826	NoChange
Q6PJG2_S661	-1.66984	-0.813029	-1.45096	0.00479267	-1.36528	0.157772	NA	NA	-0.836152	0.387736	0.569572	0.568276	NoChange
Q6R327_S1302	0.740687	NA	-2.52616	-2.86932	-1.68449	-0.253954	-2.54202	-0.692518	-2.69509	NA	0.963795	-0.0220163	NoChange
Q6T4R5_T997	-0.988175	NA	2.82789	0.847974	-0.584517	0.503657	0.237045	3.26965	NA	0.382607	0.872241	-0.134206	NoChange
Q6UUV9_S151	2.63958	2.26564	NA	2.0576	NA	0.817006	-0.219656	1.18673	1.96037	2.5729	0.107792	-1.05747	NoChange
Q6UX15_S299	3.45667	2.36617	2.08152	1.13844	NA	-1.23205	-1.80716	-1.98234	0.888661	NA	0.00427261	-3.29392	DOWN
Q6V0I7_S4876	-1.14262	-3.40532	0.0171155	0.0188822	-0.453793	NA	NA	0.634213	1.18266	1.87888	0.0703622	1.93848	NoChange
Q6VMQ6_S559	0.746341	NA	-4.22814	-4.3129	-1.10969	NA	-2.70545	-4.16136	-2.78358	0.108886	0.600811	0.467994	NoChange
Q6WCQ1_S289	2.58954	2.57898	5.70603	4.52805	NA	2.9828	4.0432	4.19101	NA	5.41882	0.64304	0.308303	NoChange
Q6WCQ1_S292	2.2147	5.52978	5.70603	4.52805	NA	4.02675	4.0432	4.36354	NA	5.41882	0.847713	-0.0315668	NoChange
Q6WCQ1_T542	0.242981	3.32736	3.50975	NA	3.1642	3.35905	0.198028	5.34863	1.26242	NA	0.769825	0.306436	NoChange
Q6WCQ1_S977	2.03808	1.76564	NA	2.3382	3.72219	4.32456	NA	4.99056	3.52944	3.09162	0.00753654	1.88437	UP
Q6Y7W6_S593	0.377867	-0.708068	1.54536	NA	-0.691961	-2.5271	-0.331577	NA	-1.78084	1.3944	0.173488	-1.19247	NoChange
Q6ZW76_S320	-2.56854	1.8345	2.01179	0.68269	2.16681	NA	NA	-1.4287	-1.81144	2.63881	0.978262	-0.0987444	NoChange
Q70CQ2_S3359	-3.31143	-0.608569	-1.89433	-3.09237	NA	NA	-0.486788	-4.94666	-3.69299	-1.4698	0.899626	-0.422383	NoChange
Q71RC2_S722	3.90771	3.3687	NA	4.41026	4.51876	1.31473	4.44482	2.98146	3.50349	NA	0.420227	-0.542905	NoChange
Q7L2J0_T213	1.90971	0.597792	3.35414	1.59632	1.2292	NA	1.34261	NA	0.195608	1.37726	0.169543	-0.82832	NoChange
Q7L804_S227	-0.998175	-0.796984	0.122402	NA	-1.35113	1.11458	NA	0.0633969	-0.778235	-0.695694	0.625026	0.22817	NoChange
Q7L8J4_S30	-0.70874	NA	2.77191	NA	1.32142	1.07944	1.00635	3.28312	3.00978	-1.01793	0.914827	0.415443	NoChange
Q7L8J4_S343	3.09239	NA	-2.048	NA	3.32728	3.5209	0.378265	0.546493	0.676634	-4.17874	0.757365	0.189609	NoChange
Q7L8J4_S362	3.09425	2.53306	NA	NA	1.78393	3.75247	2.37929	2.9205	2.53982	2.52798	0.994197	-0.162993	NoChange
Q7Z422_S107	3.69639	2.31142	NA	3.70201	2.52168	2.07571	3.23132	3.22259	NA	-0.599979	0.270777	-1.14634	NoChange
Q7Z434_S222	2.68546	-0.649632	NA	1.6225	2.27108	2.28939	1.98399	2.85028	0.905249	NA	0.379719	0.840556	NoChange
Q7Z589_S209	0.57364	-0.0439273	0.380034	-0.965082	-1.45175	-0.0688521	0.761682	NA	NA	1.22341	0.885528	0.129955	NoChange
Q7Z6E9_S516	1.84543	0.674779	1.14772	0.955783	0.48254	1.01679	NA	-0.830924	0.220661	NA	0.300305	-0.933662	NoChange
Q7Z6Z7_S1395	1.33821	NA	-0.347438	-1.534	-2.03791	-0.292755	-0.20798	-0.453491	-0.454289	NA	0.6832	-0.508206	NoChange
Q7Z6Z7_S3919	3.20613	NA	3.1314	2.10088	0.967962	2.14234	1.29985	2.99133	3.34522	NA	0.426951	-0.663463	NoChange
Q86SQ0_S334	3.81466	4.17847	4.18605	5.01632	NA	4.47189	3.87784	1.07533	NA	4.42178	0.262295	-0.837165	NoChange
Q86TB9_S120	-3.35981	-0.555048	0.580125	NA	-1.8929	NA	-0.661137	0.528154	-1.42007	-1.54509	0.723351	0.113371	NoChange
Q86U06_S149	3.16709	NA	1.65943	1.70934	1.08102	1.37894	3.50509	-0.0543448	NA	1.21186	0.45753	-0.754108	NoChange
Q86UE4_S308	0.591841	NA	3.96103	NA	-0.778204	0.749116	-0.717617	-1.15741	-0.714855	0.963331	0.17297	-2.55238	NoChange
Q86UP2_S75	1.28756	3.1309	NA	3.0038	0.453886	-2.75827	0.743795	-1.61024	NA	3.31656	0.0622897	-2.44494	NoChange
Q86UP2_T153	2.42544	NA	-0.115686	0.397935	0.389281	NA	-1.54574	0.806803	-0.846335	0.628861	0.176039	-1.01599	NoChange
Q86UU0_S21	3.39471	2.21879	2.177	3.12164	1.20085	2.81898	3.09105	0.151959	NA	NA	0.317964	-0.912326	NoChange
Q86UU0_S1010	-0.483263	-0.169361	-0.0262201	-0.10831	-0.840243	-1.37864	0.798102	NA	NA	0.907607	0.698529	0.0684947	NoChange
Q86UU1_S404	4.27239	NA	5.25764	0.390826	1.78973	4.12594	3.95978	3.49691	4.90357	NA	0.526472	0.348234	NoChange
Q86UU1_S419	3.50069	NA	2.03739	3.71518	2.07071	2.28348	4.98641	2.64328	4.32987	NA	0.843835	0.178329	NoChange
Q86UU1_S430	2.59301	NA	3.32363	-1.42698	3.37332	2.84362	3.78501	3.29467	2.72289	NA	0.09911	1.70735	NoChange
Q86UU1_S443	5.91442	NA	7.25414	7.35733	6.10522	5.83896	7.06415	6.20007	6.25734	NA	0.774573	-0.548815	NoChange
Q86UU1_S489	0.329958	NA	-0.339623	-0.11696	-1.79259	0.101032	-0.330143	0.148178	NA	-1.34692	0.490853	-0.601881	NoChange
Q86UU1_S971	0.791484	NA	NA	1.9311	1.0778	2.05618	2.24795	0.731658	2.78016	2.73269	0.930962	0.576446	NoChange
Q86V48_T679	0.57096	-0.428248	0.0470924	NA	2.1336	0.213218	-0.0204871	0.775805	-0.226243	NA	0.374253	0.511911	NoChange
Q86VM9_S487	3.51079	-1.42731	NA	2.50133	3.51714	2.53214	5.14425	NA	1.45976	4.1753	0.254192	1.83745	NoChange
Q86VM9_S842	4.54502	4.02162	NA	4.68218	4.71763	NA	5.57719	2.87602	3.35171	5.77411	0.883567	0.0430608	NoChange
Q86VP1_S666	-1.42377	-0.54638	0.486105	NA	0.747192	0.422768	2.9566	-0.432081	NA	0.337643	0.115876	1.30111	NoChange
Q86W92_S37	-0.47485	NA	2.92884	0.191966	2.24112	0.992356	NA	0.65984	0.894883	2.26979	0.78186	0.52961	NoChange
Q86W92_S466	1.1435	NA	5.98846	4.90681	3.95254	2.62723	NA	5.77432	6.09704	5.60187	0.626121	0.797675	NoChange
Q86W92_S601	4.18337	NA	-0.842952	2.96088	4.76792	2.00882	NA	4.39262	3.77596	3.64484	0.152961	1.6176	NoChange
Q86WB0_S395	2.97601	1.84622	3.58351	3.25956	2.83734	1.16217	3.52107	NA	NA	3.88567	0.656271	-0.06476	NoChange
Q86YP4_S100	0.97054	3.17472	4.05189	NA	2.1716	NA	4.26568	-0.273387	-0.377205	3.75853	0.467663	-0.82334	NoChange
Q86YR5_S471	0.234284	2.17355	NA	-1.70389	0.569566	-1.67294	-0.316711	-1.03232	NA	-0.251287	0.237237	-0.775387	NoChange
Q8IU81_S186	-0.702518	-2.03195	NA	-2.4598	-1.5305	-0.710915	0.966452	-1.57478	NA	-0.448473	0.209815	1.07178	NoChange
Q8IU81_S453	3.50424	2.45253	NA	2.21079	1.45887	2.94621	3.66941	1.48488	NA	3.87773	0.986386	-0.0350995	NoChange
Q8IVF7_S174	1.27752	1.06602	0.0356071	-0.739882	NA	1.04669	0.76065	1.34236	0.252471	2.48976	0.335774	0.768572	NoChange
Q8IVL0_S1245	2.41686	NA	-2.22476	-1.79873	-1.20723	-2.43289	-0.519724	NA	-0.528864	-0.80093	0.475956	-0.562384	NoChange
Q8IVT5_S334	-4.20162	3.48445	1.30421	1.05775	NA	2.01663	1.85908	-2.27718	1.93965	NA	0.723075	0.47335	NoChange
Q8IVT5_S406	0.346547	3.46406	2.06553	2.84221	1.037	2.91903	1.73488	NA	2.75052	NA	0.877217	-0.0692293	NoChange
Q8IWI9_S924	1.35767	NA	-0.000463326	1.00166	-0.653144	NA	1.81273	-0.969924	-0.36519	1.71375	0.652786	-0.478643	NoChange
Q8IWW6_S201	-1.10452	NA	-2.03824	-1.58198	NA	-2.26549	-1.59388	-2.95763	-0.275234	0.517393	0.976146	0.259941	NoChange
Q8IWZ3_S1679	1.63802	0.041065	0.256189	1.76869	NA	-0.554107	2.62991	NA	-1.6891	2.55125	0.517594	-0.191504	NoChange
Q8IY33_S153	0.689866	1.28232	NA	0.440735	4.01605	-0.50789	-0.0891605	1.10508	1.50609	NA	0.950262	0.401729	NoChange
Q8IY63_S720	-1.30501	NA	-0.71281	0.557235	NA	-0.653612	1.69372	-0.409263	-0.732671	1.20413	0.510474	0.707324	NoChange
Q8IY63_S828	-2.59204	-1.76287	-1.77263	-1.13557	NA	NA	0.0527007	0.188857	-2.49899	-0.349358	0.178236	1.16408	NoChange
Q8IYB3_S260	5.0251	-2.03913	-1.11025	4.6238	2.02095	4.6619	1.75677	3.76565	NA	NA	0.332076	1.42644	NoChange
Q8IYB3_S389	5.81857	5.31546	NA	5.28372	4.49259	5.37041	6.25485	4.14237	NA	6.27461	0.65995	-0.165617	NoChange
Q8IYB3_S391	3.35256	2.30515	NA	3.92747	1.89736	3.79952	5.32207	-1.07293	NA	3.76559	0.555301	-0.452737	NoChange
Q8IYB3_S393	5.81857	5.31546	NA	5.28372	4.49259	5.37041	6.25485	4.14237	NA	6.26532	0.657686	-0.167476	NoChange
Q8IYB3_T406	6.07818	5.4282	NA	4.62061	4.67423	4.29068	4.44908	6.71992	NA	5.72804	0.837187	-0.203273	NoChange
Q8IYB3_S429	5.81893	0.764061	NA	4.49531	3.39635	4.90849	4.76132	3.6731	NA	3.19995	0.535037	0.295074	NoChange
Q8IYB3_S431	5.81893	1.99524	NA	4.49531	3.39635	4.90849	4.76132	3.6731	NA	3.53779	0.621315	-0.0477512	NoChange
Q8IYB3_S450	4.8929	4.56882	NA	6.06322	4.38163	2.72642	6.33015	3.11344	NA	4.74096	0.173564	-0.916456	NoChange
Q8IYB3_S452	2.56475	-3.28724	NA	-0.400364	1.32088	-0.979465	1.92993	1.83042	NA	-0.18287	0.379475	1.15806	NoChange
Q8IYB3_S463	1.97409	NA	-1.0972	-0.703135	-2.47446	0.192233	-0.00623393	-1.01169	NA	-2.49633	0.311777	-1.21722	NoChange
Q8IYB3_S549	5.74503	NA	3.07832	4.25123	2.24279	3.38715	4.93593	3.72695	NA	1.32606	0.336735	-1.23442	NoChange
Q8IYB3_S551	5.74503	NA	3.07832	4.25123	2.24279	3.38715	4.93593	3.72695	NA	1.32606	0.336735	-1.23442	NoChange
Q8IYB3_S560	6.70387	5.88496	NA	5.6727	5.30616	5.94014	6.98332	4.98036	NA	5.57973	0.609552	-0.329234	NoChange
Q8IYB3_S562	6.70387	5.88496	NA	5.6727	5.30616	5.94014	6.98332	4.98036	NA	5.57973	0.609552	-0.329234	NoChange
Q8IYB3_T581	7.25781	4.4794	NA	2.83578	5.79734	6.49035	7.07655	5.75387	NA	5.93667	0.298694	1.35329	NoChange
Q8IYB3_S583	7.25781	4.4794	NA	2.83578	5.79734	6.49035	7.07655	5.75387	NA	5.93667	0.298694	1.35329	NoChange
Q8IYB3_S597	7.25505	6.19594	NA	5.23532	5.5972	5.55698	5.01046	5.36216	NA	5.73221	0.331931	-0.776965	NoChange
Q8IYB3_S605	7.28161	4.96841	NA	6.29732	6.04239	6.30441	7.35098	5.5092	NA	3.59466	0.608029	-0.422116	NoChange
Q8IYB3_S607	7.28161	4.96841	NA	6.29732	6.04239	6.30441	7.35098	5.5092	NA	3.59466	0.608029	-0.422116	NoChange
Q8IYB3_S713	3.63772	3.1945	NA	5.67554	4.87871	2.0574	3.87512	4.80169	NA	5.36059	0.83054	0.0254499	NoChange
Q8IYB3_S715	2.86064	3.1945	NA	5.67554	4.78319	-0.0575671	3.87512	4.80169	NA	5.36059	0.72417	-0.157622	NoChange
Q8IYB3_S738	5.06476	4.51496	NA	5.45597	4.03552	4.33304	6.57188	3.73385	NA	1.89894	0.365459	-0.897247	NoChange
Q8IYB3_S769	6.18103	5.25806	NA	5.05921	4.30037	5.46191	5.87849	4.32558	NA	5.84974	0.44707	-0.336214	NoChange
Q8IYB3_S775	6.18103	5.12607	NA	4.99146	4.30037	5.37386	5.85718	4.32558	NA	5.85346	0.519162	-0.290765	NoChange
Q8IYB3_S781	6.18103	5.12607	NA	5.33951	4.42504	3.59803	5.88961	2.3173	NA	5.4772	0.140444	-1.20743	NoChange
Q8IZ21_S628	-0.101635	-0.998014	-1.6806	NA	0.121981	-0.304475	-2.23716	-1.44257	-1.92076	NA	0.970472	-0.229845	NoChange
Q8IZD4_S147	0.0956835	2.0737	0.817738	NA	-3.57465	-1.86964	NA	-3.04406	0.0859188	0.173336	0.0487411	-2.64152	NoChange
Q8IZD4_S283	-0.377752	-3.77047	NA	-1.10556	1.2165	-1.66459	-3.82692	NA	-1.46761	2.79961	0.501339	1.16266	NoChange
Q8IZL8_T745	5.84935	0.610115	5.86411	NA	5.01901	4.413	2.8455	4.23864	4.4787	NA	0.907508	0.0911124	NoChange
Q8N2Y8_S536	0.549674	0.177013	4.0445	NA	0.835048	NA	1.49968	1.18074	0.797119	0.68383	0.780613	-0.591113	NoChange
Q8N2Y8_S559	-0.160366	-0.399354	2.94509	0.523588	-0.115548	NA	0.695622	1.09947	NA	-1.50289	0.360661	-0.683075	NoChange
Q8N350_S299	-0.754826	-1.63941	NA	0.416538	NA	-2.67241	-1.88137	-0.341709	-1.21362	-0.133153	0.584442	-0.589219	NoChange
Q8N3F8_S471	3.28645	NA	3.42736	NA	4.2422	2.9523	3.98092	3.60985	4.23721	3.60429	0.250636	0.414225	NoChange
Q8N3F8_S486	2.08967	-0.0627425	0.383346	NA	2.33793	0.703085	NA	1.00678	2.43232	1.85689	0.278199	0.863976	NoChange
Q8N3F8_S621	3.5238	NA	3.50549	NA	-2.06462	3.31053	3.75618	3.67216	4.10997	3.56225	0.681273	-0.790234	NoChange
Q8N488_S99	-0.055912	-1.39414	-4.49034	-0.80998	NA	-2.7597	0.107287	NA	-2.23815	-0.229593	0.704789	0.407554	NoChange
Q8N5S9_S458	-0.170383	0.421353	NA	NA	1.72344	3.0817	3.03287	-1.11585	0.133752	0.669767	0.42302	1.12879	NoChange
Q8N684_T203	3.07407	1.7846	2.99262	NA	2.23981	2.27029	NA	1.89795	1.97771	3.34507	0.884048	-0.270932	NoChange
Q8N6N3_S158	5.03944	NA	3.53494	NA	4.21936	1.93926	4.97439	0.97788	4.26797	4.03283	0.529409	-0.885239	NoChange
Q8N6S5_T19	1.58836	2.40358	NA	0.188844	1.00536	5.06348	1.93195	-1.88899	4.09356	NA	0.747915	0.64748	NoChange
Q8ND56_S178	1.1157	NA	NA	2.32916	2.59591	2.86735	2.78303	1.75801	1.09445	1.42379	0.558235	0.364661	NoChange
Q8NE71_S228	4.60637	NA	-1.40129	3.99099	5.08973	4.40434	NA	3.62029	4.00517	2.41795	0.239485	1.5088	NoChange
Q8NEY8_S133	4.00192	NA	NA	3.51669	2.4385	3.42614	3.97623	1.80607	3.79711	3.48766	0.99794	-0.604018	NoChange
Q8NFC6_S2905	-0.834038	0.279143	1.02453	0.936312	0.0496655	-0.896276	1.86513	NA	NA	1.79148	0.858858	0.351014	NoChange
Q8NHQ8_S387	-0.768294	NA	1.16011	-1.70722	0.285386	-1.29381	-0.16654	NA	-0.31644	0.436165	0.90844	0.227421	NoChange
Q8NI08_S211	0.376076	NA	0.748245	0.328595	-0.898261	-0.737776	-0.15987	NA	1.02334	0.643994	0.322512	-0.51002	NoChange
Q8NI27_S1393	0.351193	NA	1.59163	0.884734	0.715024	0.0353366	0.898758	-1.36009	-0.218698	NA	0.199512	-0.928453	NoChange
Q8TDM6_S264	-1.54145	NA	NA	-2.60773	-2.2702	-2.25513	-1.27379	-2.92222	-2.76606	-2.8412	0.47477	-0.313516	NoChange
Q8TDM6_S1000	2.29242	NA	-0.0690131	0.155825	NA	-0.542094	0.277595	-0.515071	-0.15182	0.227483	0.274902	-0.933857	NoChange
Q8TDM6_S1263	1.145	NA	-0.529887	-1.18956	-1.38636	-0.702289	-0.543976	-0.523651	-0.435631	NA	0.679134	-0.526897	NoChange
Q8TDY2_S644	-1.11427	NA	-3.47493	0.101698	-1.50795	NA	0.713694	-0.718998	-0.967719	-0.647416	0.36672	0.870156	NoChange
Q8TEV9_S498	-0.904731	0.400759	0.324969	0.564898	-0.599161	-0.98961	NA	-1.05437	NA	0.84569	0.444109	-0.545836	NoChange
Q8TEW0_S383	-2.84255	0.92463	-0.185237	0.147288	1.44116	-1.83269	-2.81262	NA	0.569904	1.73325	0.746885	0.308767	NoChange
[truncated: 2,612 more rows]
